# Supplementary material for: Using Gene Essentiality and Synthetic Lethality Information to Correct Yeast and CHO Cell Genome-Scale Models
Source: Metabolites. 2015 Sep 29;5(4):536–70. doi: 10.3390/metabo5040536 (PMC4693185; doi:10.3390/metabo5040536)
Supplement: Supplementary File 1 [file metabolites-05-00536-s001.zip]

Archive with 17 entries (16 files):
- S1.pdf
- __MACOSX/
- __MACOSX/._S1.pdf
- S2.pdf
- __MACOSX/._S2.pdf
- S3.xlsx
- __MACOSX/._S3.xlsx
- S4.pdf
- __MACOSX/._S4.pdf
- S5.pdf
- __MACOSX/._S5.pdf
- S6.pdf
- __MACOSX/._S6.pdf
- S7 Model iSce926.xlsx
- __MACOSX/._S7 Model iSce926.xlsx
- S8 Model iSce926.xml
- __MACOSX/._S8 Model iSce926.xml
