# Supplementary material for: Using Gene Essentiality and Synthetic Lethality Information to Correct Yeast and CHO Cell Genome-Scale Models
Source: Metabolites. 2015 Sep 29;5(4):536–70. doi: 10.3390/metabo5040536 (PMC4693185; doi:10.3390/metabo5040536)
Supplement: Supplementary File 1 [file metabolites-05-00536-s001.zip › S3.xlsx]

## Sheet: Overall Results
	SUPPLEMENTAL FILE S3

## Sheet: Essential
Reaction level results from model		Gene level Results in silico	Experimental Data		in silico essential in vivo essential (72)	in silico essential in vivo non essential (30)	in silico non essential in vivo non essential (583)	in silico non essential in vivo essential (178)
Rxn ID | Gene	Rxn name	Gene name (149)	Gene name (1370)
r_0005 {(YGR032W OR YLR342W)}	[1 OR 3-beta-glucan]	YAR015W	YAL003W
r_0006 {(YGR143W OR YPR159W)}	[1 OR 6-beta-glucan]	YBL033C	YAL016W		YAR015W	YBL076C	Q0045	YAL038W
r_0016 {(YMR108W OR (YCL009C AND YMR108W))}	[2-aceto-2-hydroxybutanoate]	YBL076C	YAL020C		YBL033C	YBR115C	Q0080	YBL030C
r_0018 {(YER152C OR YGL202W OR YJL060W)}	[2-aminoadipate]	YBR115C	YAL024C		YCL018W	YBR153W	Q0085	YBL039C
r_0080 {(YPL023C OR YGL125W)}	[5 OR 10-methylenetetrahydrofolate]	YBR153W	YAL029C		YDL055C	YBR166C	Q0105	YBL045C
r_0097 {(YMR108W OR (YCL009C AND YMR108W))}	[acetolactate]	YBR159W	YAL032C		YDL103C	YBR248C	Q0130	YBR003W
r_0109 {(YNR016C AND YDL141W)}	[acetyl-CoA]	YBR166C	YAL034W-A		YDL141W	YBR256C	Q0250	YBR011C
r_0112 {(YAL054C OR YLR153C)}	[acetyl-CoA]	YBR248C	YAL036C		YDL205C	YBR265W	Q0275	YBR019C
r_0195 {((YBR126C AND YDR074W AND YMR261C) OR (YML100W AND YBR126C AND YDR074W))}	[alpha OR alpha-trehalose-phosphate]	YBR256C	YAL038W		YDR007W	YCL030C	YAL012W	YBR021W
r_0203 {(YER090W AND YKL211C)}	[anthranilate]	YBR265W	YAL040C		YDR037W	YDR044W	YAL022C	YBR026C
r_0211 {(YGR124W OR YPR145W)}	[asparagine]	YCL018W	YAL043C		YDR047W	YDR226W	YAL023C	YBR034C
r_0250 {((YJR109C AND YOR303W) OR YJL130C)}	[carbamoyl-phosphate]	YCL030C	YAL048C		YDR234W	YER023W	YAL044C	YBR035C
r_0272 {(YBR038W OR YNL192W OR YBR023C)}	[chitin]	YCR053W	YAL056W		YDR487C	YFL017C	YAL054C	YBR038W
r_0317 {(YHR042W AND YHR007C)}	[cytochrome]	YDL015C	YAR003W		YEL058W	YFL022C	YAL060W	YBR039W
r_0362 {(YOR321W OR (YAL023C AND YDL095W) OR YJR143C OR YDL093W)}	[dolichyl-phosphate-mannose--protein]	YDL055C	YAR007C		YER003C	YFL045C	YAL062W	YBR097W
r_0510 {((YKR058W AND YFR015C) OR (YJL137C AND YFR015C) OR (YLR258W AND YKR058W) OR (YLR258W AND YJL137C))}	[glycogen]	YDL103C	YAR008W		YER014W	YGR185C	YAR035W	YBR110W
r_0512 {(YPR081C OR YBR121C)}	[glycyl-tRNA]	YDL141W	YAR015W		YER052C	YHR208W	YAR071W	YBR127C
r_0530 {((YPL252C AND YDR376W) OR (YPL252C AND YDR376W AND YER141W))}	[heme]	YDL205C	YAR019C		YER055C	YJL167W	YBL011W	YBR192W		yeast ES-NES genes with KEGG-IDs		Synthetic lethal
r_0534 {(YGL253W OR YFR053C OR YCL040W)}	[hexokinase]	YDR007W	YBL006C		YER090W	YJR148W	YBL013W	YBR196C				interactions	des.
r_0558 {(YLR450W OR YML075C)}	[hydroxymethylglutaryl]	YDR037W	YBL008W		YFR025C	YLL018C	YBL015W	YBR199W	1	YBL076C	ILS1	BUB1	23390603
r_0565 {(YLR432W OR YHR216W OR YML056C)}	[IMP]	YDR044W	YBL014C		YGL001C	YLR060W	YBL042C	YBR213W	2	YBR115C	LYS2	GAP1-LYP1	16941010
r_0570 {(YMR120C OR YLR028C)}	[inosine]	YDR047W	YBL016W		YGL009C	YLR359W	YBL064C	YBR218C	3	YBR153W	RIB7	MAD1, SGS1	23390603
r_0678 {(YBR115C AND YGL154C)}	[L-aminoadipate-semialdehyde]	YDR127W	YBL021C		YGL148W	YLR420W	YBL068W	YBR252W	4	YBR166C	TYR1	CHS1, GRR1, SMI1	15715908, 1922034, 14764870
r_0726 {(YLR180W OR YDR502C)}	[methionine]	YDR158W	YBL022C		YGL154C	YMR062C	YBL098W	YBR298C	5	YBR248C	HIS7	RSP5	DOSAGE lethality assay 15955809
r_0820 {(YML106W OR YMR271C)}	[orotate]	YDR226W	YBL023C		YGL234W	YMR300C	YBL099W	YCL004W	6	YBR256C	RIB5	BUB1, MAD1, TAF1	23390603
r_0852 {(YLR060W AND YFL022C)}	[phenylalanyl-tRNA]	YDR232W	YBL025W		YGL245W	YMR319C	YBR002C	YCL052C	7	YBR265W	TSC10	CDC73, CHL1, MAD1, MRE11, SGS1	23390603
r_0883 {((YPR167C AND YGR209C) OR (YLR043C AND YPR167C))}	[phosphoadenylyl-sulfate]	YDR234W	YBL031W		YGR060W	YNL277W	YBR004C	YCR005C	8	YCL030C	HIS4
r_0888 {(YMR105C OR YKL127W)}	[phosphoglucomutase]	YDR341C	YBL032W		YGR264C	YOL143C	YBR006W	YCR012W	9	YDR044W	HEM13	CDC73, SMC3	23390603
r_0912 {(YMR120C OR YLR028C)}	[phosphoribosylaminoimidazolecarboxamide]	YDR354W	YBL033C		YHR007C	YOR130C	YBR018C	YCR048W	10	YDR226W	ADK1, AKY1, AKY2
r_0916 {((YHL011C AND YKL181W) OR (YOL061W AND YBL068W) OR (YOL061W AND YER099C))}	[phosphoribosylpyrophosphate]	YDR408C	YBL035C		YHR019C	YGL055W	YBR020W	YCR098C	11	YER023W	PRO3, ORE2	GAP1-PUT4, CDC73, LRP1, NIP7	16941010, 23390603, 16155567, 16155567
r_0993 {((YBR058C-A AND YDR062W AND YMR296C) OR (YDR062W AND YMR296C))}	[serine]	YDR487C	YBL038W		YHR025W	YPL252C	YBR023C	YDL022W	12	YFL017C	GNA1, PAT1	CHL1	23390603
r_0995 {(YHR011W OR YDR023W)}	[seryl-tRNA]	YEL021W	YBL039C		YHR072W		YBR029C	YDL045C	13	YFL022C	FRS2	CDC73, ELG1, RAD51, SGS1, SMC3	23390603
r_1027 {(YJR137C AND YFR030W)}	[sulfite]	YEL058W	YBL045C		YIL116W		YBR036C	YDL090C	14	YFL045C	SEC53, ALG4	PMR1	dosage lethality assay 1379856
r_1038 {(YDR353W OR (YDR353W AND YGR209C) OR (YDR353W AND YLR043C))}	[thioredoxin]	YER003C	YBL047C		YIR034C		YBR041W	YDL100C	15	YGR185C	TYS1, TTS1	BUB1, SGS1	23390603
r_1051 {((YBR126C AND YDR074W AND YMR261C) OR (YML100W AND YBR126C AND YDR074W))}	[trehalose-phosphatase]	YER014W	YBL050W		YJL088W		YBR042C	YDL198C	16	YHR208W	BAT1, ECA39, TWT1
r_1099 {(YOR222W OR YPL134C)}	[2-oxoadipate]	YER023W	YBL051C		YJL130C		YBR058C-A	YDR001C	17	YJL167W	ERG20, BOT3, FDS1, FPP1
r_1115 {(YPR138C OR YNL142W OR YGR121C OR YDR384C)}	[ammonia]	YER043C	YBL052C		YJR139C		YBR068C	YDR023W	18	YJR148W	BAT2, ECA40, TWT2	COX1-PUT1, NCP1-PUT1-RIP1, ILV2, ILV3, ILV5, KRE9	16941010, 16941010, 16941010, 16941010, 16941010, 14764870
r_1166 {(YDL245C OR YDR342C OR YDR343C OR YDR345C OR YDR536W OR YEL069C OR YFL011W OR YHR092C OR YHR094C OR YHR096C OR YJL214W OR YJL219W OR YJR158W OR YLR081W OR YMR011W OR YNR072W OR YOL156W OR YDL247W OR YJR160C)}	[glucose]	YER052C	YBL058W		YKL104C		YBR069C	YDR050C	19	YLL018C	DPS1	ERG11, RFC5	16155567
r_1244 {(YJL198W OR YBR296C OR YML123C OR YNR013C OR YCR037C)}	[phosphate]	YER055C	YBL067C		YKL211C		YBR084W	YDR062W	20	YLR060W	FRS1	RPD3	dosage lethality assay 22579291
r_1266 {(YBR294W OR YLR092W)}	[sulfate]	YER069W	YBL069W		YKL216W		YBR085W	YDR072C	21	YLR359W	ADE13, BRA1, BRA8	APT1-APT2-ADO1, ADE4, MRE11	16941010, 15744050, 23390603
r_1838 {(YDL131W OR YDL182W)}	[homocitrate]	YER090W	YBL073W		YLR100W		YBR092C	YDR135C	22	YLR420W	URA4
r_2157 {(YCR034W OR YLR372W)}	[elongase]	YER091C	YBL078C		YLR304C		YBR093C	YDR148C	23	YMR062C	ARG7, ECM40	ALP1-CAN1-GAP1	16941010
r_2158 {(YCR034W OR YLR372W)}	[elongase]	YFL017C	YBL079W		YLR355C		YBR117C	YDR178W	24	YMR300C	ADE4	ADE13, ADE16, ADE17	15744050
r_2159 {(YCR034W OR YLR372W)}	[elongase]	YFL022C	YBL084C		YMR202W		YBR121C	YDR191W	25	YMR319C	FET4	AFT1, FET3	20439772
		YFL045C	YBL087C		YMR217W		YBR132C	YDR196C	26	YNL277W	MET2
		YFR025C	YBL090W		YMR220W		YBR145W	YDR236C	27	YOL143C	RIB4	FET3	20439772
		YFR030W	YBL092W		YNL220W		YBR149W	YDR256C	28	YOR130C	ORT1, ARG11	ALP1-CAN1-GAP1	16941010
		YGL001C	YBL100C		YNL280C		YBR161W	YDR268W	29	YGL055W	OLE1, MDM2	BUB1, ELO1, RML2	23390603, 10850979, 10320805	THE △ELO1△OLE1 DOUBLE MUTANT IS INVIABLE IN ONLY C14:1 MEDIA
		YGL009C	YBL101C		YNR016C		YBR176W	YDR272W	30	YPL252C	YAH1	MRE11	23390603
		YGL012W	YBL102W		YNR050C		YBR180W	YDR302W
		YGL026C	YBL105C		YOL140W		YBR183W	YDR353W
		YGL040C	YBR003W		YOR074C		YBR204C	YDR373W
		YGL148W	YBR010W		YOR095C		YBR205W	YDR377W
		YGL154C	YBR011C		YOR128C		YBR208C	YDR531W
		YGL234W	YBR019C		YOR168W		YBR221C	YEL006W
		YGL245W	YBR021W		YOR176W		YBR244W	YEL024W
		YGR060W	YBR025C		YOR236W		YBR249C	YEL051W
		YGR061C	YBR026C		YOR278W		YBR263W	YER005W
		YGR094W	YBR034C		YOR335C		YBR291C	YER015W
		YGR175C	YBR035C		YPL160W		YBR293W	YER037W
		YGR185C	YBR038W		YPL172C		YBR294W	YER056C
		YGR264C	YBR039W		YPR033C		YBR296C	YER070W
		YHR007C	YBR049C		YPR035W		YBR299W	YER086W
		YHR018C	YBR053C		YPR060C		YCL009C	YER141W
		YHR019C	YBR059C		YPR183W		YCL025C	YER152C
		YHR020W	YBR063C		YPL231W		YCL035C	YER174C
		YHR025W	YBR065C		YLR303W		YCL038C	YER178W
		YHR042W	YBR073W		YGR204W		YCL040W	YGL008C
		YHR072W	YBR074W		YBR126C		YCL050C	YGL062W
		YHR190W	YBR079C		YDR074W		YCL064C	YGL080W
		YHR208W	YBR084C-A		YJR109C		YCL069W	YGL125W
		YIL020C	YBR097W		YOR303W		YCR010C	YGL142C
		YIL078W	YBR099C		YPR167C		YCR024C	YGL186C
		YIL094C	YBR103W				YCR024C-A	YGL187C
		YIL116W	YBR104W				YCR028C	YGL225W
		YIR034C	YBR107C				YCR034W	YGR010W
		YJL088W	YBR110W				YCR036W	YGR065C
		YJL097W	YBR112C				YCR037C	YGR155W
		YJL130C	YBR114W				YCR075C	YGR191W
		YJL167W	YBR120C				YCR083W	YGR194C
		YJR016C	YBR125C				YCR105W	YGR208W
		YJR137C	YBR126C				YDL004W	YGR240C
		YJR139C	YBR127C				YDL042C	YGR267C
		YJR148W	YBR128C				YDL052C	YGR289C
		YKL001C	YBR129C				YDL066W	YHL032C
		YKL024C	YBR131W				YDL067C	YHR026W
		YKL067W	YBR133C				YDL078C	YHR037W
		YKL104C	YBR136W				YDL080C	YHR039C-A
		YKL211C	YBR152W				YDL085W	YHR068W
		YKL216W	YBR160W				YDL093W	YHR074W
		YLL018C	YBR165W				YDL095W	YHR100C
		YLR060W	YBR168W				YDL131W	YHR137W
		YLR100W	YBR170C				YDL142C	YHR163W
		YLR304C	YBR171W				YDL168W	YIL053W
		YLR355C	YBR173C				YDL171C	YIL083C
		YLR359W	YBR175W				YDL174C	YIL134W
		YLR420W	YBR184W				YDL178W	YJL005W
		YML008C	YBR190W				YDL182W	YJL026W
		YMR062C	YBR191W				YDL185W	YJL071W
		YMR202W	YBR192W				YDL210W	YJL091C
		YMR217W	YBR193C				YDL215C	YJL121C
		YMR220W	YBR198C				YDL238C	YJL155C
		YMR300C	YBR199W				YDL245C	YJL166W
		YMR319C	YBR202W				YDL247W	YJR057W
		YNL220W	YBR203W				YDR017C	YJR077C
		YNL247W	YBR213W				YDR019C	YJR105W
		YNL277W	YBR217W				YDR035W	YJR121W
		YNL280C	YBR218C				YDR046C	YJR143C
		YNL316C	YBR236C				YDR058C	YKL004W
		YNR016C	YBR237W				YDR098C	YKL016C
		YNR043W	YBR251W				YDR147W	YKL019W
		YNR050C	YBR252W				YDR173C	YKL026C
		YOL058W	YBR255W				YDR204W	YKL035W
		YOL066C	YBR259W				YDR208W	YKL060C
		YOL097C	YBR260C				YDR261C	YKL085W
		YOL140W	YBR262C				YDR284C	YKL088W
		YOL143C	YBR268W				YDR287W	YKL152C
		YOR074C	YBR270C				YDR294C	YKL181W
		YOR095C	YBR271W				YDR297W	YKL182W
		YOR128C	YBR279W				YDR298C	YKL194C
		YOR130C	YBR282W				YDR300C	YKR069W
		YOR168W	YBR283C				YDR305C	YLL031C
		YOR176W	YBR288C				YDR315C	YLL041C
		YOR202W	YBR297W				YDR321W	YLL043W
		YOR236W	YBR298C				YDR322C-A	YLL048C
		YOR278W	YCL002C				YDR342C	YLR027C
		YOR335C	YCL004W				YDR343C	YLR028C
		YPL117C	YCL007C				YDR345C	YLR038C
		YPL160W	YCL017C				YDR367W	YLR056W
		YPL172C	YCL018W				YDR368W	YLR058C
		YPR033C	YCL042W				YDR380W	YLR089C
		YPR035W	YCL043C				YDR384C	YLR133W
		YPR060C	YCL052C				YDR399W	YLR138W
		YPR183W	YCR005C				YDR400W	YLR295C
		YPL231W	YCR009C				YDR402C	YLR299W
		YPL028W	YCR011C				YDR403W	YML022W
		YDR454C	YCR013C				YDR428C	YML123C
		YLR303W	YCR014C				YDR453C	YMR009W
		YGR204W	YCR031C				YDR481C	YMR013C
		YGL055W	YCR033W				YDR483W	YMR105C
		YML126C	YCR046C				YDR497C	YMR113W
		YBR126C	YCR048W				YDR502C	YMR208W
		YDR074W	YCR052W				YDR503C	YMR226C
		YPL252C	YCR054C				YDR508C	YMR246W
		YDR376W	YCR066W				YDR513W	YMR256C
		YMR108W	YCR067C				YDR529C	YMR261C
		YJR109C	YCR069W				YDR530C	YMR267W
		YOR303W	YCR084C				YDR536W	YMR281W
		YPR167C	YCR093W				YEL017C-A	YMR293C
			YCR094W				YEL027W	YMR298W
			YCR098C				YEL029C	YNL003C
			YDL010W				YEL038W	YNL009W
			YDL012C				YEL039C	YNL045W
			YDL017W				YEL041W	YNL073W
			YDL022W				YEL042W	YNL101W
			YDL025C				YEL046C	YNL192W
			YDL028C				YEL047C	YNL256W
			YDL035C				YEL063C	YNL267W
			YDL046W				YEL069C	YNL268W
			YDL047W				YEL071W	YOL065C
			YDL053C				YER019W	YOL086C
			YDL055C				YER024W	YOL096C
			YDL056W				YER026C	YOR054C
			YDL065C				YER053C	YOR065W
			YDL070W				YER060W	YOR099W
			YDL087C				YER060W-A	YOR120W
			YDL090C				YER061C	YOR143C
			YDL098C				YER062C	YOR171C
			YDL100C				YER065C	YOR241W
			YDL103C				YER073W	YOR323C
			YDL105W				YER081W	YOR332W
			YDL106C				YER099C	YOR377W
			YDL112W				YER119C	YPL053C
			YDL113C				YER170W	YPL188W
			YDL116W				YER175C	YPL214C
			YDL121C				YER183C	YPL262W
			YDL126C				YFL001W	YPR036W
			YDL130W				YFL011W	YPR047W
			YDL136W				YFL018C	YPR113W
			YDL138W				YFL030W
			YDL141W				YFL053W
			YDL143W				YFL055W
			YDL144C				YFR015C
			YDL147W				YFR019W
			YDL150W				YFR033C
			YDL151C				YFR047C
			YDL155W				YFR053C
			YDL160C				YGL037C
			YDL163W				YGL063W
			YDL164C				YGL067W
			YDL165W				YGL077C
			YDL167C				YGL084C
			YDL170W				YGL119W
			YDL172C				YGL184C
			YDL188C				YGL191W
			YDL193W				YGL202W
			YDL194W				YGL205W
			YDL195W				YGL224C
			YDL197C				YGL248W
			YDL198C				YGL253W
			YDL202W				YGL256W
			YDL205C				YGR007W
			YDL207W				YGR019W
			YDL209C				YGR020C
			YDL212W				YGR032W
			YDL217C				YGR055W
			YDL228C				YGR087C
			YDR001C				YGR088W
			YDR002W				YGR096W
			YDR003W				YGR110W
			YDR004W				YGR121C
			YDR005C				YGR124W
			YDR007W				YGR138C
			YDR013W				YGR143W
			YDR024W				YGR157W
			YDR026C				YGR170W
			YDR027C				YGR171C
			YDR028C				YGR177C
			YDR030C				YGR180C
			YDR037W				YGR183C
			YDR041W				YGR192C
			YDR045C				YGR193C
			YDR047W				YGR202C
			YDR050C				YGR209C
			YDR052C				YGR243W
			YDR062W				YGR244C
			YDR064W				YGR247W
			YDR065W				YGR248W
			YDR066C				YGR254W
			YDR067C				YGR255C
			YDR072C				YGR256W
			YDR074W				YGR260W
			YDR075W				YGR277C
			YDR076W				YGR282C
			YDR078C				YGR286C
			YDR082W				YGR287C
			YDR086C				YGR292W
			YDR088C				YHL003C
			YDR100W				YHL011C
			YDR104C				YHL016C
			YDR110W				YHL036W
			YDR112W				YHR001W-A
			YDR128W				YHR002W
			YDR135C				YHR011W
			YDR138W				YHR046C
			YDR142C				YHR051W
			YDR146C				YHR063C
			YDR148C				YHR067W
			YDR150W				YHR091C
			YDR152W				YHR092C
			YDR159W				YHR094C
			YDR164C				YHR096C
			YDR168W				YHR104W
			YDR176W				YHR106W
			YDR178W				YHR123W
			YDR180W				YHR128W
			YDR181C				YHR144C
			YDR185C				YHR162W
			YDR186C				YHR174W
			YDR191W				YHR183W
			YDR192C				YHR216W
			YDR198C				YIL002C
			YDR200C				YIL006W
			YDR211W				YIL009W
			YDR216W				YIL010W
			YDR220C				YIL013C
			YDR228C				YIL066C
			YDR234W				YIL074C
			YDR238C				YIL099W
			YDR244W				YIL107C
			YDR255C				YIL111W
			YDR256C				YIL124W
			YDR266C				YIL125W
			YDR267C				YIL145C
			YDR268W				YIL155C
			YDR272W				YIL160C
			YDR280W				YIL162W
			YDR293C				YIL172C
			YDR303C				YIR027C
			YDR304C				YIR028W
			YDR320C				YIR029W
			YDR322W				YIR031C
			YDR324C				YIR032C
			YDR325W				YIR037W
			YDR328C				YJL045W
			YDR333C				YJL052W
			YDR334W				YJL060W
			YDR360W				YJL068C
			YDR377W				YJL100W
			YDR378C				YJL101C
			YDR388W				YJL129C
			YDR398W				YJL134W
			YDR404C				YJL137C
			YDR418W				YJL139C
			YDR421W				YJL153C
			YDR437W				YJL196C
			YDR463W				YJL198W
			YDR472W				YJL212C
			YDR474C				YJL214W
			YDR484W				YJL216C
			YDR487C				YJL219W
			YDR517W				YJL221C
			YDR526C				YJR001W
			YDR538W				YJR009C
			YEL002C				YJR010W
			YEL006W				YJR013W
			YEL009C				YJR019C
			YEL013W				YJR025C
			YEL017W				YJR048W
			YEL022W				YJR049C
			YEL024W				YJR073C
			YEL025C				YJR078W
			YEL036C				YJR095W
			YEL051W				YJR103W
			YEL053C				YJR110W
			YEL054C				YJR130C
			YEL056W				YJR133W
			YEL058W				YJR152W
			YEL062W				YJR153W
			YER003C				YJR158W
			YER004W				YJR159W
			YER005W				YJR160C
			YER007C-A				YKL008C
			YER007W				YKL029C
			YER012W				YKL055C
			YER014W				YKL080W
			YER015W				YKL094W
			YER016W				YKL106W
			YER021W				YKL120W
			YER037W				YKL127W
			YER040W				YKL132C
			YER049W				YKL140W
			YER051W				YKL141W
			YER052C				YKL146W
			YER055C				YKL148C
			YER056C				YKL165C
			YER059W				YKL174C
			YER063W				YKL184W
			YER068W				YKL188C
			YER070W				YKL192C
			YER080W				YKL212W
			YER086W				YKL217W
			YER087W				YKR009C
			YER088C				YKR031C
			YER090W				YKR039W
			YER093C				YKR043C
			YER104W				YKR053C
			YER109C				YKR058W
			YER114C				YKR061W
			YER116C				YKR066C
			YER118C				YKR067W
			YER119C-A				YKR072C
			YER126C				YKR080W
			YER131W				YKR089C
			YER141W				YKR097W
			YER142C				YLL012W
			YER148W				YLL015W
			YER151C				YLL028W
			YER152C				YLL052C
			YER155C				YLL057C
			YER162C				YLL061W
			YER166W				YLL062C
			YER171W				YLR011W
			YER174C				YLR017W
			YER177W				YLR020C
			YER178W				YLR043C
			YFL008W				YLR044C
			YFL014W				YLR070C
			YFL016C				YLR081W
			YFL031W				YLR092W
			YFL034C-B				YLR109W
			YFL037W				YLR134W
			YFL038C				YLR142W
			YFL039C				YLR146C
			YFL049W				YLR153C
			YFL050C				YLR155C
			YFR005C				YLR157C
			YFR010W				YLR158C
			YFR025C				YLR160C
			YFR031C-A				YLR172C
			YFR041C				YLR174W
			YFR050C				YLR180W
			YFR052W				YLR189C
			YFR055W				YLR201C
			YGL001C				YLR209C
			YGL002W				YLR231C
			YGL004C				YLR237W
			YGL009C				YLR240W
			YGL011C				YLR245C
			YGL018C				YLR258W
			YGL019W				YLR260W
			YGL022W				YLR284C
			YGL023C				YLR285W
			YGL030W				YLR300W
			YGL031C				YLR305C
			YGL044C				YLR307W
			YGL047W				YLR308W
			YGL056C				YLR328W
			YGL058W				YLR342W
			YGL061C				YLR348C
			YGL062W				YLR354C
			YGL064C				YLR372W
			YGL068W				YLR377C
			YGL073W				YLR382C
			YGL080W				YLR386W
			YGL107C				YLR395C
			YGL111W				YLR410W
			YGL114W				YLR432W
			YGL122C				YLR438W
			YGL123W				YLR447C
			YGL125W				YLR450W
			YGL127C				YML004C
			YGL129C				YML035C
			YGL135W				YML042W
			YGL141W				YML054C
			YGL142C				YML056C
			YGL143C				YML059C
			YGL147C				YML070W
			YGL148W				YML075C
			YGL151W				YML081C-A
			YGL154C				YML086C
			YGL155W				YML100W
			YGL161C				YML106W
			YGL163C				YML110C
			YGL167C				YML120C
			YGL169W				YMR006C
			YGL171W				YMR008C
			YGL173C				YMR011W
			YGL174W				YMR015C
			YGL186C				YMR020W
			YGL187C				YMR041C
			YGL190C				YMR054W
			YGL195W				YMR056C
			YGL207W				YMR083W
			YGL211W				YMR088C
			YGL215W				YMR101C
			YGL216W				YMR120C
			YGL219C				YMR145C
			YGL221C				YMR165C
			YGL225W				YMR169C
			YGL233W				YMR170C
			YGL234W				YMR189W
			YGL237C				YMR205C
			YGL238W				YMR207C
			YGL240W				YMR241W
			YGL244W				YMR250W
			YGL245W				YMR271C
			YGL250W				YMR272C
			YGR010W				YMR278W
			YGR017W				YMR289W
			YGR026W				YMR296C
			YGR030C				YMR303C
			YGR034W				YMR313C
			YGR040W				YMR318C
			YGR042W				YNL029C
			YGR046W				YNL037C
			YGR056W				YNL052W
			YGR060W				YNL071W
			YGR062C				YNL104C
			YGR068C				YNL106C
			YGR070W				YNL117W
			YGR074W				YNL129W
			YGR079W				YNL130C
			YGR085C				YNL141W
			YGR086C				YNL142W
			YGR091W				YNL169C
			YGR093W				YNL202W
			YGR095C				YNL241C
			YGR097W				YNL270C
			YGR102C				YNL292W
			YGR103W				YNL318C
			YGR108W				YNL325C
			YGR112W				YNR001C
			YGR115C				YNR008W
			YGR130C				YNR012W
			YGR132C				YNR013C
			YGR148C				YNR019W
			YGR150C				YNR033W
			YGR155W				YNR041C
			YGR156W				YNR056C
			YGR158C				YNR057C
			YGR160W				YNR058W
			YGR178C				YNR067C
			YGR188C				YNR072W
			YGR194C				YOL011W
			YGR195W				YOL020W
			YGR198W				YOL033W
			YGR204W				YOL049W
			YGR208W				YOL052C
			YGR211W				YOL055C
			YGR223C				YOL059W
			YGR237C				YOL061W
			YGR240C				YOL064C
			YGR245C				YOL068C
			YGR251W				YOL103W
			YGR252W				YOL126C
			YGR253C				YOL136C
			YGR257C				YOL151W
			YGR262C				YOL156W
			YGR264C				YOR011W
			YGR266W				YOR025W
			YGR267C				YOR040W
			YGR270W				YOR071C
			YGR272C				YOR081C
			YGR274C				YOR100C
			YGR276C				YOR108W
			YGR285C				YOR109W
			YGR289C				YOR125C
			YGR295C				YOR126C
			YHL004W				YOR136W
			YHL007C				YOR142W
			YHL008C				YOR155C
			YHL015W				YOR163W
			YHL020C				YOR175C
			YHL029C				YOR180C
			YHL031C				YOR184W
			YHL032C				YOR190W
			YHL034C				YOR192C
			YHL039W				YOR209C
			YHR007C				YOR221C
			YHR008C				YOR222W
			YHR019C				YOR245C
			YHR025W				YOR270C
			YHR026W				YOR273C
			YHR030C				YOR311C
			YHR034C				YOR317W
			YHR035W				YOR321W
			YHR037W				YOR347C
			YHR039C				YOR348C
			YHR039C-A				YOR360C
			YHR040W				YOR374W
			YHR062C				YOR375C
			YHR065C				YOR388C
			YHR068W				YPL015C
			YHR069C				YPL023C
			YHR073W				YPL036W
			YHR077C				YPL040C
			YHR079C				YPL057C
			YHR081W				YPL059W
			YHR085W				YPL061W
			YHR098C				YPL069C
			YHR100C				YPL078C
			YHR103W				YPL087W
			YHR107C				YPL091W
			YHR109W				YPL092W
			YHR114W				YPL097W
			YHR115C				YPL104W
			YHR129C				YPL110C
			YHR132C				YPL111W
			YHR135C				YPL134C
			YHR137W				YPL147W
			YHR143W-A				YPL148C
			YHR163W				YPL189W
			YHR166C				YPL206C
			YHR173C				YPL212C
			YHR177W				YPL234C
			YHR191C				YPL244C
			YHR192W				YPL258C
			YHR193C				YPL265W
			YHR195W				YPL268W
			YHR197W				YPL271W
			YHR199C				YPL273W
			YHR200W				YPL274W
			YHR201C				YPR001W
			YHR205W				YPR002W
			YIL003W				YPR006C
			YIL004C				YPR020W
			YIL005W				YPR021C
			YIL007C				YPR026W
			YIL018W				YPR062W
			YIL022W				YPR069C
			YIL033C				YPR074C
			YIL034C				YPR081C
			YIL035C				YPR121W
			YIL036W				YPR128C
			YIL042C				YPR138C
			YIL043C				YPR140W
			YIL044C				YPR145W
			YIL046W				YPR156C
			YIL048W				YPR159W
			YIL049W				YPR160W
			YIL051C				YPR184W
			YIL052C				YPR191W
			YIL053W				YPR192W
			YIL061C
			YIL062C
			YIL063C
			YIL084C
			YIL090W
			YIL091C
			YIL097W
			YIL104C
			YIL108W
			YIL110W
			YIL116W
			YIL118W
			YIL126W
			YIL134W
			YIL142W
			YIL150C
			YIL151C
			YIL154C
			YIL156W
			YIL159W
			YIR008C
			YIR009W
			YIR010W
			YIR011C
			YIR012W
			YIR020C
			YIR023W
			YIR033W
			YIR034C
			YIR038C
			YJL001W
			YJL002C
			YJL008C
			YJL014W
			YJL019W
			YJL031C
			YJL032W
			YJL035C
			YJL041W
			YJL063C
			YJL066C
			YJL067W
			YJL071W
			YJL074C
			YJL077C
			YJL078C
			YJL079C
			YJL084C
			YJL088W
			YJL090C
			YJL092W
			YJL111W
			YJL121C
			YJL128C
			YJL130C
			YJL133W
			YJL141C
			YJL155C
			YJL165C
			YJL166W
			YJL168C
			YJL174W
			YJL189W
			YJL195C
			YJL203W
			YJL213W
			YJR003C
			YJR006W
			YJR008W
			YJR032W
			YJR057W
			YJR059W
			YJR062C
			YJR065C
			YJR068W
			YJR074W
			YJR076C
			YJR077C
			YJR083C
			YJR086W
			YJR087W
			YJR088C
			YJR089W
			YJR092W
			YJR105W
			YJR106W
			YJR109C
			YJR113C
			YJR118C
			YJR121W
			YJR132W
			YJR139C
			YJR141W
			YJR143C
			YKL002W
			YKL003C
			YKL005C
			YKL009W
			YKL010C
			YKL012W
			YKL014C
			YKL015W
			YKL016C
			YKL018W
			YKL019W
			YKL020C
			YKL021C
			YKL023W
			YKL025C
			YKL026C
			YKL028W
			YKL031W
			YKL033W
			YKL035W
			YKL038W
			YKL042W
			YKL043W
			YKL045W
			YKL047W
			YKL048C
			YKL049C
			YKL050C
			YKL052C
			YKL057C
			YKL059C
			YKL060C
			YKL071W
			YKL073W
			YKL077W
			YKL081W
			YKL085W
			YKL087C
			YKL088W
			YKL089W
			YKL093W
			YKL095W
			YKL099C
			YKL101W
			YKL104C
			YKL105C
			YKL108W
			YKL109W
			YKL119C
			YKL126W
			YKL133C
			YKL135C
			YKL139W
			YKL143W
			YKL144C
			YKL145W
			YKL159C
			YKL172W
			YKL175W
			YKL179C
			YKL181W
			YKL182W
			YKL191W
			YKL194C
			YKL203C
			YKL205W
			YKL211C
			YKL213C
			YKL216W
			YKR001C
			YKR002W
			YKR004C
			YKR008W
			YKR018C
			YKR022C
			YKR023W
			YKR024C
			YKR028W
			YKR029C
			YKR044W
			YKR046C
			YKR048C
			YKR049C
			YKR051W
			YKR054C
			YKR057W
			YKR063C
			YKR064W
			YKR069W
			YKR077W
			YKR079C
			YKR081C
			YKR083C
			YKR085C
			YKR086W
			YKR091W
			YKR094C
			YKR099W
			YKR100C
			YLL002W
			YLL004W
			YLL006W
			YLL010C
			YLL011W
			YLL014W
			YLL016W
			YLL017W
			YLL027W
			YLL032C
			YLL039C
			YLL041C
			YLL043W
			YLL044W
			YLL048C
			YLL050C
			YLR002C
			YLR003C
			YLR006C
			YLR015W
			YLR022C
			YLR025W
			YLR027C
			YLR028C
			YLR029C
			YLR038C
			YLR048W
			YLR055C
			YLR056W
			YLR058C
			YLR061W
			YLR063W
			YLR064W
			YLR065C
			YLR066W
			YLR071C
			YLR072W
			YLR074C
			YLR076C
			YLR077W
			YLR078C
			YLR085C
			YLR086W
			YLR088W
			YLR089C
			YLR090W
			YLR091W
			YLR093C
			YLR100W
			YLR105C
			YLR114C
			YLR115W
			YLR127C
			YLR129W
			YLR132C
			YLR133W
			YLR138W
			YLR140W
			YLR143W
			YLR145W
			YLR148W
			YLR150W
			YLR166C
			YLR167W
			YLR184W
			YLR192C
			YLR193C
			YLR196W
			YLR197W
			YLR198C
			YLR204W
			YLR222C
			YLR226W
			YLR228C
			YLR244C
			YLR249W
			YLR250W
			YLR253W
			YLR255C
			YLR261C
			YLR264W
			YLR266C
			YLR268W
			YLR270W
			YLR274W
			YLR275W
			YLR276C
			YLR278C
			YLR289W
			YLR290C
			YLR295C
			YLR299W
			YLR303W
			YLR304C
			YLR309C
			YLR314C
			YLR317W
			YLR319C
			YLR321C
			YLR322W
			YLR323C
			YLR330W
			YLR339C
			YLR355C
			YLR357W
			YLR358C
			YLR360W
			YLR362W
			YLR368W
			YLR370C
			YLR378C
			YLR379W
			YLR380W
			YLR384C
			YLR424W
			YLR425W
			YLR427W
			YLR430W
			YLR433C
			YLR436C
			YLR440C
			YLR441C
			YLR452C
			YML007W
			YML012W
			YML017W
			YML020W
			YML022W
			YML027W
			YML030W
			YML031W
			YML038C
			YML046W
			YML048W
			YML058W
			YML060W
			YML061C
			YML063W
			YML064C
			YML067C
			YML072C
			YML073C
			YML077W
			YML089C
			YML091C
			YML103C
			YML107C
			YML123C
			YML124C
			YMR001C
			YMR005W
			YMR009W
			YMR013C
			YMR014W
			YMR019W
			YMR021C
			YMR028W
			YMR029C
			YMR030W
			YMR031C
			YMR036C
			YMR064W
			YMR070W
			YMR072W
			YMR079W
			YMR080C
			YMR089C
			YMR092C
			YMR094W
			YMR102C
			YMR104C
			YMR105C
			YMR113W
			YMR116C
			YMR125W
			YMR127C
			YMR166C
			YMR175W
			YMR188C
			YMR190C
			YMR193C-A
			YMR194W
			YMR197C
			YMR202W
			YMR208W
			YMR211W
			YMR212C
			YMR213W
			YMR214W
			YMR217W
			YMR220W
			YMR224C
			YMR226C
			YMR234W
			YMR235C
			YMR236W
			YMR240C
			YMR242C
			YMR243C
			YMR246W
			YMR256C
			YMR258C
			YMR259C
			YMR260C
			YMR261C
			YMR267W
			YMR268C
			YMR277W
			YMR279C
			YMR287C
			YMR293C
			YMR299C
			YMR301C
			YMR308C
			YMR310C
			YMR312W
			YNL003C
			YNL005C
			YNL009W
			YNL014W
			YNL016W
			YNL022C
			YNL028W
			YNL031C
			YNL041C
			YNL045W
			YNL049C
			YNL051W
			YNL053W
			YNL054W
			YNL055C
			YNL059C
			YNL061W
			YNL062C
			YNL068C
			YNL069C
			YNL072W
			YNL073W
			YNL074C
			YNL075W
			YNL076W
			YNL080C
			YNL088W
			YNL089C
			YNL091W
			YNL099C
			YNL100W
			YNL101W
			YNL120C
			YNL149C
			YNL154C
			YNL161W
			YNL162W
			YNL175C
			YNL179C
			YNL181W
			YNL182C
			YNL183C
			YNL184C
			YNL185C
			YNL186W
			YNL188W
			YNL189W
			YNL191W
			YNL192W
			YNL197C
			YNL199C
			YNL208W
			YNL212W
			YNL213C
			YNL216W
			YNL219C
			YNL220W
			YNL221C
			YNL224C
			YNL227C
			YNL235C
			YNL239W
			YNL240C
			YNL243W
			YNL244C
			YNL248C
			YNL251C
			YNL254C
			YNL256W
			YNL257C
			YNL262W
			YNL267W
			YNL268W
			YNL280C
			YNL290W
			YNL294C
			YNL298W
			YNL299W
			YNL302C
			YNL306W
			YNL307C
			YNL310C
			YNL313C
			YNL314W
			YNR003C
			YNR011C
			YNR016C
			YNR017W
			YNR020C
			YNR023W
			YNR028W
			YNR030W
			YNR034W
			YNR035C
			YNR036C
			YNR037C
			YNR038W
			YNR039C
			YNR046W
			YNR048W
			YNR050C
			YNR051C
			YNR053C
			YNR063W
			YNR075W
			YOL008W
			YOL017W
			YOL021C
			YOL022C
			YOL023W
			YOL030W
			YOL038W
			YOL041C
			YOL043C
			YOL051W
			YOL063C
			YOL065C
			YOL067C
			YOL069W
			YOL076W
			YOL082W
			YOL086C
			YOL087C
			YOL092W
			YOL096C
			YOL099C
			YOL116W
			YOL123W
			YOL124C
			YOL127W
			YOL130W
			YOL138C
			YOL140W
			YOL142W
			YOL144W
			YOL146W
			YOL149W
			YOR002W
			YOR004W
			YOR008C
			YOR012W
			YOR022C
			YOR024W
			YOR026W
			YOR034C
			YOR039W
			YOR042W
			YOR046C
			YOR050C
			YOR054C
			YOR056C
			YOR060C
			YOR061W
			YOR065W
			YOR066W
			YOR074C
			YOR075W
			YOR080W
			YOR084W
			YOR090C
			YOR093C
			YOR095C
			YOR096W
			YOR098C
			YOR099W
			YOR103C
			YOR106W
			YOR107W
			YOR120W
			YOR122C
			YOR124C
			YOR127W
			YOR128C
			YOR138C
			YOR146W
			YOR150W
			YOR154W
			YOR157C
			YOR159C
			YOR160W
			YOR168W
			YOR171C
			YOR179C
			YOR181W
			YOR191W
			YOR201C
			YOR205C
			YOR210W
			YOR219C
			YOR232W
			YOR233W
			YOR236W
			YOR241W
			YOR254C
			YOR259C
			YOR260W
			YOR269W
			YOR271C
			YOR272W
			YOR277C
			YOR278W
			YOR303W
			YOR306C
			YOR315W
			YOR316C
			YOR322C
			YOR323C
			YOR332W
			YOR334W
			YOR335C
			YOR340C
			YOR355W
			YOR356W
			YOR358W
			YOR361C
			YOR363C
			YOR369C
			YOR370C
			YOR372C
			YOR377W
			YOR385W
			YPL004C
			YPL006W
			YPL007C
			YPL008W
			YPL010W
			YPL011C
			YPL013C
			YPL022W
			YPL026C
			YPL029W
			YPL053C
			YPL055C
			YPL058C
			YPL063W
			YPL066W
			YPL067C
			YPL073C
			YPL075W
			YPL079W
			YPL084W
			YPL122C
			YPL126W
			YPL131W
			YPL132W
			YPL133C
			YPL135W
			YPL137C
			YPL140C
			YPL143W
			YPL145C
			YPL153C
			YPL155C
			YPL157W
			YPL160W
			YPL161C
			YPL170W
			YPL172C
			YPL174C
			YPL175W
			YPL176C
			YPL181W
			YPL183C
			YPL184C
			YPL188W
			YPL195W
			YPL202C
			YPL204W
			YPL210C
			YPL214C
			YPL218W
			YPL232W
			YPL233W
			YPL242C
			YPL243W
			YPL245W
			YPL260W
			YPL262W
			YPL272C
			YPR009W
			YPR011C
			YPR016C
			YPR018W
			YPR019W
			YPR022C
			YPR023C
			YPR025C
			YPR032W
			YPR033C
			YPR035W
			YPR036W
			YPR040W
			YPR043W
			YPR044C
			YPR046W
			YPR047W
			YPR052C
			YPR054W
			YPR056W
			YPR058W
			YPR060C
			YPR067W
			YPR075C
			YPR079W
			YPR085C
			YPR086W
			YPR087W
			YPR092W
			YPR100W
			YPR103W
			YPR104C
			YPR110C
			YPR112C
			YPR113W
			YPR115W
			YPR132W
			YPR148C
			YPR154W
			YPR157W
			YPR167C
			YPR169W
			YPR180W
			YPR181C
			YPR182W
			YPR183W
			YPR185W
			YPR186C
			YPR187W
			YAL025C
			YAL033W
			YBR254C
			YDR236C
			YFR004W
			YGL201C
			YHR023W
			YHR072W
			YJR045C
			YLL037W
			YLR310C
			YML098W
			YMR131C
			YNL261W
			YNL263C
			YOR117W
			YOR176W
			YOR206W
			YOR224C
			YOR244W
			YOR256C
			YPL231W
			YPL235W
			YPL237W
			YPL251W
			YBL030C
			YBR196C
			YCR012W
			YDL045C
			YDR196C
			YDR302W
			YDR353W
			YGR065C
			YGR191W
			YJL026W
			YKL152C
			YLL031C
			YMR281W
			YDR373W
			YDR531W
			YHR074W
			YIL083C
			YJL005W
			YKL004W
			YOR143C
			YMR298W
			YJL091C
			YDR023W
			YGL008C

## Sheet: Lethal Pairs
Lethal Rxn Pairs		Gene level Results in silico	Experimental Data	in silico SLPair in vivo both non-essential (10)	in silico SLPair in vivo one essential (12)	in silico SLPair in vivo both essential (3)	in vivo SLPair in silico both non-essential (93)	in vivo SLPair in silico 1 essential 1 non-essential (6)	in vivo SLPair in silico both essential (6)	in vivo SLPair in silico SLPair (15)	in vivo SLPair one gene not in model(NIM) in silico (9)
Rxn ID | Gene	Rxn name	Gene name (40)	Gene name (120)	[YAL054C,YLR153C]	[YDR023W,YHR011W]	[YBR011C, YMR267W]	[YBL030C,YMR056C]	[YBR021W,YEL021W]	[YJL130C,YJR109C]	[YBR117C,YPR074C]	[YDL040C,YOR209C]
LethalPair Number = 1		[YAL054C,YLR153C]	[YBL030C,YMR056C]	[YBR294W,YLR092W]	[YKL127W,YMR105C]	[YGR208W, YLR058C]	[YBL098W,YOR209C]	[YBR166C,YNL192W]	[YJL130C,YOR303W]	[YBR249C,YDR035W]	[YDR508C,YMR307W]
r_0140 {YNL141W}	[adenosine deaminase]	[YBR294W,YLR092W]	[YBL098W,YOR209C]	[YDL131W,YDL182W]	[YJR105W,YNL141W]	[YDR050C, YKL060C]	[YBR023C,YBR038W]	[YEL021W,YHR128W]	[YHR208W,YJR148W]	[YGL125W,YPL023C]	[YDL040C,YGR180C]
r_0142 {YJR105W}	[adenosine kinase]	[YCR034W,YLR372W]	[YBR021W,YEL021W]	[YML106W,YMR271C]	[YCR012W,YKR097W]		[YBR041W,YMR246W]	[YGL055W,YJL196C]	[YML008C,YMR202W]	[YGR143W,YPR159W]	[YJR073C,YMR307W]
		[YDL131W,YDL182W]	[YBR038W,YBR023C]	[YOR222W,YPL134C]	[YLR058C,YOR184W]		[YBR041W,YOR317W]	[YLR372W,YML008C]	[YML008C,YNL280C]	[YGR209C,YLR043C]	[YBR023C,YMR307W]
LethalPair Number = 2		[YGR032W,YLR342W]	[YBR041W,YMR246W]	[YBR121C,YPR081C]	[YBR018C,YKL035W]		[YBR093C,YNL192W]	[YBR127C,YMR202W]	[YMR202W,YNL280C]	[YGL202W,YHR137W]	[YLR305C,YMR307W]
r_0020 {YDR035W}	[2-deoxy-D-arabino-heptulosonate 7-phosphate synthetase]	[YGR124W,YPR145W]	[YBR041W,YOR317W]	[YDR035W,YKL029C]	[YKL152C,YKR097W]		[YBR121C,YLR342W]			[YJL121C,YNL241C]	[YMR307W,YMR313C]
r_0042 {(YDR035W OR YBR249C)}	[3-deoxy-D-arabino-heptulosonate 7-phosphate synthetase]	[YGR143W,YPR159W]	[YBR093C,YNL192W]	[YCL050C,YJR010W]	[YLR438W,YOR323C]		[YBR121C,YNL192W]			[YBL039C,YJR103W]	[YMR307W,YMR318C]
		[YDR023W,YHR011W]	[YBR117C,YPR074C]	[YMR170C,YPL061W]	[YDR050C,YMR205C]		[YBL030C,YCL004W]			[YKL181W,YOL061W]	[YMR307W,YPR159W]
LethalPair Number = 3		[YDR502C,YLR180W]	[YBR121C,YLR342W]	[YDR300C,YLR438W]	[YDL095W,YJR143C]		[YCL035C,YGR209C]			[YDR502C,YLR180W]
r_0568 {YBR011C}	[inorganic diphosphatase]	[YLR450W,YML075C]	[YBR121C,YNL192W]	[YBR291C,YKL029C]			[YCR005C,YNR001C]			[YGR032W,YLR342W]
r_0569 {YMR267W}	[inorganic diphosphatase]	[YML106W,YMR271C]	[YBR166C,YNL192W]	[YNL104C,YOR108W]			[YBR176W,YCR028C]			[YCR034W,YLR372W]
		[YKL127W,YMR105C]	[YBR249C,YDR035W]				[YCR034W,YDL052C]			[YLR450W,YML075C]
LethalPair Number = 4		[YLR028C,YMR120C]	[YCL004W,YBL030C]				[YCR034W,YLR342W]			[YLR028C,YMR120C]
r_0446 {YGR204W}	[formate-tetrahydrofolate ligase]	[YOR222W,YPL134C]	[YCL035C,YGR209C]				[YDL052C,YDL093W]			[YGR124W,YPR145W]
r_0891 {(YIL074C OR YER081W)}	[phosphoglycerate dehydrogenase]	[YGL125W,YPL023C]	[YCR005C,YNR001C]				[YBL030C,YDL198C]
		[YBR121C,YPR081C]	[YCR028C,YBR176W]				[YDR294C,YNL169C]
LethalPair Number = 5		[YJR105W,YNL141W]	[YCR034W,YDL052C]				[YDR315C,YNL192W]		NIM = NOT IN MODEL
r_0732 {YGR204W}	[methylenetetrahydrofolate dehydrogenase (NADP)]	[YBR249C,YDR035W]	[YCR034W,YLR342W]				[YDR453C,YJR057W]				[YDL040C,YOR209C] [not in model (nim) , non-essential (nes) ]
r_0918 {YOR184W}	[phosphoserine transaminase]	[YBR011C,YMR267W]	[YDL040C,YOR209C]				[YDR508C,YLR342W]				[YDR508C,YMR307W] nes-nim
		[YCR012W,YKR097W]	[YDL093W,YDL052C]				[YCL035C,YDR513W]				[YDL040C,YGR180C] nim-nes
LethalPair Number = 6		[YLR058C,YOR184W]	[YDL198C,YBL030C]				[YDR513W,YGR209C]				[YJR073C,YMR307W] nes-nim
r_0884 {YKR097W}	[phosphoenolpyruvate carboxykinase]	[YBR018C,YKL035W]	[YDR294C,YNL169C]				[YDR513W,YLR043C]				[YBR023C,YMR307W] nes-nim
r_0892 {YCR012W}	[phosphoglycerate kinase]	[YDR035W,YKL029C]	[YDR315C,YNL192W]				[YEL046C,YOR241W]				[YLR305C,YMR307W] nes-nim
		[YGL202W,YHR137W]	[YDR453C,YJR057W]				[YEL047C,YPR159W]				[YMR307W,YMR313C] nim-nes
LethalPair Number = 7		[YCL050C,YJR010W]	[YDR508C,YLR342W]				[YER062C,YIL053W]				[YMR307W,YMR318C] nim-nes
r_0502 {YLR058C}	[glycine hydroxymethyltransferase]	[YJL121C,YNL241C]	[YDR508C,YMR307W]				[YER178W,YNL192W]				[YMR307W,YPR159W] nim-nes
r_0918 {YOR184W}	[phosphoserine transaminase]	[YKL152C,YKR097W]	[YDR513W,YCL035C]				[YBR023C,YFR019W]
		[YMR170C,YPL061W]	[YDR513W,YGR209C]				[YFR019W,YKL212W]				Reason:
LethalPair Number = 8		[YBR117C,YPR074C]	[YDR513W,YLR043C]				[YFR047C,YOR209C]				YDL040C
r_0958 {(YBR218C OR YGL062W)}	[pyruvate carboxylase]	[YDR300C,YLR438W]	[YEL021W,YHR128W]				[YBR023C,YGL084C]				YMR307W
r_1021 {((YKL141W AND YDR178W AND YLL041C AND YKL148C) OR (YKL141W AND YDR178W AND YJL045W AND YLL041C))}	[succinate dehydrogenase (ubiquinone-6)]	[YBL039C,YJR103W]	[YEL046C,YOR241W]				[YBL030C,YGL187C]				are not in the model Yeast 7.11.
		[YBR291C,YKL029C]	[YEL047C,YPR159W]				[YGR121C,YPR138C]				So incorporating these two can add 9 more SL2 pairs to the SL2-SL2 list
LethalPair Number = 9		[YLR438W,YOR323C]	[YER062C,YIL053W]				[YGR170W,YNL169C]
r_0502 {YLR058C}	[glycine hydroxymethyltransferase]	[YGR208W,YLR058C]	[YER178W,YNL192W]				[YGR192C,YJR009C]
r_0891 {(YIL074C OR YER081W)}	[phosphoglycerate dehydrogenase]	[YNL104C,YOR108W]	[YFR019W,YBR023C]				[YGR157W,YGR202C]
		[YDR050C,YKL060C]	[YFR019W,YKL212W]				[YHL011C,YKL181W]
LethalPair Number = 10		[YDR050C,YMR205C]	[YFR047C,YOR209C]				[YHL011C,YOL061W]
r_0486 {(YJR009C OR YJL052W OR YGR192C)}	[glyceraldehyde-3-phosphate dehydrogenase]	[YDL095W,YJR143C]	[YGL055W,YJL196C]				[YBR127C,YJL101C]
r_0884 {YKR097W}	[phosphoenolpyruvate carboxykinase]	[YKL181W,YOL061W]	[YGL084C,YBR023C]				[YJL101C,YJL212C]
		[YGR209C,YLR043C]	[YGL125W,YPL023C]				[YJL121C,YNL192W]
LethalPair Number = 11			[YGL187C,YBL030C]				[YDR294C,YJL134W]
r_0725 {YGR204W}	[methenyltetrahydrofolate cyclohydrolase]		[YGR121C,YPR138C]				[YJL196C,YNL192W]
r_0917 {YGR208W}	[phosphoserine phosphatase (L-serine)]		[YGR143W,YPR159W]				[YJL214W,YNL192W]
			[YGR170W,YNL169C]				[YJR025C,YOR209C]
LethalPair Number = 12			[YGR180C,YDL040C]				[YJR049C,YOR209C]
r_0725 {YGR204W}	[methenyltetrahydrofolate cyclohydrolase]		[YGR192C,YJR009C]				[YJR049C,YPL188W]
r_0891 {(YIL074C OR YER081W)}	[phosphoglycerate dehydrogenase]		[YGR202C,YGR157W]				[YBR023C,YJR073C]
			[YGR209C,YLR043C]				[YGR157W,YJR073C]
LethalPair Number = 13			[YHL011C,YKL181W]				[YBL030C,YJR077C]
r_0366 {(YHR174W OR YGR254W)}	[enolase]		[YHL011C,YOL061W]				[YJR078W,YOR209C]
r_0884 {YKR097W}	[phosphoenolpyruvate carboxykinase]		[YHR137W,YGL202W]				[YHL003C,YKL008C]
			[YJL101C,YBR127C]				[YKL120W,YPR159W]
LethalPair Number = 14			[YJL101C,YJL212C]				[YCR028C,YKL184W]
r_0466 {YNL241C}	[glucose 6-phosphate dehydrogenase]		[YJL121C,YNL192W]				[YBR023C,YKL194C]
r_1050 {(YPR074C OR YBR117C)}	[transketolase 2]		[YJL121C,YNL241C]				[YKR031C,YLR305C]
			[YJL130C,YJR109C]				[YBL011W,YKR067W]
LethalPair Number = 15			[YJL130C,YOR303W]				[YLL043W,YLR342W]
r_0310 {YAL012W}	[cystathionine g-lyase]		[YJL134W,YDR294C]				[YLL043W,YNL192W]
r_0312 {YLR303W}	[cysteine synthase]		[YJL196C,YNL192W]				[YLL043W,YPR159W]
			[YJL214W,YNL192W]				[YCL035C,YLR043C]
LethalPair Number = 16			[YJR025C,YOR209C]				[YLR044C,YNL192W]
r_0300 {(YNR001C OR YPR001W)}	[citrate synthase]		[YJR049C,YOR209C]				[YLR058C,YOR241W]
r_0301 {YCR005C}	[citrate synthase,peroxisomal]		[YJR049C,YPL188W]				[YKR031C,YLR133W]
			[YJR073C,YBR023C]				[YLR231C,YOR209C]
LethalPair Number = 17			[YJR073C,YGR157W]				[YBR127C,YLR240W]
r_0471 {(YOR375C OR YAL062W)}	[glutamate dehydrogenase (NADP)]		[YJR073C,YMR307W]				[YKL212W,YLR240W]
r_0472 {YDL171C}	[glutamate synthase (NADH2)]		[YJR077C,YBL030C]				[YKL004W,YLR305C]
			[YJR078W,YOR209C]				[YBR023C,YLR342W]
LethalPair Number = 18			[YJR103W,YBL039C]				[YLR305C,YLR342W]
r_0758 {YJL153C}	[myo-inositol-1-phosphate synthase]		[YJR148W,YHR208W]				[YJL134W,YLR372W]
r_1177 {(YDR497C OR YOL103W)}	[inositol transport]		[YKL008C,YHL003C]				[YLR305C,YLR372W]
			[YKL120W,YPR159W]				[YMR205C,YNL192W]
LethalPair Number = 19			[YKL181W,YOL061W]				[YMR246W,YOR317W]
r_1071 {YBR018C}	[UDPglucose--hexose-1-phosphate uridylyltransferase]		[YKL184W,YCR028C]				[YBR127C,YMR296C]
r_1084 {YKL035W}	[UTP-glucose-1-phosphate uridylyltransferase]		[YKL194C,YBR023C]				[YER019W,YMR296C]
			[YKR031C,YLR305C]				[YIL002C,YNL106C]
LethalPair Number = 20			[YKR067W,YBL011W]				[YGR121C,YNL142W]
r_0020 {YDR035W}	[2-deoxy-D-arabino-heptulosonate 7-phosphate synthetase]		[YLL043W,YLR342W]				[YDL142C,YNL169C]
r_0718 {YKL029C}	[malic enzyme (NADP)]		[YLL043W,YNL192W]				[YLR305C,YNL169C]
			[YLL043W,YPR159W]				[YNL192W,YNL202W]
LethalPair Number = 21			[YLR043C,YCL035C]				[YJR057W,YNL241C]
r_0958 {(YBR218C OR YGL062W)}	[pyruvate carboxylase]		[YLR044C,YNL192W]				[YLR305C,YNL267W]
r_0959 {(YLR134W OR YGR087C OR YLR044C)}	[pyruvate decarboxylase]		[YLR058C,YOR241W]				[YCR028C,YOL052C]
			[YLR133W,YKR031C]				[YBL030C,YOR065W]
LethalPair Number = 22			[YLR180W,YDR502C]				[YIL002C,YOR109W]
r_0439 {((YJL166W AND YHR001W-A AND YEL024W AND YDR529C AND YGR183C AND YPR191W AND YOR065W AND YBL045C AND YFR033C AND YJR048W AND Q0105) OR (YJL166W AND YEL039C AND YHR001W-A AND YEL024W AND YDR529C AND YGR183C AND YPR191W AND YOR065W AND YBL045C AND YFR033C AND Q0105))}	[ferrocytochrome-c:oxygen oxidoreductase]		[YLR231C,YOR209C]				[YNL106C,YOR109W]
r_0958 {(YBR218C OR YGL062W)}	[pyruvate carboxylase]		[YLR240W,YBR127C]				[YNL267W,YOR109W]
			[YLR240W,YKL212W]				[YJR143C,YOR321W]
LethalPair Number = 23			[YLR305C,YKL004W]				[YBR161W,YPL057C]
r_1063 {YGL202W}	[tyrosine transaminase]		[YLR342W,YBR023C]				[YBR023C,YPL069C]
r_2119 {YHR137W}	[tyrosine transaminase]		[YLR342W,YGR032W]				[YNR001C,YPR001W]
			[YLR342W,YLR305C]				[YNL142W,YPR138C]
LethalPair Number = 24			[YLR372W,YCR034W]
r_0091 {(YGR248W OR YHR163W)}	[6-phosphogluconolactonase]		[YLR372W,YJL134W]
r_0984 {YJL121C}	[ribulose 5-phosphate 3-epimerase]		[YLR372W,YLR305C]
			[YML008C,YLR372W]
LethalPair Number = 25			[YML008C,YMR202W]
r_0459 {YBR018C}	[galactose-1-phosphate uridylyltransferase]		[YML008C,YNL280C]
r_1084 {YKL035W}	[UTP-glucose-1-phosphate uridylyltransferase]		[YML075C,YLR450W]
			[YMR120C,YLR028C]
LethalPair Number = 26			[YMR202W,YBR127C]
r_0091 {(YGR248W OR YHR163W)}	[6-phosphogluconolactonase]		[YMR205C,YNL192W]
r_1050 {(YPR074C OR YBR117C)}	[transketolase 2]		[YMR246W,YOR317W]
			[YMR296C,YBR127C]
LethalPair Number = 27			[YMR296C,YER019W]
r_0300 {(YNR001C OR YPR001W)}	[citrate synthase]		[YMR307W,YBR023C]
r_0715 {YDL078C}	[malate dehydrogenase,peroxisomal]		[YMR307W,YLR305C]
			[YMR313C,YMR307W]
LethalPair Number = 28			[YMR318C,YMR307W]
r_0984 {YJL121C}	[ribulose 5-phosphate 3-epimerase]		[YNL106C,YIL002C]
r_1049 {(YPR074C OR YBR117C)}	[transketolase 1]		[YNL142W,YGR121C]
			[YNL169C,YDL142C]
LethalPair Number = 29			[YNL169C,YLR305C]
r_0438 {((YLR038C AND Q0275 AND YHR051W AND YDL067C AND Q0045 AND YGL191W AND Q0250 AND YLR395C AND YMR256C AND YJR048W AND YGL187C AND YIL111W) OR (YLR038C AND Q0275 AND YHR051W AND YDL067C AND Q0045 AND YGL191W AND YEL039C AND Q0250 AND YLR395C AND YMR256C AND YGL187C AND YIL111W) OR (YLR038C AND Q0275 AND YNL052W AND YHR051W AND YDL067C AND Q0045 AND YGL191W AND Q0250 AND YLR395C AND YMR256C A…	[ferrocytochrome-c:oxygen oxidoreductase]		[YNL202W,YNL192W]
r_0958 {(YBR218C OR YGL062W)}	[pyruvate carboxylase]		[YNL241C,YJR057W]
			[YNL267W,YLR305C]
LethalPair Number = 30			[YNL280C,YMR202W]
r_0889 {(YGR256W OR YHR183W)}	[phosphogluconate dehydrogenase]		[YOL052C,YCR028C]
r_0984 {YJL121C}	[ribulose 5-phosphate 3-epimerase]		[YOR065W,YBL030C]
			[YOR109W,YIL002C]
LethalPair Number = 31			[YOR109W,YNL106C]
r_2140 {(YKL182W AND YPL231W)}	[fatty-acyl-CoA synthase (n-C16:0CoA)]		[YOR109W,YNL267W]
r_2141 {(YKL182W AND YPL231W)}	[fatty-acyl-CoA synthase (n-C18:0CoA)]		[YOR321W,YJR143C]
			[YPL057C,YBR161W]
LethalPair Number = 32			[YPL069C,YBR023C]
r_1025 {YJR010W}	[sulfate adenylyltransferase]		[YPR001W,YNR001C]
r_1026 {YCL050C}	[sulfate adenylyltransferase (ADP)]		[YPR138C,YNL142W]
			[YPR145W,YGR124W]
LethalPair Number = 33			[YPR159W,YMR307W]
r_0446 {YGR204W}	[formate-tetrahydrofolate ligase]
r_0917 {YGR208W}	[phosphoserine phosphatase (L-serine)]
LethalPair Number = 34
r_0663 {YJR148W}	[isoleucine transaminase]
r_0664 {YHR208W}	[isoleucine transaminase]
LethalPair Number = 35
r_0889 {(YGR256W OR YHR183W)}	[phosphogluconate dehydrogenase]
r_1050 {(YPR074C OR YBR117C)}	[transketolase 2]
LethalPair Number = 36
r_0466 {YNL241C}	[glucose 6-phosphate dehydrogenase]
r_0984 {YJL121C}	[ribulose 5-phosphate 3-epimerase]
LethalPair Number = 37
r_0757 {(YHR046C OR YDR287W)}	[myo-inositol 1-phosphatase]
r_1177 {(YDR497C OR YOL103W)}	[inositol transport]
LethalPair Number = 38
r_0104 {YPL028W}	[acetyl-CoA C-acetyltransferase]
r_0559 {YML126C}	[hydroxymethylglutaryl CoA synthase]
LethalPair Number = 39
r_0884 {YKR097W}	[phosphoenolpyruvate carboxykinase]
r_0893 {YKL152C}	[phosphoglycerate mutase]
LethalPair Number = 40
r_0972 {YGR209C}	[ribonucleoside-triphosphate reductase (GTP)]
r_0978 {(YER070W OR YGR180C OR YJL026W OR YIL066C)}	[ribonucleotide reductase]
LethalPair Number = 41
r_0173 {YPL061W}	[aldehyde dehydrogenase (acetaldehyde,NADP)]
r_2116 {YMR170C}	[acetaldehyde dehydrogenase]
LethalPair Number = 42
r_1049 {(YPR074C OR YBR117C)}	[transketolase 1]
r_1050 {(YPR074C OR YBR117C)}	[transketolase 2]
LethalPair Number = 43
r_0103 {YPL028W}	[acetyl-CoA C-acetyltransferase]
r_1129 {YHR002W}	[coenzyme A transport]
LethalPair Number = 44
r_0468 {YDR300C}	[glutamate 5-kinase]
r_0819 {YLR438W}	[ornithine transaminase]
LethalPair Number = 45
r_0446 {YGR204W}	[formate-tetrahydrofolate ligase]
r_0918 {YOR184W}	[phosphoserine transaminase]
LethalPair Number = 46
r_0732 {YGR204W}	[methylenetetrahydrofolate dehydrogenase (NADP)]
r_0891 {(YIL074C OR YER081W)}	[phosphoglycerate dehydrogenase]
LethalPair Number = 47
r_0103 {YPL028W}	[acetyl-CoA C-acetyltransferase]
r_0104 {YPL028W}	[acetyl-CoA C-acetyltransferase]
LethalPair Number = 48
r_0970 {YGR209C}	[ribonucleoside-triphosphate reductase (ATP)]
r_0974 {(YER070W OR YGR180C OR YJL026W OR YIL066C)}	[ribonucleotide reductase]
LethalPair Number = 49
r_0306 {(YBL039C OR YJR103W)}	[CTP synthase (glutamine)]
r_0307 {(YBL039C OR YJR103W)}	[CTP synthase (NH3)]
LethalPair Number = 50
r_0559 {YML126C}	[hydroxymethylglutaryl CoA synthase]
r_1129 {YHR002W}	[coenzyme A transport]
LethalPair Number = 51
r_0959 {(YLR134W OR YGR087C OR YLR044C)}	[pyruvate decarboxylase]
r_1040 {YEL046C}	[threonine aldolase]
LethalPair Number = 52
r_0725 {YGR204W}	[methenyltetrahydrofolate cyclohydrolase]
r_0918 {YOR184W}	[phosphoserine transaminase]
LethalPair Number = 53
r_0042 {(YDR035W OR YBR249C)}	[3-deoxy-D-arabino-heptulosonate 7-phosphate synthetase]
r_1127 {YBR291C}	[citrate transport]
LethalPair Number = 54
r_0528 {YDR454C}	[guanylate kinase]
r_0529 {YDR454C}	[guanylate kinase (GMP:dATP)]
LethalPair Number = 55
r_0718 {YKL029C}	[malic enzyme (NADP)]
r_1127 {YBR291C}	[citrate transport]
LethalPair Number = 56
r_0473 {YOR323C}	[glutamate-5-semialdehyde dehydrogenase]
r_0819 {YLR438W}	[ornithine transaminase]
LethalPair Number = 57
r_0312 {YLR303W}	[cysteine synthase]
r_0813 {YLR303W}	[O-acetylhomoserine (thiol)-lyase]
LethalPair Number = 58
r_0446 {YGR204W}	[formate-tetrahydrofolate ligase]
r_0725 {YGR204W}	[methenyltetrahydrofolate cyclohydrolase]
LethalPair Number = 59
r_0662 {YER065C}	[isocitrate lyase]
r_0958 {(YBR218C OR YGL062W)}	[pyruvate carboxylase]
LethalPair Number = 60
r_2182 {YGL055W}	[palmitoyl-CoA desaturase (n-C16:0CoA -> n-C16:1CoA),ER membrane]
r_2183 {YGL055W}	[stearoyl-CoA desaturase (n-C18:0CoA -> n-C18:1CoA),ER membrane]
LethalPair Number = 61
r_0364 {YBR252W}	[dUTP diphosphatase]
r_0976 {(YER070W OR YGR180C OR YJL026W OR YIL066C)}	[ribonucleotide reductase]
LethalPair Number = 62
r_0502 {YLR058C}	[glycine hydroxymethyltransferase]
r_0917 {YGR208W}	[phosphoserine phosphatase (L-serine)]
LethalPair Number = 63
r_0446 {YGR204W}	[formate-tetrahydrofolate ligase]
r_0502 {YLR058C}	[glycine hydroxymethyltransferase]
LethalPair Number = 64
r_0732 {YGR204W}	[methylenetetrahydrofolate dehydrogenase (NADP)]
r_0917 {YGR208W}	[phosphoserine phosphatase (L-serine)]
LethalPair Number = 65
r_0024 {(YOR108W OR YNL104C)}	[2-isopropylmalate synthase]
r_0025 {YNL104C}	[2-isopropylmalate synthase]
LethalPair Number = 66
r_0502 {YLR058C}	[glycine hydroxymethyltransferase]
r_0732 {YGR204W}	[methylenetetrahydrofolate dehydrogenase (NADP)]
LethalPair Number = 67
r_0559 {YML126C}	[hydroxymethylglutaryl CoA synthase]
r_0560 {YML126C}	[hydroxymethylglutaryl CoA synthase]
LethalPair Number = 68
r_0984 {YJL121C}	[ribulose 5-phosphate 3-epimerase]
r_1050 {(YPR074C OR YBR117C)}	[transketolase 2]
LethalPair Number = 69
r_0529 {YDR454C}	[guanylate kinase (GMP:dATP)]
r_0974 {(YER070W OR YGR180C OR YJL026W OR YIL066C)}	[ribonucleotide reductase]
LethalPair Number = 70
r_0502 {YLR058C}	[glycine hydroxymethyltransferase]
r_0725 {YGR204W}	[methenyltetrahydrofolate cyclohydrolase]

## Sheet: Lethal Triplets
Lethal Rxn Triplets		Gene level Results in silico	Experimental Data	in silico SLTri in vivo 3 non-essential (5)	in silico SLTri in vivo 1 essential (6)	in silico SLTri in vivo 2 essential (18)	in silico SLTri in vivo 3 essential (6)	in silico SLTri in vivo SLPair (7)	in silico SLTri in vivo SLTri (2)	in vivo SLTri in silico 3 non-essential (2)	in vivo SLTri in silico 1 essential 2 non-essential (0)	in vivo SLTri in silico 2 essential 1 non-essential (0)	in vivo SLTri in silico 3 essential (0)
Rxn ID | Gene	Rxn name	Gene name (44)	Gene name (4)	[YCL040W,YFR053C,YGL253W]	[YER152C,YGL202W,YJL060W]	[YBR023C,YBR038W,YNL192W]	[YBR218C,YGL062W,YJL166W]	from NNN (3)	[YER099C,YHL011C,YBL068W]	[YER099C,YBL068W,YKL181W]
LethalTriplet Number = 1		[YBR023C,YBR038W,YNL192W]	YER099C,YBL068W,YKL181W	[YHR216W,YLR432W,YML056C]	[YBR218C,YGL026W,YKL141W]	[YBR218C,YDR178W,YGL026W]	[YBR218C,YEL024W,YGL062W]	[YBR117C,YNL241C,YPR074C]	[YDL095W,YAL023C,YJR143C]	[YJR143C,YAL023C,YOR321W]
r_0091 {(YGR248W OR YHR163W)}	[6-phosphogluconolactonase]	[YER152C,YGL202W,YJL060W]	YER099C,YBL068W,YHL011C	[YGR254W,YHR174W,YKR097W]	[YER081W,YIL074C,YLR058C]	[YBR218C,YGL026W,YLL041C]	[YBL045C,YBR218C,YGL062W]	[YBR249C,YBR291C,YDR035W]
r_0309 {YGR155W}	[cystathionine beta-synthase]	[YCL040W,YFR053C,YGL253W]	YJR143C,YDL095W,YAL023C	[YAL062W,YDL171C,YOR375C]	[YGR256W,YHR183W,YJL121C]	[YBR218C,YGL062W,YHR001W-A]	[YBR218C,YGL062W,YLR038C]	[YDL078C,YNR001C,YPR001W]
r_0312 {YLR303W}	[cysteine synthase]	[YHR216W,YLR432W,YML056C]	YJR143C,YAL023C,YOR321W	[YDR497C,YJL153C,YOL103W]	[YBR252W,YHR144C,YLR245C]	[YBR218C,YDR529C,YGL062W]	[YBR218C,YGL062W,YMR256C]
		[YBR218C,YGL026W,YKL141W]			[YDL093W,YAL023C,YJR143C]	[YBR218C,YGL062W,YGR183C]	[YBR218C,YGL062W,YGL187C]	from NNE (4)
LethalTriplet Number = 2		[YBR218C,YDR178W,YGL026W]				[YBR218C,YGL062W,YPR191W]		[YBR117C,YJL121C,YPR074C]
r_0309 {YGR155W}	[cystathionine beta-synthase]	[YBR218C,YGL026W,YLL041C]				[YBR218C,YFR033C,YGL062W]		[YCR005C,YNR001C,YPR001W]
r_0312 {YLR303W}	[cysteine synthase]	[YER081W,YIL074C,YLR058C]				[Q0105,YBR218C,YGL062W]		[YDL095W,YOR321W,YJR143C]
r_0568 {YBR011C}	[inorganic diphosphatase]	[YGR254W,YHR174W,YKR097W]				[YGR248W,YHR163W,YJL121C]		[YOR321W,YDL093W,YJR143C]
		[YBR117C,YNL241C,YPR074C]				[Q0275,YBR218C,YGL062W]
LethalTriplet Number = 3		[YCR005C,YNR001C,YPR001W]				[YBR218C,YGL062W,YHR051W]
r_0025 {YNL104C}	[2-isopropylmalate synthase]	[YAL062W,YDL171C,YOR375C]				[YBR218C,YDL067C,YGL062W]
r_1087 {YJR148W}	[valine transaminase]	[YDR497C,YJL153C,YOL103W]				[Q0045,YBR218C,YGL062W]
r_1277 {(YLL052C OR YPR192W)}	[water diffusion]	[YBR218C,YGL062W,YJL166W]				[YBR218C,YGL062W,YGL191W]
		[YBR218C,YGL062W,YHR001W-A]				[Q0250,YBR218C,YGL062W]
LethalTriplet Number = 4		[YBR218C,YEL024W,YGL062W]				[YBR218C,YGL062W,YLR395C]
r_0366 {(YHR174W OR YGR254W)}	[enolase]	[YBR218C,YDR529C,YGL062W]				[YBR218C,YER065C,YGL062W]
r_0446 {YGR204W}	[formate-tetrahydrofolate ligase]	[YBR218C,YGL062W,YGR183C]
r_0486 {(YJR009C OR YJL052W OR YGR192C)}	[glyceraldehyde-3-phosphate dehydrogenase]	[YBR218C,YGL062W,YPR191W]
		[YBL045C,YBR218C,YGL062W]
LethalTriplet Number = 5		[YBR218C,YFR033C,YGL062W]
r_0489 {(YER062C OR YIL053W)}	[glycerol-3-phosphatase]	[Q0105,YBR218C,YGL062W]
r_0568 {YBR011C}	[inorganic diphosphatase]	[YGR248W,YHR163W,YJL121C]
r_1277 {(YLL052C OR YPR192W)}	[water diffusion]	[YDL078C,YNR001C,YPR001W]
		[YBR117C,YJL121C,YPR074C]
LethalTriplet Number = 6		[YBR218C,YGL062W,YLR038C]
r_0025 {YNL104C}	[2-isopropylmalate synthase]	[Q0275,YBR218C,YGL062W]
r_0568 {YBR011C}	[inorganic diphosphatase]	[YBR218C,YGL062W,YHR051W]
r_1087 {YJR148W}	[valine transaminase]	[YBR218C,YDL067C,YGL062W]
		[Q0045,YBR218C,YGL062W]
LethalTriplet Number = 7		[YBR218C,YGL062W,YGL191W]
r_0025 {YNL104C}	[2-isopropylmalate synthase]	[Q0250,YBR218C,YGL062W]
r_0715 {YDL078C}	[malate dehydrogenase, peroxisomal]	[YBR218C,YGL062W,YLR395C]
r_1087 {YJR148W}	[valine transaminase]	[YBR218C,YGL062W,YMR256C]
		[YBR218C,YGL062W,YGL187C]
LethalTriplet Number = 8		[YGR256W,YHR183W,YJL121C]
r_0851 {YGL202W}	[phenylalanine transaminase]	[YBR249C,YBR291C,YDR035W]
r_2117 {YHR137W}	[phenylalanine transaminase]	[YBR218C,YER065C,YGL062W]
r_2118 {YHR137W}	[tryptophan transaminase]	[YBR252W,YHR144C,YLR245C]
		[YER099C,YHL011C,YBL068W]
LethalTriplet Number = 9		[YDL095W,YAL023C,YJR143C]
r_0103 {YPL028W}	[acetyl-CoA C-acetyltransferase]	[YDL095W,YOR321W,YJR143C]
r_0560 {YML126C}	[hydroxymethylglutaryl CoA synthase]	[YDL093W,YAL023C,YJR143C]
r_0715 {YDL078C}	[malate dehydrogenase, peroxisomal]	[YOR321W,YDL093W,YJR143C]
LethalTriplet Number = 10
r_0450 {YKL060C}	[fructose-bisphosphate aldolase]
r_0990 {YKL060C}	[sedoheptulose 1,7-bisphosphate D-glyceraldehyde-3-phosphate-lyase]
r_1054 {YDR050C}	[triose-phosphate isomerase]
LethalTriplet Number = 11
r_0103 {YPL028W}	[acetyl-CoA C-acetyltransferase]
r_0139 {YML022W}	[adenine phosphoribosyltransferase]
r_0560 {YML126C}	[hydroxymethylglutaryl CoA synthase]
LethalTriplet Number = 12
r_0886 {(YGR240C AND YMR205C)}	[phosphofructokinase]
r_0887 {(YGR240C AND YMR205C)}	[phosphofructokinase (s7p)]
r_1054 {YDR050C}	[triose-phosphate isomerase]
LethalTriplet Number = 13
r_0311 {YJR130C}	[cystathionine gamma-synthase]
r_0568 {YBR011C}	[inorganic diphosphatase]
r_0813 {YLR303W}	[O-acetylhomoserine (thiol)-lyase]
LethalTriplet Number = 14
r_0172 {(YMR169C OR YMR170C)}	[aldehyde dehydrogenase (3-aminopropanal, NAD)]
r_0308 {YGL184C}	[cystathionine b-lyase]
r_0813 {YLR303W}	[O-acetylhomoserine (thiol)-lyase]
LethalTriplet Number = 15
r_0025 {YNL104C}	[2-isopropylmalate synthase]
r_0473 {YOR323C}	[glutamate-5-semialdehyde dehydrogenase]
r_1087 {YJR148W}	[valine transaminase]
LethalTriplet Number = 16
r_0004 {((YML054C AND YEL039C) OR (YML054C AND YJR048W))}	[(S)-lactate:ferricytochrome-c 2-oxidoreductase]
r_0025 {YNL104C}	[2-isopropylmalate synthase]
r_1087 {YJR148W}	[valine transaminase]
LethalTriplet Number = 17
r_0326 {YHR144C}	[dCMP deaminase]
r_0329 {YLR245C}	[deoxycytidine deaminase]
r_0364 {YBR252W}	[dUTP diphosphatase]
LethalTriplet Number = 18
r_0311 {YJR130C}	[cystathionine gamma-synthase]
r_0813 {YLR303W}	[O-acetylhomoserine (thiol)-lyase]
r_1071 {YBR018C}	[UDPglucose--hexose-1-phosphate uridylyltransferase]
LethalTriplet Number = 19
r_0725 {YGR204W}	[methenyltetrahydrofolate cyclohydrolase]
r_0892 {YCR012W}	[phosphoglycerate kinase]
r_0893 {YKL152C}	[phosphoglycerate mutase]
LethalTriplet Number = 20
r_0025 {YNL104C}	[2-isopropylmalate synthase]
r_0664 {YHR208W}	[isoleucine transaminase]
r_1087 {YJR148W}	[valine transaminase]
LethalTriplet Number = 21
r_0713 {YKL085W}	[malate dehydrogenase]
r_0714 {YOL126C}	[malate dehydrogenase, cytoplasmic]
r_0958 {(YBR218C OR YGL062W)}	[pyruvate carboxylase]

## Sheet: Lethal Quadruplets
Lethal Rxn Quadruplets		Gene level Results in silico	Experimental Data	in silico SLQuad in vivo 4 non-essential (2)	in silico SLQuad in vivo 1 essential (1)	in silico SLQuad in vivo 2 essential (0)	in silico SLQuad in vivo 3 essential (0)	in silico SLQuad in vivo 4 essential (0)	in silico SLQuad in vivo SLPair (4)	in silico SLQuad in vivo SLTri (0)
Rxn ID | Gene	Rxn name	Gene name (7)	Gene name	[YDR287W,YDR497C,YHR046C,YOL103W]	[YBR218C,YGL026W,YJL045W,YKL148C]				[YBR117C,YGR256W,YHR183W,YPR074C]
LethalQuadruplet Number = 1		[YBR218C, YGL026W, YJL045W, YKL148C]		[YEL046C,YGR087C,YLR044C,YLR134W]					[YDR384C,YGR121C,YNL142W,YPR138C]
r_0568 {YBR011C}	[inorganic diphosphatase]	[YGR192C, YJL052W, YJR009C, YKR097W]							[YGR192C,YJL052W,YJR009C,YKR097W]
r_1110 {(YMR056C OR YBR085W OR YBL030C)}	[ADP/ATP transporter]	[YBR117C, YGR248W, YHR163W, YPR074C]							[YBR117C,YGR248W,YHR163W,YPR074C]
r_1172 {YLL043W}	[glycerol transport via channel]	[YBR117C, YGR256W, YHR183W, YPR074C]
r_1277 {(YLL052C OR YPR192W)}	[water diffusion]	[YDR287W, YDR497C, YHR046C, YOL103W]
		[YEL046C, YGR087C, YLR044C, YLR134W]
LethalQuadruplet Number = 2		[YDR384C, YGR121C, YNL142W, YPR138C]
r_0309 {YGR155W}	[cystathionine beta-synthase]
r_0312 {YLR303W}	[cysteine synthase]
r_0889 {(YGR256W OR YHR183W)}	[phosphogluconate dehydrogenase]
r_1021 {((YKL141W AND YDR178W AND YLL041C AND YKL148C) OR (YKL141W AND YDR178W AND YJL045W AND YLL041C))}	[succinate dehydrogenase (ubiquinone-6)]
LethalQuadruplet Number = 3
r_0091 {(YGR248W OR YHR163W)}	[6-phosphogluconolactonase]
r_0446 {YGR204W}	[formate-tetrahydrofolate ligase]
r_0892 {YCR012W}	[phosphoglycerate kinase]
r_0893 {YKL152C}	[phosphoglycerate mutase]
LethalQuadruplet Number = 4
r_0886 {(YGR240C AND YMR205C)}	[phosphofructokinase]
r_0990 {YKL060C}	[sedoheptulose 1,7-bisphosphate D-glyceraldehyde-3-phosphate-lyase]
r_1054 {YDR050C}	[triose-phosphate isomerase]
r_1277 {(YLL052C OR YPR192W)}	[water diffusion]
LethalQuadruplet Number = 5
r_0715 {YDL078C}	[malate dehydrogenase, peroxisomal]
r_0886 {(YGR240C AND YMR205C)}	[phosphofructokinase]
r_0990 {YKL060C}	[sedoheptulose 1,7-bisphosphate D-glyceraldehyde-3-phosphate-lyase]
r_1054 {YDR050C}	[triose-phosphate isomerase]
LethalQuadruplet Number = 6
r_0308 {YGL184C}	[cystathionine b-lyase]
r_0452 {YPL262W}	[fumarase, cytoplasmic]
r_0486 {(YJR009C OR YJL052W OR YGR192C)}	[glyceraldehyde-3-phosphate dehydrogenase]
r_0958 {(YBR218C OR YGL062W)}	[pyruvate carboxylase]
LethalQuadruplet Number = 7
r_0489 {(YER062C OR YIL053W)}	[glycerol-3-phosphatase]
r_0568 {YBR011C}	[inorganic diphosphatase]
r_1169 {YCR098C}	[glycero-3-phospho-1-inositol transport]
r_1277 {(YLL052C OR YPR192W)}	[water diffusion]
LethalQuadruplet Number = 8
r_0326 {YHR144C}	[dCMP deaminase]
r_0486 {(YJR009C OR YJL052W OR YGR192C)}	[glyceraldehyde-3-phosphate dehydrogenase]
r_0492 {YOL059W}	[glycerol-3-phosphate dehydrogenase (NAD)]
r_0976 {(YER070W OR YGR180C OR YJL026W OR YIL066C)}	[ribonucleotide reductase]
LethalQuadruplet Number = 9
r_0217 {YKL106W}	[aspartate transaminase]
r_0714 {YOL126C}	[malate dehydrogenase, cytoplasmic]
r_0958 {(YBR218C OR YGL062W)}	[pyruvate carboxylase]
r_0973 {YGR209C}	[ribonucleoside-triphosphate reductase (UTP)]
LethalQuadruplet Number = 10
r_0489 {(YER062C OR YIL053W)}	[glycerol-3-phosphatase]
r_0568 {YBR011C}	[inorganic diphosphatase]
r_1054 {YDR050C}	[triose-phosphate isomerase]
r_1277 {(YLL052C OR YPR192W)}	[water diffusion]
LethalQuadruplet Number = 11
r_0366 {(YHR174W OR YGR254W)}	[enolase]
r_0472 {YDL171C}	[glutamate synthase (NADH2)]
r_0486 {(YJR009C OR YJL052W OR YGR192C)}	[glyceraldehyde-3-phosphate dehydrogenase]
r_0725 {YGR204W}	[methenyltetrahydrofolate cyclohydrolase]

## Sheet: Lethal Quintuplets
Lethal Rxn Quintuplets		Gene level Results in silico	Experimental Data	in silico SLQuint in vivo 5 non-essential (0)	in silico SLQuint in vivo 1 essential (1)	in silico SLQuint in vivo 2 essential (2)	in silico SLQuint in vivo 3 essential (1)	in silico SLQuint in vivo 4 essential (0)	in silico SLQuint in vivo 5 essential (0)	in silico SLQuint in vivo SLPair (1)	in silico SLQuint in vivo SLTri (0)
Rxn ID | Gene	Rxn name	Gene name (5)	Gene name		[YBR296C,YCR037C,YJL198W,YML123C,YNR013C]	[YBR218C,YGL062W,YGR087C,YLR044C,YLR134W]	[YBR252W,YER070W,YGR180C,YIL066C,YJL026W]			[YBR011C,YER062C,YIL053W,YLL052C,YPR192W]
		[YBR296C, YCR037C, YJL198W, YML123C, YNR013C]				[YER070W,YGR180C,YGR209C,YIL066C,YJL026W]
		[YBR218C, YGL062W, YGR087C, YLR044C, YLR134W]
		[YER070W, YGR180C, YGR209C, YIL066C, YJL026W]
		[YBR252W, YER070W, YGR180C, YIL066C, YJL026W]
		[YBR011C, YER062C, YIL053W, YLL052C, YPR192W]
In this case, 5th order gene level results are obtained from the GPRs of lower order reaction level results. For example: if reactions R1 and R2 form a synthetic lethal reaction pair and the GPRs are as follows, R1 -> [G1 OR G2 OR G3 OR G4], R2 -> [G6 AND G7] then, the 2 synthetic lethal gene quintuplets will be [G1,G2,G3,G4,G6],[G1,G2,G3,G4,G7]

## Sheet: Full gene Lists
in vivo data						Yeast 7.11 all genes		Yeast 7.11 essential genes	Yeast 7.11 non-essential genes
Essential	Non-Essential	SL pairs	References	SL Triplets	References	Q0045		YAR015W	Q0045
YAL003W	YAL008W	[YBL011W,YKR067W]	PMID:11544256 & PMID:12167660	YER099C, YBL068W, YKL181W	PMID:10212224	Q0080		YBL033C	Q0080
YAL016W	YAL042W	[YBL039C,YJR103W]	PMID:8121398	YER099C, YBL068W, YHL011C	PMID:10212224	Q0085		YBL076C	Q0085
YAL020C	YAL053W	[YBR176W,YCR028C]	PMID:17284612	YJR143C, YDL095W, YAL023C	PMID:8918452	Q0105		YBR115C	Q0105
YAL024C	YAR020C	[YDR502C,YLR180W]	PMID:17284612 & PMID:355845	YJR143C, YAL023C, YOR321W	PMID:8918452	Q0130		YBR153W	Q0130
YAL029C	YAR027W	[YJL196C,YGL055W]	PMID:10850979			Q0250		YBR159W	Q0250
YAL032C	YAR030C	[YLR043C,YGR209C]	PMID:10844700 & PMID:16272220 & PMID:2026619			Q0275		YBR166C	Q0275
YAL034W-A	YBL082C	[YLR450W,YML075C]	PMID:3526336			YAL012W		YBR248C	YAL012W
YAL036C	YBR014C	[YNL169C,YGR170W]	PMID:7890739			YAL022C		YBR256C	YAL022C
YAL038W	YBR032W	[YCR028C,YOL052C]	PMID:17284612			YAL023C		YBR265W	YAL023C
YAL040C	YBR054W	[YDR035W,YBR249C]	PMID:8625423 & PMID:1348717 & PMID:2880280			YAL038W		YCL018W	YAL038W
YAL043C	YBR072W	[YGL202W,YHR137W]	PMID:9491082			YAL044C		YCL030C	YAL044C
YAL048C	YBR116C	[YLR028C,YMR120C]	PMID:9143321			YAL054C		YCR053W	YAL054C
YAL056W	YBR144C	[YNR001C,YPR001W]	PMID:9140965			YAL060W		YDL015C	YAL060W
YAR003W	YBR166C	[YOR303W,YJL130C]	PMID:5856369 & 17284612			YAL062W		YDL055C	YAL062W
YAR007C	YBR208C	[YJR109C,YJL130C]	PMID:5856369 & 17284612			YAR015W		YDL103C	YAR035W
YAR008W	YBR240C	[YPR074C,YBR117C]	PMID:7916691			YAR035W		YDL141W	YAR071W
YAR015W	YBR258C	[YBL030C,YCL004W]	PMID:16408847			YAR071W		YDL205C	YBL011W
YAR019C	YBR280C	[YBL030C,YDL198C]	PMID:18779372			YBL011W		YDR007W	YBL013W
YBL006C	YBR292C	[YBL030C,YGL187C]	PMID:18690234			YBL013W		YDR037W	YBL015W
YBL008W	YBR296C	[YBL030C,YJR077C]	PMID:18779372			YBL015W		YDR044W	YBL030C
YBL014C	YCL016C	[YBL030C,YOR065W]	PMID:18690234			YBL030C		YDR047W	YBL039C
YBL016W	YCL026C-A	[YBR023C,YBR038W]	PMID:15715908 & PMID:12892896 & PMID:11839781			YBL033C		YDR127W	YBL042C
YBL021C	YCL035C	[YBR023C,YFR019W]	PMID:15715908 & PMID:14764870			YBL039C		YDR158W	YBL045C
YBL022C	YCR001W	[YBR023C,YGL084C]	PMID:15715908 & PMID:14764870			YBL042C		YDR226W	YBL064C
YBL023C	YCR017C	[YBR023C,YKL194C]	PMID:15715908 & PMID:14764870			YBL045C		YDR232W	YBL068W
YBL025W	YCR019W	[YBR023C,YLR342W]	PMID:15715908			YBL064C		YDR234W	YBL098W
YBL031W	YCR060W	[YBR023C,YMR307W]	PMID:15715908 & PMID:14764870			YBL068W		YDR341C	YBL099W
YBL032W	YCR081W	[YBR023C,YPL069C]	PMID:15715908 & PMID:14764870			YBL076C		YDR354W	YBR002C
YBL033C	YCR095C	[YBR127C,YMR202W]	PMID:7929582			YBL098W		YDR408C	YBR003W
YBL035C	YCR104W	[YBR127C,YMR296C]	PMID:7929582			YBL099W		YDR487C	YBR004C
YBL038W	YDL095W	[YBR161W,YPL057C]	PMID:12954640 & PMID:15208314			YBR002C		YEL021W	YBR006W
YBL039C	YDL120W	[YDL040C,YGR180C]	PMID:16487579			YBR003W		YEL058W	YBR011C
YBL045C	YDL122W	[YDL052C,YDL093W]	PMID:16269340			YBR004C		YER003C	YBR018C
YBL047C	YDL124W	[YDL142C,YNL169C]	PMID:16036913			YBR006W		YER014W	YBR019C
YBL050W	YDL162C	[YDR294C,YJL134W]	PMID:16269340 & PMID:11795842			YBR011C		YER023W	YBR020W
YBL051C	YDL199C	[YER019W,YMR296C]	PMID:16201964			YBR018C		YER043C	YBR021W
YBL052C	YDL206W	[YGR032W,YLR342W]	PMID:15166135 & PMID:14764870			YBR019C		YER052C	YBR023C
YBL058W	YDL210W	[YGR121C,YNL142W]	PMID:9482721 & PMID:16468990			YBR020W		YER055C	YBR026C
YBL067C	YDL242W	[YGR209C,YDR513W]	PMID:10844700			YBR021W		YER069W	YBR029C
YBL069W	YDR096W	[YHL003C,YKL008C]	PMID:16269340 & PMID:15692566 & PMID:11694577 & PMID:9872981			YBR023C		YER090W	YBR034C
YBL073W	YDR187C	[YHR128W,YEL021W]	PMID:12684846			YBR026C		YER091C	YBR035C
YBL078C	YDR189W	[YIL002C,YNL106C]	PMID:9438131 & PMID:19269370			YBR029C		YFL017C	YBR036C
YBL079W	YDR193W	[YIL002C,YOR109W]	PMID:9438131 & PMID:9560389			YBR034C		YFL022C	YBR038W
YBL084C	YDR212W	[YIL053W,YER062C]	PMID:11058591			YBR035C		YFL045C	YBR039W
YBL087C	YDR218C	[YJL134W,YLR372W]	PMID:12684378			YBR036C		YFR025C	YBR041W
YBL090W	YDR242W	[YJR009C,YGR192C]	PMID:2999100			YBR038W		YFR030W	YBR042C
YBL092W	YDR262W	[YJR057W,YDR453C]	PMID:14764870			YBR039W		YGL001C	YBR058C-A
YBL100C	YDR278C	[YJR057W,YNL241C]	PMID:14764870			YBR041W		YGL009C	YBR068C
YBL101C	YDR286C	[YKL004W,YLR305C]	PMID:16847337			YBR042C		YGL012W	YBR069C
YBL102W	YDR357C	[YKL181W,YHL011C]	PMID:16429126			YBR058C-A		YGL026C	YBR084W
YBL105C	YDR420W	[YKL212W,YFR019W]	PMID:15634212			YBR068C		YGL040C	YBR085W
YBR003W	YDR426C	[YKL212W,YLR240W]	PMID:15634212			YBR069C		YGL148W	YBR092C
YBR010W	YDR434W	[YKR031C,YLR133W]	PMID:15560781			YBR084W		YGL154C	YBR093C
YBR011C	YDR445C	[YLR043C,YCL035C]	PMID:10844700			YBR085W		YGL234W	YBR097W
YBR019C	YDR453C	[YLR043C,YDR513W]	PMID:10844700			YBR092C		YGL245W	YBR110W
YBR021W	YDR475C	[YLR305C,YKR031C]	PMID:16847337			YBR093C		YGR060W	YBR117C
YBR025C	YEL068C	[YLR305C,YLR342W]	PMID:12015967			YBR097W		YGR061C	YBR121C
YBR026C	YEL070W	[YLR305C,YLR372W]	PMID:16847337			YBR110W		YGR094W	YBR127C
YBR034C	YER011W	[YLR305C,YMR307W]	PMID:16847337			YBR115C		YGR175C	YBR132C
YBR035C	YER042W	[YLR305C,YNL169C]	PMID:16847337			YBR117C		YGR185C	YBR145W
YBR038W	YER071C	[YLR305C,YNL267W]	PMID:10930462 & PMID:12665577			YBR121C		YGR264C	YBR149W
YBR039W	YER076C	[YLR342W,YBR121C]	PMID:14764870 & PMID:15166135			YBR126C		YHR007C	YBR161W
YBR049C	YER084W	[YLR342W,YDR508C]	PMID:15166135 & PMID:14764870			YBR127C		YHR018C	YBR176W
YBR053C	YER143W	[YLR342W,YLL043W]	PMID:15166135 & PMID:14764870			YBR132C		YHR019C	YBR180W
YBR059C	YER150W	[YLR372W,YML008C]	PMID:12475962			YBR145W		YHR020W	YBR183W
YBR063C	YER183C	[YMR056C,YBL030C]	PMID:15016764			YBR149W		YHR025W	YBR192W
YBR065C	YER187W	[YMR202W,YML008C]	PMID:10564282			YBR153W		YHR042W	YBR196C
YBR073W	YFL011W	[YMR246W,YBR041W]	PMID:12601005			YBR159W		YHR072W	YBR199W
YBR074W	YFL018C	[YMR307W,YDR508C]	PMID:14764870 & PMID:15166135			YBR161W		YHR190W	YBR204C
YBR079C	YFL021W	[YMR307W,YMR313C]	PMID:14764870 & PMID:15166135			YBR166C		YHR208W	YBR205W
YBR084C-A	YFL047W	[YMR307W,YMR318C]	PMID:14764870 & PMID:15166135			YBR176W		YIL020C	YBR208C
YBR097W	YFL053W	[YMR307W,YPR159W]	PMID:8990299			YBR180W		YIL078W	YBR213W
YBR099C	YFL055W	[YNL106C,YOR109W]	PMID:11854411 & PMID:16306222			YBR183W		YIL094C	YBR218C
YBR103W	YFR009W	[YNL192W,YBR093C]	PMID:14764870 & PMID:15715908			YBR192W		YIL116W	YBR221C
YBR104W	YFR016C	[YNL192W,YBR121C]	PMID:14764870 & PMID:15715908			YBR196C		YIR034C	YBR244W
YBR107C	YFR017C	[YNL192W,YBR166C]	PMID:14764870 & PMID:15715908			YBR199W		YJL088W	YBR249C
YBR110W	YFR021W	[YNL192W,YDR315C]	PMID:14764870 & PMID:15715908			YBR204C		YJL097W	YBR252W
YBR112C	YFR023W	[YNL192W,YER178W]	PMID:14764870 & PMID:15715908			YBR205W		YJL130C	YBR263W
YBR114W	YFR026C	[YNL192W,YJL121C]	PMID:14764870 & PMID:15715908			YBR208C		YJL167W	YBR291C
YBR120C	YFR031C	[YNL192W,YJL196C]	PMID:14764870 & PMID:15715908			YBR213W		YJR016C	YBR293W
YBR125C	YFR035C	[YNL192W,YJL214W]	PMID:14764870 & PMID:15715908			YBR218C		YJR137C	YBR294W
YBR126C	YFR040W	[YNL192W,YLL043W]	PMID:14764870 & PMID:15715908			YBR221C		YJR139C	YBR296C
YBR127C	YFR042W	[YNL192W,YLR044C]	PMID:14764870 & PMID:15715908			YBR244W		YJR148W	YBR298C
YBR128C	YFR044C	[YNL192W,YMR205C]	PMID:14764870 & PMID:15715908			YBR248C		YKL001C	YBR299W
YBR129C	YFR049W	[YNL192W,YNL202W]	PMID:14764870			YBR249C		YKL024C	YCL004W
YBR131W	YFR057W	[YNL241C,YJL121C]	PMID:17284612			YBR252W		YKL067W	YCL009C
YBR133C	YGL015C	[YNL267W,YOR109W]	PMID:15691741			YBR256C		YKL104C	YCL025C
YBR136W	YGL024W	[YOR209C,YBL098W]	PMID:12062417 & PMID:16487579			YBR263W		YKL211C	YCL035C
YBR152W	YGL048C	[YOR209C,YDL040C]	PMID:16487579			YBR265W		YKL216W	YCL038C
YBR160W	YGL052W	[YOR209C,YFR047C]	PMID:12062417 & PMID:16487579			YBR291C		YLL018C	YCL040W
YBR165W	YGL054C	[YOR209C,YJR025C]	PMID:2062417 & PMID:16487579			YBR293W		YLR060W	YCL050C
YBR168W	YGL072C	[YOR209C,YJR049C]	PMID:2062417 & PMID:16487579			YBR294W		YLR100W	YCL052C
YBR170C	YGL096W	[YOR209C,YJR078W]	PMID:16487579			YBR296C		YLR304C	YCL064C
YBR171W	YGL108C	[YOR209C,YLR231C]	PMID:2062417 & PMID:16487579			YBR298C		YLR355C	YCL069W
YBR173C	YGL138C	[YOR241W,YEL046C]	PMID:10775416			YBR299W		YLR359W	YCR005C
YBR175W	YGL144C	[YOR241W,YLR058C]	PMID:10775416			YCL004W		YLR420W	YCR010C
YBR184W	YGL170C	[YOR317W,YBR041W]	PMID:12601005			YCL009C		YML008C	YCR012W
YBR190W	YGL200C	[YOR317W,YMR246W]	PMID:12601005			YCL018W		YMR062C	YCR024C
YBR191W	YGL203C	[YPL023C,YGL125W]	PMID:10600168			YCL025C		YMR202W	YCR024C-A
YBR192W	YGL205W	[YPL188W,YJR049C]	PMID:16760478			YCL030C		YMR217W	YCR028C
YBR193C	YGL228W	[YPR159W,YEL047C]	PMID:14764870			YCL035C		YMR220W	YCR034W
YBR198C	YGL230C	[YPR159W,YGR143W]	PMID:7929594			YCL038C		YMR300C	YCR036W
YBR199W	YGL254W	[YPR159W,YKL120W]	PMID:14764870			YCL040W		YMR319C	YCR037C
YBR202W	YGL258W	[YPR159W,YLL043W]	PMID:14764870			YCL050C		YNL220W	YCR048W
YBR203W	YGL262W	[YBR127C,YLR240W]	PMID:7929582			YCL052C		YNL247W	YCR075C
YBR213W	YGR004W	[YCL035C,YDR513W]	PMID:10844700			YCL064C		YNL277W	YCR083W
YBR217W	YGR008C	[YCR028C,YKL184W]	PMID:17284612			YCL069W		YNL280C	YCR098C
YBR218C	YGR022C	[YGR124W,YPR145W]	PMID:17284612 & PMID:8951815			YCR005C		YNL316C	YCR105W
YBR236C	YGR087C	[YGR209C,YCL035C]	PMID:10844700			YCR010C		YNR016C	YDL004W
YBR237W	YGR122W	[YJR143C,YOR321W]	PMID:8918452			YCR012W		YNR043W	YDL022W
YBR251W	YGR143W	[YNL142W,YPR138C]	PMID:9482721			YCR024C		YNR050C	YDL042C
YBR252W	YGR152C	[YNL169C,YDR294C]	PMID:11602607			YCR024C-A		YOL058W	YDL045C
YBR255W	YGR190C	[YNR001C,YCR005C]	PMID:16877773			YCR028C		YOL066C	YDL052C
YBR259W	YGR196C	[YPR138C,YGR121C]	PMID:9482721			YCR034W		YOL097C	YDL066W
YBR260C	YGR215W	[YDR035W,YBR249C]	PMID:8625423 & PMID:1348717 & PMID:2880280			YCR036W		YOL140W	YDL067C
YBR262C	YGR242W	[YEL021W,YBR021W]	PMID:9829833			YCR037C		YOL143C	YDL078C
YBR268W	YGR271W	[YNR001C,YPR001W]	PMID:9140965			YCR048W		YOR074C	YDL080C
YBR270C	YGR273C	[YPR074C,YBR117C]	PMID:7916691			YCR053W		YOR095C	YDL085W
YBR271W	YGR292W	[YOL061W,YKL181W]	PMID:10212224			YCR075C		YOR128C	YDL090C
YBR279W	YGR294W	[YOL061W,YHL011C]	PMID:10212224			YCR083W		YOR130C	YDL093W
YBR282W	YHL012W					YCR098C		YOR168W	YDL095W
YBR283C	YHL016C					YCR105W		YOR176W	YDL100C
YBR288C	YHL037C					YDL004W		YOR202W	YDL131W
YBR297W	YHL042W					YDL015C		YOR236W	YDL142C
YBR298C	YHL045W					YDL022W		YOR278W	YDL168W
YCL002C	YHL046C					YDL042C		YOR335C	YDL171C
YCL004W	YHR036W					YDL045C		YPL117C	YDL174C
YCL007C	YHR059W					YDL052C		YPL160W	YDL178W
YCL017C	YHR095W					YDL055C		YPL172C	YDL182W
YCL018W	YHR126C					YDL066W		YPR033C	YDL185W
YCL042W	YHR136C					YDL067C		YPR035W	YDL198C
YCL043C	YHR140W					YDL078C		YPR060C	YDL210W
YCL052C	YHR146W					YDL080C		YPR183W	YDL215C
YCR005C	YHR153C					YDL085W		YPL231W	YDL238C
YCR009C	YHR156C					YDL090C		YPL028W	YDL245C
YCR011C	YHR185C					YDL093W		YDR454C	YDL247W
YCR013C	YIL010W					YDL095W		YLR303W	YDR001C
YCR014C	YIL014W					YDL100C		YGR204W	YDR017C
YCR031C	YIL028W					YDL103C		YGL055W	YDR019C
YCR033W	YIR044C					YDL131W		YML126C	YDR023W
YCR046C	YJL024C					YDL141W		YBR126C	YDR035W
YCR048W	YJL028W					YDL142C		YDR074W	YDR046C
YCR052W	YJL029C					YDL168W		YPL252C	YDR050C
YCR054C	YJL036W					YDL171C		YDR376W	YDR058C
YCR066W	YJL112W					YDL174C		YMR108W	YDR062W
YCR067C	YJL161W					YDL178W		YJR109C	YDR072C
YCR069W	YJL186W					YDL182W		YOR303W	YDR098C
YCR084C	YJL197W					YDL185W		YPR167C	YDR135C
YCR093W	YJL205C-A					YDL198C			YDR147W
YCR094W	YJL217W					YDL205C			YDR148C
YCR098C	YJR054W					YDL210W			YDR173C
YDL010W	YJR055W					YDL215C			YDR178W
YDL012C	YJR150C					YDL238C			YDR191W
YDL017W	YKL066W					YDL245C			YDR196C
YDL022W	YKL096W-A					YDL247W			YDR204W
YDL025C	YKL127W					YDR001C			YDR208W
YDL028C	YKL165C					YDR007W			YDR236C
YDL035C	YKL178C					YDR017C			YDR256C
YDL046W	YKL197C					YDR019C			YDR261C
YDL047W	YKL220C					YDR023W			YDR268W
YDL053C	YKR033C					YDR035W			YDR272W
YDL055C	YKR039W					YDR037W			YDR284C
YDL056W	YKR074W					YDR044W			YDR287W
YDL065C	YKR097W					YDR046C			YDR294C
YDL070W	YKR101W					YDR047W			YDR297W
YDL087C	YKR105C					YDR050C			YDR298C
YDL090C	YLL046C					YDR058C			YDR300C
YDL098C	YLL052C					YDR062W			YDR302W
YDL100C	YLL059C					YDR072C			YDR305C
YDL103C	YLL062C					YDR074W			YDR315C
YDL105W	YLR010C					YDR098C			YDR321W
YDL106C	YLR012C					YDR127W			YDR322C-A
YDL112W	YLR013W					YDR135C			YDR342C
YDL113C	YLR142W					YDR147W			YDR343C
YDL116W	YLR154C					YDR148C			YDR345C
YDL121C	YLR164W					YDR158W			YDR353W
YDL126C	YLR231C					YDR173C			YDR367W
YDL130W	YLR246W					YDR178W			YDR368W
YDL136W	YLR251W					YDR191W			YDR373W
YDL138W	YLR257W					YDR196C			YDR377W
YDL141W	YLR273C					YDR204W			YDR380W
YDL143W	YLR284C					YDR208W			YDR384C
YDL144C	YLR292C					YDR226W			YDR399W
YDL147W	YLR296W					YDR232W			YDR400W
YDL150W	YLR300W					YDR234W			YDR402C
YDL151C	YLR301W					YDR236C			YDR403W
YDL155W	YLR326W					YDR256C			YDR428C
YDL160C	YLR327C					YDR261C			YDR453C
YDL163W	YLR328W					YDR268W			YDR481C
YDL164C	YLR333C					YDR272W			YDR483W
YDL165W	YLR408C					YDR284C			YDR497C
YDL167C	YLR428C					YDR287W			YDR502C
YDL170W	YLR442C					YDR294C			YDR503C
YDL172C	YLR450W					YDR297W			YDR508C
YDL188C	YLR453C					YDR298C			YDR513W
YDL193W	YML005W					YDR300C			YDR529C
YDL194W	YML034W					YDR302W			YDR530C
YDL195W	YML071C					YDR305C			YDR531W
YDL197C	YMR023C					YDR315C			YDR536W
YDL198C	YMR031W-A					YDR321W			YEL006W
YDL202W	YMR041C					YDR322C-A			YEL017C-A
YDL205C	YMR042W					YDR341C			YEL024W
YDL207W	YMR049C					YDR342C			YEL027W
YDL209C	YMR052C-A					YDR343C			YEL029C
YDL212W	YMR057C					YDR345C			YEL038W
YDL217C	YMR071C					YDR353W			YEL039C
YDL228C	YMR076C					YDR354W			YEL041W
YDR001C	YMR101C					YDR367W			YEL042W
YDR002W	YMR106C					YDR368W			YEL046C
YDR003W	YMR119W					YDR373W			YEL047C
YDR004W	YMR119W-A					YDR376W			YEL051W
YDR005C	YMR136W					YDR377W			YEL063C
YDR007W	YMR158W-A					YDR380W			YEL069C
YDR013W	YMR187C					YDR384C			YEL071W
YDR024W	YMR204C					YDR399W			YER005W
YDR026C	YMR206W					YDR400W			YER015W
YDR027C	YMR238W					YDR402C			YER019W
YDR028C	YMR244W					YDR403W			YER024W
YDR030C	YMR271C					YDR408C			YER026C
YDR037W	YMR282C					YDR428C			YER037W
YDR041W	YMR284W					YDR453C			YER053C
YDR045C	YMR290W-A					YDR454C			YER056C
YDR047W	YMR316C-A					YDR481C			YER060W
YDR050C	YMR321C					YDR483W			YER060W-A
YDR052C	YNL044W					YDR487C			YER061C
YDR062W	YNL109W					YDR497C			YER062C
YDR064W	YNL118C					YDR502C			YER065C
YDR065W	YNL148C					YDR503C			YER070W
YDR066C	YNL158W					YDR508C			YER073W
YDR067C	YNL176C					YDR513W			YER081W
YDR072C	YNL274C					YDR529C			YER086W
YDR074W	YNL286W					YDR530C			YER099C
YDR075W	YNL288W					YDR531W			YER119C
YDR076W	YNL309W					YDR536W			YER141W
YDR078C	YNL318C					YEL006W			YER152C
YDR082W	YNR002C					YEL017C-A			YER170W
YDR086C	YNR018W					YEL021W			YER174C
YDR088C	YNR022C					YEL024W			YER175C
YDR100W	YNR024W					YEL027W			YER178W
YDR104C	YNR058W					YEL029C			YER183C
YDR110W	YNR067C					YEL038W			YFL001W
YDR112W	YOL024W					YEL039C			YFL011W
YDR128W	YOL073C					YEL041W			YFL018C
YDR135C	YOL084W					YEL042W			YFL030W
YDR138W	YOL108C					YEL046C			YFL053W
YDR142C	YOL114C					YEL047C			YFL055W
YDR146C	YOL118C					YEL051W			YFR015C
YDR148C	YOR007C					YEL058W			YFR019W
YDR150W	YOR015W					YEL063C			YFR033C
YDR152W	YOR052C					YEL069C			YFR047C
YDR159W	YOR067C					YEL071W			YFR053C
YDR164C	YOR068C					YER003C			YGL008C
YDR168W	YOR072W					YER005W			YGL037C
YDR176W	YOR214C					YER014W			YGL062W
YDR178W	YOR217W					YER015W			YGL063W
YDR180W	YOR242C					YER019W			YGL067W
YDR181C	YOR255W					YER023W			YGL077C
YDR185C	YOR287C					YER024W			YGL080W
YDR186C	YOR300W					YER026C			YGL084C
YDR191W	YOR344C					YER037W			YGL119W
YDR192C	YOR376W					YER043C			YGL125W
YDR198C	YOR381W					YER052C			YGL142C
YDR200C	YPL021W					YER053C			YGL184C
YDR211W	YPL080C					YER055C			YGL186C
YDR216W	YPL121C					YER056C			YGL187C
YDR220C	YPL130W					YER060W			YGL191W
YDR228C	YPL171C					YER060W-A			YGL202W
YDR234W	YPL219W					YER061C			YGL205W
YDR238C	YPL258C					YER062C			YGL224C
YDR244W	YPL280W					YER065C			YGL225W
YDR255C	YPR001W					YER069W			YGL248W
YDR256C	YPR002W					YER070W			YGL253W
YDR266C	YPR007C					YER073W			YGL256W
YDR267C	YPR008W					YER081W			YGR007W
YDR268W	YPR071W					YER086W			YGR010W
YDR272W	YPR198W					YER090W			YGR019W
YDR280W	YAL004W					YER091C			YGR020C
YDR293C	YAL013W					YER099C			YGR032W
YDR303C	YAL015C					YER119C			YGR055W
YDR304C	YAL017W					YER141W			YGR065C
YDR320C	YAL019W					YER152C			YGR087C
YDR322W	YAL026C					YER170W			YGR088W
YDR324C	YAR023C					YER174C			YGR096W
YDR325W	YBR030W					YER175C			YGR110W
YDR328C	YCL028W					YER178W			YGR121C
YDR333C	YDL021W					YER183C			YGR124W
YDR334W	YDR051C					YFL001W			YGR138C
YDR360W	YDR161W					YFL011W			YGR143W
YDR377W	YDR169C					YFL017C			YGR155W
YDR378C	YDR207C					YFL018C			YGR157W
YDR388W	YDR264C					YFL022C			YGR170W
YDR398W	YDR332W					YFL030W			YGR171C
YDR404C	YDR387C					YFL045C			YGR177C
YDR418W	YDR535C					YFL053W			YGR180C
YDR421W	YEL003W					YFL055W			YGR183C
YDR437W	YEL012W					YFR015C			YGR191W
YDR463W	YER017C					YFR019W			YGR192C
YDR472W	YER120W					YFR025C			YGR193C
YDR474C	YFL002C					YFR030W			YGR194C
YDR484W	YFL013C					YFR033C			YGR202C
YDR487C	YFL042C					YFR047C			YGR208W
YDR517W	YFL044C					YFR053C			YGR209C
YDR526C	YFR018C					YGL001C			YGR240C
YDR538W	YGL014W					YGL008C			YGR243W
YEL002C	YGL098W					YGL009C			YGR244C
YEL006W	YGL226W					YGL012W			YGR247W
YEL009C	YGR018C					YGL026C			YGR248W
YEL013W	YGR066C					YGL037C			YGR254W
YEL017W	YGR203W					YGL040C			YGR255C
YEL022W	YHL011C					YGL055W			YGR256W
YEL024W	YHR051W					YGL062W			YGR260W
YEL025C	YIL015W					YGL063W			YGR267C
YEL036C	YIR003W					YGL067W			YGR277C
YEL051W	YJL022W					YGL077C			YGR282C
YEL053C	YJL060W					YGL080W			YGR286C
YEL054C	YJL126W					YGL084C			YGR287C
YEL056W	YJL218W					YGL119W			YGR289C
YEL058W	YJR148W					YGL125W			YGR292W
YEL062W	YKL128C					YGL142C			YHL003C
YER003C	YLR011W					YGL148W			YHL011C
YER004W	YLR194C					YGL154C			YHL016C
YER005W	YML006C					YGL184C			YHL032C
YER007C-A	YML076C					YGL186C			YHL036W
YER007W	YML094W					YGL187C			YHR001W-A
YER012W	YML100W					YGL191W			YHR002W
YER014W	YML110C					YGL202W			YHR011W
YER015W	YML112W					YGL205W			YHR026W
YER016W	YML115C					YGL224C			YHR037W
YER021W	YML120C					YGL225W			YHR039C-A
YER037W	YMR002W					YGL234W			YHR046C
YER040W	YMR016C					YGL245W			YHR051W
YER049W	YMR129W					YGL248W			YHR063C
YER051W	YMR139W					YGL253W			YHR067W
YER052C	YMR148W					YGL256W			YHR068W
YER055C	YMR155W					YGR007W			YHR074W
YER056C	YMR173W					YGR010W			YHR091C
YER059W	YMR176W					YGR019W			YHR092C
YER063W	YMR177W					YGR020C			YHR094C
YER068W	YMR178W					YGR032W			YHR096C
YER070W	YMR179W					YGR055W			YHR100C
YER080W	YMR199W					YGR060W			YHR104W
YER086W	YNL265C					YGR061C			YHR106W
YER087W	YNL277W					YGR065C			YHR123W
YER088C	YNL289W					YGR087C			YHR128W
YER090W	YNL322C					YGR088W			YHR137W
YER093C	YNR004W					YGR094W			YHR144C
YER104W	YNR056C					YGR096W			YHR162W
YER109C	YNR070W					YGR110W			YHR163W
YER114C	YOL028C					YGR121C			YHR174W
YER116C	YOL045W					YGR124W			YHR183W
YER118C	YOL055C					YGR138C			YHR216W
YER119C-A	YOL098C					YGR143W			YIL002C
YER126C	YOL117W					YGR155W			YIL006W
YER131W	YOR088W					YGR157W			YIL009W
YER141W	YOR130C					YGR170W			YIL010W
YER142C	YOR135C					YGR171C			YIL013C
YER148W	YOR161C					YGR175C			YIL053W
YER151C	YOR188W					YGR177C			YIL066C
YER152C	YOR190W					YGR180C			YIL074C
YER155C	YOR192C					YGR183C			YIL083C
YER162C	YOR198C					YGR185C			YIL099W
YER166W	YOR212W					YGR191W			YIL107C
YER171W	YOR216C					YGR192C			YIL111W
YER174C	YOR222W					YGR193C			YIL124W
YER177W	YOR234C					YGR194C			YIL125W
YER178W	YPL074W					YGR202C			YIL134W
YFL008W	YPL120W					YGR204W			YIL145C
YFL014W	YPL239W					YGR208W			YIL155C
YFL016C	YPL240C					YGR209C			YIL160C
YFL031W	YPL247C					YGR240C			YIL162W
YFL034C-B	YPL265W					YGR243W			YIL172C
YFL037W	YPL271W					YGR244C			YIR027C
YFL038C	YPL273W					YGR247W			YIR028W
YFL039C	YPL275W					YGR248W			YIR029W
YFL049W	YPL279C					YGR254W			YIR031C
YFL050C	YPR062W					YGR255C			YIR032C
YFR005C	YAL014C					YGR256W			YIR037W
YFR010W	YAL018C					YGR260W			YJL005W
YFR025C	YAL022C					YGR264C			YJL026W
YFR031C-A	YAL027W					YGR267C			YJL045W
YFR041C	YAL028W					YGR277C			YJL052W
YFR050C	YAL030W					YGR282C			YJL060W
YFR052W	YAL031C					YGR286C			YJL068C
YFR055W	YAL034C					YGR287C			YJL071W
YGL001C	YAL037W					YGR289C			YJL091C
YGL002W	YAL043C-A					YGR292W			YJL100W
YGL004C	YAL044C					YHL003C			YJL101C
YGL009C	YAL046C					YHL011C			YJL121C
YGL011C	YAL051W					YHL016C			YJL129C
YGL018C	YAL061W					YHL032C			YJL134W
YGL019W	YAL064C-A					YHL036W			YJL137C
YGL022W	YAL065C					YHR001W-A			YJL139C
YGL023C	YAL067C					YHR002W			YJL153C
YGL030W	YAL068C					YHR007C			YJL155C
YGL031C	YAR002W					YHR011W			YJL166W
YGL044C	YAR031W					YHR018C			YJL196C
YGL047W	YAR033W					YHR019C			YJL198W
YGL056C	YAR035W					YHR020W			YJL212C
YGL058W	YAR044W					YHR025W			YJL214W
YGL061C	YAR047C					YHR026W			YJL216C
YGL062W	YBL003C					YHR037W			YJL219W
YGL064C	YBL004W					YHR039C-A			YJL221C
YGL068W	YBL005W					YHR042W			YJR001W
YGL073W	YBL007C					YHR046C			YJR009C
YGL080W	YBL009W					YHR051W			YJR010W
YGL107C	YBL011W					YHR063C			YJR013W
YGL111W	YBL012C					YHR067W			YJR019C
YGL114W	YBL013W					YHR068W			YJR025C
YGL122C	YBL015W					YHR072W			YJR048W
YGL123W	YBL018C					YHR074W			YJR049C
YGL125W	YBL019W					YHR091C			YJR057W
YGL127C	YBL020W					YHR092C			YJR073C
YGL129C	YBL024W					YHR094C			YJR077C
YGL135W	YBL029W					YHR096C			YJR078W
YGL141W	YBL036C					YHR100C			YJR095W
YGL142C	YBL040C					YHR104W			YJR103W
YGL143C	YBL041W					YHR106W			YJR105W
YGL147C	YBL046W					YHR123W			YJR110W
YGL148W	YBL048W					YHR128W			YJR121W
YGL151W	YBL054W					YHR137W			YJR130C
YGL154C	YBL055C					YHR144C			YJR133W
YGL155W	YBL057C					YHR162W			YJR143C
YGL161C	YBL059W					YHR163W			YJR152W
YGL163C	YBL060W					YHR174W			YJR153W
YGL167C	YBL061C					YHR183W			YJR158W
YGL169W	YBL063W					YHR190W			YJR159W
YGL171W	YBL064C					YHR208W			YJR160C
YGL173C	YBL065W					YHR216W			YKL004W
YGL174W	YBL066C					YIL002C			YKL008C
YGL186C	YBL068W					YIL006W			YKL016C
YGL187C	YBL070C					YIL009W			YKL019W
YGL190C	YBL076C					YIL010W			YKL026C
YGL195W	YBL080C					YIL013C			YKL029C
YGL207W	YBL083C					YIL020C			YKL035W
YGL211W	YBL089W					YIL053W			YKL055C
YGL215W	YBL091C					YIL066C			YKL060C
YGL216W	YBL093C					YIL074C			YKL080W
YGL219C	YBL094C					YIL078W			YKL085W
YGL221C	YBL096C					YIL083C			YKL088W
YGL225W	YBL098W					YIL094C			YKL094W
YGL233W	YBL099W					YIL099W			YKL106W
YGL234W	YBL103C					YIL107C			YKL120W
YGL237C	YBL104C					YIL111W			YKL127W
YGL238W	YBR001C					YIL116W			YKL132C
YGL240W	YBR002C					YIL124W			YKL140W
YGL244W	YBR004C					YIL125W			YKL141W
YGL245W	YBR006W					YIL134W			YKL146W
YGL250W	YBR007C					YIL145C			YKL148C
YGR010W	YBR009C					YIL155C			YKL152C
YGR017W	YBR015C					YIL160C			YKL165C
YGR026W	YBR016W					YIL162W			YKL174C
YGR030C	YBR020W					YIL172C			YKL181W
YGR034W	YBR024W					YIR027C			YKL182W
YGR040W	YBR027C					YIR028W			YKL184W
YGR042W	YBR028C					YIR029W			YKL188C
YGR046W	YBR029C					YIR031C			YKL192C
YGR056W	YBR036C					YIR032C			YKL194C
YGR060W	YBR037C					YIR034C			YKL212W
YGR062C	YBR040W					YIR037W			YKL217W
YGR068C	YBR041W					YJL005W			YKR009C
YGR070W	YBR042C					YJL026W			YKR031C
YGR074W	YBR043C					YJL045W			YKR039W
YGR079W	YBR046C					YJL052W			YKR043C
YGR085C	YBR047W					YJL060W			YKR053C
YGR086C	YBR051W					YJL068C			YKR058W
YGR091W	YBR052C					YJL071W			YKR061W
YGR093W	YBR055C					YJL088W			YKR066C
YGR095C	YBR057C					YJL091C			YKR067W
YGR097W	YBR060C					YJL097W			YKR069W
YGR102C	YBR061C					YJL100W			YKR072C
YGR103W	YBR066C					YJL101C			YKR080W
YGR108W	YBR070C					YJL121C			YKR089C
YGR112W	YBR071W					YJL129C			YKR097W
YGR115C	YBR076W					YJL130C			YLL012W
YGR130C	YBR077C					YJL134W			YLL015W
YGR132C	YBR078W					YJL137C			YLL028W
YGR148C	YBR084W					YJL139C			YLL031C
YGR150C	YBR085W					YJL153C			YLL041C
YGR155W	YBR087W					YJL155C			YLL043W
YGR156W	YBR089W					YJL166W			YLL048C
YGR158C	YBR090C					YJL167W			YLL052C
YGR160W	YBR094W					YJL196C			YLL057C
YGR178C	YBR095C					YJL198W			YLL061W
YGR188C	YBR096W					YJL212C			YLL062C
YGR194C	YBR098W					YJL214W			YLR011W
YGR195W	YBR100W					YJL216C			YLR017W
YGR198W	YBR101C					YJL219W			YLR020C
YGR204W	YBR102C					YJL221C			YLR027C
YGR208W	YBR106W					YJR001W			YLR028C
YGR211W	YBR111C					YJR009C			YLR038C
YGR223C	YBR115C					YJR010W			YLR043C
YGR237C	YBR117C					YJR013W			YLR044C
YGR240C	YBR121C					YJR016C			YLR056W
YGR245C	YBR123C					YJR019C			YLR058C
YGR251W	YBR134W					YJR025C			YLR070C
YGR252W	YBR137W					YJR048W			YLR081W
YGR253C	YBR139W					YJR049C			YLR089C
YGR257C	YBR141C					YJR057W			YLR092W
YGR262C	YBR142W					YJR073C			YLR109W
YGR264C	YBR147W					YJR077C			YLR133W
YGR266W	YBR148W					YJR078W			YLR134W
YGR267C	YBR149W					YJR095W			YLR138W
YGR270W	YBR150C					YJR103W			YLR142W
YGR272C	YBR151W					YJR105W			YLR146C
YGR274C	YBR153W					YJR109C			YLR153C
YGR276C	YBR157C					YJR110W			YLR155C
YGR285C	YBR158W					YJR121W			YLR157C
YGR289C	YBR162C					YJR130C			YLR158C
YGR295C	YBR174C					YJR133W			YLR160C
YHL004W	YBR176W					YJR137C			YLR172C
YHL007C	YBR180W					YJR139C			YLR174W
YHL008C	YBR182C					YJR143C			YLR180W
YHL015W	YBR183W					YJR148W			YLR189C
YHL020C	YBR185C					YJR152W			YLR201C
YHL029C	YBR186W					YJR153W			YLR209C
YHL031C	YBR188C					YJR158W			YLR231C
YHL032C	YBR189W					YJR159W			YLR237W
YHL034C	YBR194W					YJR160C			YLR240W
YHL039W	YBR197C					YKL001C			YLR245C
YHR007C	YBR200W					YKL004W			YLR258W
YHR008C	YBR201W					YKL008C			YLR260W
YHR019C	YBR205W					YKL016C			YLR284C
YHR025W	YBR207W					YKL019W			YLR285W
YHR026W	YBR210W					YKL024C			YLR295C
YHR030C	YBR216C					YKL026C			YLR299W
YHR034C	YBR219C					YKL029C			YLR300W
YHR035W	YBR224W					YKL035W			YLR305C
YHR037W	YBR226C					YKL055C			YLR307W
YHR039C	YBR228W					YKL060C			YLR308W
YHR039C-A	YBR231C					YKL067W			YLR328W
YHR040W	YBR233W					YKL080W			YLR342W
YHR062C	YBR235W					YKL085W			YLR348C
YHR065C	YBR238C					YKL088W			YLR354C
YHR068W	YBR239C					YKL094W			YLR372W
YHR069C	YBR241C					YKL104C			YLR377C
YHR073W	YBR242W					YKL106W			YLR382C
YHR077C	YBR248C					YKL120W			YLR386W
YHR079C	YBR249C					YKL127W			YLR395C
YHR081W	YBR250W					YKL132C			YLR410W
YHR085W	YBR253W					YKL140W			YLR432W
YHR098C	YBR256C					YKL141W			YLR438W
YHR100C	YBR261C					YKL146W			YLR447C
YHR103W	YBR264C					YKL148C			YLR450W
YHR107C	YBR265W					YKL152C			YML004C
YHR109W	YBR266C					YKL165C			YML022W
YHR114W	YBR269C					YKL174C			YML035C
YHR115C	YBR273C					YKL181W			YML042W
YHR129C	YBR274W					YKL182W			YML054C
YHR132C	YBR275C					YKL184W			YML056C
YHR135C	YBR276C					YKL188C			YML059C
YHR137W	YBR278W					YKL192C			YML070W
YHR143W-A	YBR281C					YKL194C			YML075C
YHR163W	YBR284W					YKL211C			YML081C-A
YHR166C	YBR287W					YKL212W			YML086C
YHR173C	YBR290W					YKL216W			YML100W
YHR177W	YBR291C					YKL217W			YML106W
YHR191C	YBR293W					YKR009C			YML110C
YHR192W	YBR294W					YKR031C			YML120C
YHR193C	YBR295W					YKR039W			YML123C
YHR195W	YCL008C					YKR043C			YMR006C
YHR197W	YCL011C					YKR053C			YMR008C
YHR199C	YCL022C					YKR058W			YMR009W
YHR200W	YCL024W					YKR061W			YMR011W
YHR201C	YCL025C					YKR066C			YMR013C
YHR205W	YCL030C					YKR067W			YMR015C
YIL003W	YCL032W					YKR069W			YMR020W
YIL004C	YCL033C					YKR072C			YMR041C
YIL005W	YCL037C					YKR080W			YMR054W
YIL007C	YCL039W					YKR089C			YMR056C
YIL018W	YCL040W					YKR097W			YMR083W
YIL022W	YCL044C					YLL012W			YMR088C
YIL033C	YCL054W					YLL015W			YMR101C
YIL034C	YCL064C					YLL018C			YMR105C
YIL035C	YCL074W					YLL028W			YMR113W
YIL036W	YCL076W					YLL031C			YMR120C
YIL042C	YCR002C					YLL041C			YMR145C
YIL043C	YCR010C					YLL043W			YMR165C
YIL044C	YCR020C					YLL048C			YMR169C
YIL046W	YCR020C-A					YLL052C			YMR170C
YIL048W	YCR021C					YLL057C			YMR189W
YIL049W	YCR025C					YLL061W			YMR205C
YIL051C	YCR026C					YLL062C			YMR207C
YIL052C	YCR030C					YLR011W			YMR208W
YIL053W	YCR032W					YLR017W			YMR226C
YIL061C	YCR035C					YLR020C			YMR241W
YIL062C	YCR036W					YLR027C			YMR246W
YIL063C	YCR037C					YLR028C			YMR250W
YIL084C	YCR041W					YLR038C			YMR256C
YIL090W	YCR042C					YLR043C			YMR261C
YIL091C	YCR045C					YLR044C			YMR267W
YIL097W	YCR057C					YLR056W			YMR271C
YIL104C	YCR059C					YLR058C			YMR272C
YIL108W	YCR072C					YLR060W			YMR278W
YIL110W	YCR073C					YLR070C			YMR281W
YIL116W	YCR075C					YLR081W			YMR289W
YIL118W	YCR076C					YLR089C			YMR293C
YIL126W	YCR077C					YLR092W			YMR296C
YIL134W	YCR079W					YLR100W			YMR298W
YIL142W	YCR085W					YLR109W			YMR303C
YIL150C	YCR086W					YLR133W			YMR313C
YIL151C	YCR088W					YLR134W			YMR318C
YIL154C	YCR089W					YLR138W			YNL003C
YIL156W	YCR090C					YLR142W			YNL009W
YIL159W	YCR091W					YLR146C			YNL029C
YIR008C	YCR092C					YLR153C			YNL037C
YIR009W	YDL002C					YLR155C			YNL045W
YIR010W	YDL003W					YLR157C			YNL052W
YIR011C	YDL004W					YLR158C			YNL071W
YIR012W	YDL005C					YLR160C			YNL073W
YIR020C	YDL011C					YLR172C			YNL101W
YIR023W	YDL018C					YLR174W			YNL104C
YIR033W	YDL020C					YLR180W			YNL106C
YIR034C	YDL027C					YLR189C			YNL117W
YIR038C	YDL029W					YLR201C			YNL129W
YJL001W	YDL033C					YLR209C			YNL130C
YJL002C	YDL034W					YLR231C			YNL141W
YJL008C	YDL041W					YLR237W			YNL142W
YJL014W	YDL043C					YLR240W			YNL169C
YJL019W	YDL051W					YLR245C			YNL192W
YJL031C	YDL052C					YLR258W			YNL202W
YJL032W	YDL054C					YLR260W			YNL241C
YJL035C	YDL063C					YLR284C			YNL256W
YJL041W	YDL064W					YLR285W			YNL267W
YJL063C	YDL066W					YLR295C			YNL268W
YJL066C	YDL073W					YLR299W			YNL270C
YJL067W	YDL076C					YLR300W			YNL292W
YJL071W	YDL079C					YLR303W			YNL318C
YJL074C	YDL081C					YLR304C			YNL325C
YJL077C	YDL083C					YLR305C			YNR001C
YJL078C	YDL085W					YLR307W			YNR008W
YJL079C	YDL086W					YLR308W			YNR012W
YJL084C	YDL088C					YLR328W			YNR013C
YJL088W	YDL089W					YLR342W			YNR019W
YJL090C	YDL093W					YLR348C			YNR033W
YJL092W	YDL096C					YLR354C			YNR041C
YJL111W	YDL097C					YLR355C			YNR056C
YJL121C	YDL099W					YLR359W			YNR057C
YJL128C	YDL102W					YLR372W			YNR058W
YJL130C	YDL104C					YLR377C			YNR067C
YJL133W	YDL114W					YLR382C			YNR072W
YJL141C	YDL115C					YLR386W			YOL011W
YJL155C	YDL125C					YLR395C			YOL020W
YJL165C	YDL127W					YLR410W			YOL033W
YJL166W	YDL135C					YLR420W			YOL049W
YJL168C	YDL137W					YLR432W			YOL052C
YJL174W	YDL142C					YLR438W			YOL055C
YJL189W	YDL145C					YLR447C			YOL059W
YJL195C	YDL148C					YLR450W			YOL061W
YJL203W	YDL154W					YML004C			YOL064C
YJL213W	YDL157C					YML008C			YOL065C
YJR003C	YDL158C					YML022W			YOL068C
YJR006W	YDL159W					YML035C			YOL086C
YJR008W	YDL168W					YML042W			YOL096C
YJR032W	YDL174C					YML054C			YOL103W
YJR057W	YDL177C					YML056C			YOL126C
YJR059W	YDL180W					YML059C			YOL136C
YJR062C	YDL181W					YML070W			YOL151W
YJR065C	YDL186W					YML075C			YOL156W
YJR068W	YDL189W					YML081C-A			YOR011W
YJR074W	YDL204W					YML086C			YOR025W
YJR076C	YDL208W					YML100W			YOR040W
YJR077C	YDL211C					YML106W			YOR054C
YJR083C	YDL213C					YML110C			YOR065W
YJR086W	YDL214C					YML120C			YOR071C
YJR087W	YDL215C					YML123C			YOR081C
YJR088C	YDL216C					YML126C			YOR099W
YJR089W	YDL218W					YMR006C			YOR100C
YJR092W	YDL219W					YMR008C			YOR108W
YJR105W	YDL220C					YMR009W			YOR109W
YJR106W	YDL223C					YMR011W			YOR120W
YJR109C	YDL225W					YMR013C			YOR125C
YJR113C	YDL226C					YMR015C			YOR126C
YJR118C	YDL230W					YMR020W			YOR136W
YJR121W	YDL234C					YMR041C			YOR142W
YJR132W	YDL238C					YMR054W			YOR143C
YJR139C	YDL239C					YMR056C			YOR155C
YJR141W	YDR009W					YMR062C			YOR163W
YJR143C	YDR010C					YMR083W			YOR171C
YKL002W	YDR014W					YMR088C			YOR175C
YKL003C	YDR016C					YMR101C			YOR180C
YKL005C	YDR020C					YMR105C			YOR184W
YKL009W	YDR022C					YMR108W			YOR190W
YKL010C	YDR031W					YMR113W			YOR192C
YKL012W	YDR033W					YMR120C			YOR209C
YKL014C	YDR034C					YMR145C			YOR221C
YKL015W	YDR042C					YMR165C			YOR222W
YKL016C	YDR043C					YMR169C			YOR241W
YKL018W	YDR044W					YMR170C			YOR245C
YKL019W	YDR046C					YMR189W			YOR270C
YKL020C	YDR053W					YMR202W			YOR273C
YKL021C	YDR055W					YMR205C			YOR311C
YKL023W	YDR056C					YMR207C			YOR317W
YKL025C	YDR060W					YMR208W			YOR321W
YKL026C	YDR063W					YMR217W			YOR323C
YKL028W	YDR068W					YMR220W			YOR332W
YKL031W	YDR070C					YMR226C			YOR347C
YKL033W	YDR080W					YMR241W			YOR348C
YKL035W	YDR084C					YMR246W			YOR360C
YKL038W	YDR085C					YMR250W			YOR374W
YKL042W	YDR090C					YMR256C			YOR375C
YKL043W	YDR094W					YMR261C			YOR377W
YKL045W	YDR105C					YMR267W			YOR388C
YKL047W	YDR106W					YMR271C			YPL015C
YKL048C	YDR114C					YMR272C			YPL023C
YKL049C	YDR116C					YMR278W			YPL036W
YKL050C	YDR117C					YMR281W			YPL040C
YKL052C	YDR120C					YMR289W			YPL053C
YKL057C	YDR121W					YMR293C			YPL057C
YKL059C	YDR124W					YMR296C			YPL059W
YKL060C	YDR125C					YMR298W			YPL061W
YKL071W	YDR126W					YMR300C			YPL069C
YKL073W	YDR130C					YMR303C			YPL078C
YKL077W	YDR132C					YMR313C			YPL087W
YKL081W	YDR137W					YMR318C			YPL091W
YKL085W	YDR141C					YMR319C			YPL092W
YKL087C	YDR147W					YNL003C			YPL097W
YKL088W	YDR149C					YNL009W			YPL104W
YKL089W	YDR162C					YNL029C			YPL110C
YKL093W	YDR167W					YNL037C			YPL111W
YKL095W	YDR175C					YNL045W			YPL134C
YKL099C	YDR177W					YNL052W			YPL147W
YKL101W	YDR179W-A					YNL071W			YPL148C
YKL104C	YDR182W					YNL073W			YPL188W
YKL105C	YDR184C					YNL101W			YPL189W
YKL108W	YDR195W					YNL104C			YPL206C
YKL109W	YDR201W					YNL106C			YPL212C
YKL119C	YDR205W					YNL117W			YPL214C
YKL126W	YDR208W					YNL129W			YPL234C
YKL133C	YDR213W					YNL130C			YPL244C
YKL135C	YDR214W					YNL141W			YPL258C
YKL139W	YDR217C					YNL142W			YPL262W
YKL143W	YDR222W					YNL169C			YPL265W
YKL144C	YDR224C					YNL192W			YPL268W
YKL145W	YDR226W					YNL202W			YPL271W
YKL159C	YDR229W					YNL220W			YPL273W
YKL172W	YDR243C					YNL241C			YPL274W
YKL175W	YDR245W					YNL247W			YPR001W
YKL179C	YDR246W					YNL256W			YPR002W
YKL181W	YDR247W					YNL267W			YPR006C
YKL182W	YDR248C					YNL268W			YPR020W
YKL191W	YDR251W					YNL270C			YPR021C
YKL194C	YDR252W					YNL277W			YPR026W
YKL203C	YDR253C					YNL280C			YPR036W
YKL205W	YDR257C					YNL292W			YPR047W
YKL211C	YDR258C					YNL316C			YPR062W
YKL213C	YDR260C					YNL318C			YPR069C
YKL216W	YDR270W					YNL325C			YPR074C
YKR001C	YDR274C					YNR001C			YPR081C
YKR002W	YDR279W					YNR008W			YPR113W
YKR004C	YDR283C					YNR012W			YPR121W
YKR008W	YDR284C					YNR013C			YPR128C
YKR018C	YDR285W					YNR016C			YPR138C
YKR022C	YDR288W					YNR019W			YPR140W
YKR023W	YDR290W					YNR033W			YPR145W
YKR024C	YDR291W					YNR041C			YPR156C
YKR028W	YDR292C					YNR043W			YPR159W
YKR029C	YDR294C					YNR050C			YPR160W
YKR044W	YDR295C					YNR056C			YPR184W
YKR046C	YDR296W					YNR057C			YPR191W
YKR048C	YDR297W					YNR058W			YPR192W
YKR049C	YDR300C					YNR067C
YKR051W	YDR309C					YNR072W
YKR054C	YDR314C					YOL011W
YKR057W	YDR316W					YOL020W
YKR063C	YDR317W					YOL033W
YKR064W	YDR326C					YOL049W
YKR069W	YDR336W					YOL052C
YKR077W	YDR348C					YOL055C
YKR079C	YDR350C					YOL058W
YKR081C	YDR352W					YOL059W
YKR083C	YDR356W					YOL061W
YKR085C	YDR365C					YOL064C
YKR086W	YDR368W					YOL065C
YKR091W	YDR370C					YOL066C
YKR094C	YDR374C					YOL068C
YKR099W	YDR380W					YOL086C
YKR100C	YDR382W					YOL096C
YLL002W	YDR383C					YOL097C
YLL004W	YDR384C					YOL103W
YLL006W	YDR386W					YOL126C
YLL010C	YDR394W					YOL136C
YLL011W	YDR396W					YOL140W
YLL014W	YDR400W					YOL143C
YLL016W	YDR402C					YOL151W
YLL017W	YDR406W					YOL156W
YLL027W	YDR407C					YOR011W
YLL032C	YDR410C					YOR025W
YLL039C	YDR414C					YOR040W
YLL041C	YDR415C					YOR054C
YLL043W	YDR419W					YOR065W
YLL044W	YDR422C					YOR071C
YLL048C	YDR424C					YOR074C
YLL050C	YDR429C					YOR081C
YLR002C	YDR431W					YOR095C
YLR003C	YDR435C					YOR099W
YLR006C	YDR438W					YOR100C
YLR015W	YDR441C					YOR108W
YLR022C	YDR443C					YOR109W
YLR025W	YDR444W					YOR120W
YLR027C	YDR449C					YOR125C
YLR028C	YDR450W					YOR126C
YLR029C	YDR451C					YOR128C
YLR038C	YDR452W					YOR130C
YLR048W	YDR455C					YOR136W
YLR055C	YDR457W					YOR142W
YLR056W	YDR459C					YOR143C
YLR058C	YDR464W					YOR155C
YLR061W	YDR465C					YOR163W
YLR063W	YDR469W					YOR168W
YLR064W	YDR470C					YOR171C
YLR065C	YDR477W					YOR175C
YLR066W	YDR479C					YOR176W
YLR071C	YDR480W					YOR180C
YLR072W	YDR481C					YOR184W
YLR074C	YDR483W					YOR190W
YLR076C	YDR485C					YOR192C
YLR077W	YDR493W					YOR202W
YLR078C	YDR494W					YOR209C
YLR085C	YDR498C					YOR221C
YLR086W	YDR500C					YOR222W
YLR088W	YDR502C					YOR236W
YLR089C	YDR504C					YOR241W
YLR090W	YDR511W					YOR245C
YLR091W	YDR512C					YOR270C
YLR093C	YDR514C					YOR273C
YLR100W	YDR518W					YOR278W
YLR105C	YDR527W					YOR303W
YLR114C	YDR530C					YOR311C
YLR115W	YDR533C					YOR317W
YLR127C	YDR537C					YOR321W
YLR129W	YDR539W					YOR323C
YLR132C	YDR540C					YOR332W
YLR133W	YDR541C					YOR335C
YLR138W	YEL001C					YOR347C
YLR140W	YEL004W					YOR348C
YLR143W	YEL005C					YOR360C
YLR145W	YEL011W					YOR374W
YLR148W	YEL014C					YOR375C
YLR150W	YEL016C					YOR377W
YLR166C	YEL020C					YOR388C
YLR167W	YEL027W					YPL015C
YLR184W	YEL031W					YPL023C
YLR192C	YEL032W					YPL028W
YLR193C	YEL034W					YPL036W
YLR196W	YEL037C					YPL040C
YLR197W	YEL038W					YPL053C
YLR198C	YEL039C					YPL057C
YLR204W	YEL041W					YPL059W
YLR222C	YEL043W					YPL061W
YLR226W	YEL044W					YPL069C
YLR228C	YEL047C					YPL078C
YLR244C	YEL049W					YPL087W
YLR249W	YEL055C					YPL091W
YLR250W	YEL059W					YPL092W
YLR253W	YEL061C					YPL097W
YLR255C	YEL063C					YPL104W
YLR261C	YEL064C					YPL110C
YLR264W	YEL065W					YPL111W
YLR266C	YEL066W					YPL117C
YLR268W	YER001W					YPL134C
YLR270W	YER009W					YPL147W
YLR274W	YER013W					YPL148C
YLR275W	YER019C-A					YPL160W
YLR276C	YER020W					YPL172C
YLR278C	YER023W					YPL188W
YLR289W	YER024W					YPL189W
YLR290C	YER028C					YPL206C
YLR295C	YER030W					YPL212C
YLR299W	YER034W					YPL214C
YLR303W	YER035W					YPL231W
YLR304C	YER039C					YPL234C
YLR309C	YER044C					YPL244C
YLR314C	YER044C-A					YPL252C
YLR317W	YER053C					YPL258C
YLR319C	YER054C					YPL262W
YLR321C	YER061C					YPL265W
YLR322W	YER067W					YPL268W
YLR323C	YER072W					YPL271W
YLR330W	YER078C					YPL273W
YLR339C	YER079W					YPL274W
YLR355C	YER081W					YPR001W
YLR357W	YER082C					YPR002W
YLR358C	YER083C					YPR006C
YLR360W	YER085C					YPR020W
YLR362W	YER087C-A					YPR021C
YLR368W	YER096W					YPR026W
YLR370C	YER097W					YPR033C
YLR378C	YER098W					YPR035W
YLR379W	YER106W					YPR036W
YLR380W	YER110C					YPR047W
YLR384C	YER111C					YPR060C
YLR424W	YER112W					YPR062W
YLR425W	YER113C					YPR069C
YLR427W	YER119C					YPR074C
YLR430W	YER121W					YPR081C
YLR433C	YER123W					YPR113W
YLR436C	YER127W					YPR121W
YLR440C	YER129W					YPR128C
YLR441C	YER134C					YPR138C
YLR452C	YER136W					YPR140W
YML007W	YER144C					YPR145W
YML012W	YER147C					YPR156C
YML017W	YER153C					YPR159W
YML020W	YER158C					YPR160W
YML022W	YER161C					YPR167C
YML027W	YER163C					YPR183W
YML030W	YER167W					YPR184W
YML031W	YER169W					YPR191W
YML038C	YER170W					YPR192W
YML046W	YER173W
YML048W	YER182W
YML058W	YER185W
YML060W	YER186C
YML061C	YER188W
YML063W	YFL001W
YML064C	YFL003C
YML067C	YFL004W
YML072C	YFL005W
YML073C	YFL006W
YML077W	YFL012W
YML089C	YFL013W-A
YML091C	YFL017C
YML103C	YFL017W-A
YML107C	YFL022C
YML123C	YFL023W
YML124C	YFL024C
YMR001C	YFL025C
YMR005W	YFL026W
YMR009W	YFL027C
YMR013C	YFL028C
YMR014W	YFL029C
YMR019W	YFL030W
YMR021C	YFL033C
YMR028W	YFL034C-A
YMR029C	YFL034W
YMR030W	YFL040W
YMR031C	YFL041W
YMR036C	YFL045C
YMR064W	YFL046W
YMR070W	YFL048C
YMR072W	YFL051C
YMR079W	YFL052W
YMR080C	YFL054C
YMR089C	YFR001W
YMR092C	YFR007W
YMR094W	YFR015C
YMR102C	YFR020W
YMR104C	YFR029W
YMR105C	YFR032C
YMR113W	YFR033C
YMR116C	YFR043C
YMR125W	YFR046C
YMR127C	YFR048W
YMR166C	YFR054C
YMR175W	YFR056C
YMR188C	YGL010W
YMR190C	YGL016W
YMR193C-A	YGL021W
YMR194W	YGL027C
YMR197C	YGL029W
YMR202W	YGL032C
YMR208W	YGL033W
YMR211W	YGL035C
YMR212C	YGL037C
YMR213W	YGL039W
YMR214W	YGL042C
YMR217W	YGL043W
YMR220W	YGL049C
YMR224C	YGL053W
YMR226C	YGL055W
YMR234W	YGL063W
YMR235C	YGL074C
YMR236W	YGL076C
YMR240C	YGL078C
YMR242C	YGL090W
YMR243C	YGL092W
YMR246W	YGL094C
YMR256C	YGL112C
YMR258C	YGL117W
YMR259C	YGL120C
YMR260C	YGL124C
YMR261C	YGL128C
YMR267W	YGL136C
YMR268C	YGL137W
YMR277W	YGL139W
YMR279C	YGL140C
YMR287C	YGL145W
YMR293C	YGL152C
YMR299C	YGL153W
YMR301C	YGL156W
YMR308C	YGL157W
YMR310C	YGL160W
YMR312W	YGL162W
YNL003C	YGL165C
YNL005C	YGL166W
YNL009W	YGL168W
YNL014W	YGL172W
YNL016W	YGL176C
YNL022C	YGL177W
YNL028W	YGL179C
YNL031C	YGL180W
YNL041C	YGL181W
YNL045W	YGL182C
YNL049C	YGL183C
YNL051W	YGL185C
YNL053W	YGL188C
YNL054W	YGL192W
YNL055C	YGL194C
YNL059C	YGL196W
YNL061W	YGL202W
YNL062C	YGL212W
YNL068C	YGL213C
YNL069C	YGL214W
YNL072W	YGL220W
YNL073W	YGL223C
YNL074C	YGL227W
YNL075W	YGL229C
YNL076W	YGL232W
YNL080C	YGL235W
YNL088W	YGL239C
YNL089C	YGL242C
YNL091W	YGL246C
YNL099C	YGL249W
YNL100W	YGL252C
YNL101W	YGL253W
YNL120C	YGL255W
YNL149C	YGL257C
YNL154C	YGL259W
YNL161W	YGL261C
YNL162W	YGL263W
YNL175C	YGR007W
YNL179C	YGR012W
YNL181W	YGR013W
YNL182C	YGR015C
YNL183C	YGR016W
YNL184C	YGR019W
YNL185C	YGR020C
YNL186W	YGR025W
YNL188W	YGR029W
YNL189W	YGR032W
YNL191W	YGR033C
YNL192W	YGR036C
YNL197C	YGR037C
YNL199C	YGR038W
YNL208W	YGR039W
YNL212W	YGR043C
YNL213C	YGR044C
YNL216W	YGR045C
YNL219C	YGR047C
YNL220W	YGR049W
YNL221C	YGR050C
YNL224C	YGR051C
YNL227C	YGR052W
YNL235C	YGR057C
YNL239W	YGR069W
YNL240C	YGR072W
YNL243W	YGR078C
YNL244C	YGR080W
YNL248C	YGR081C
YNL251C	YGR083C
YNL254C	YGR084C
YNL256W	YGR088W
YNL257C	YGR089W
YNL262W	YGR099W
YNL267W	YGR107W
YNL268W	YGR110W
YNL280C	YGR111W
YNL290W	YGR113W
YNL294C	YGR114C
YNL298W	YGR117C
YNL299W	YGR118W
YNL302C	YGR119C
YNL306W	YGR123C
YNL307C	YGR126W
YNL310C	YGR127W
YNL313C	YGR128C
YNL314W	YGR129W
YNR003C	YGR131W
YNR011C	YGR133W
YNR016C	YGR136W
YNR017W	YGR139W
YNR020C	YGR140W
YNR023W	YGR142W
YNR028W	YGR146C
YNR030W	YGR149W
YNR034W	YGR153W
YNR035C	YGR157W
YNR036C	YGR159C
YNR037C	YGR161C
YNR038W	YGR163W
YNR039C	YGR167W
YNR046W	YGR168C
YNR048W	YGR169C
YNR050C	YGR174C
YNR051C	YGR176W
YNR053C	YGR179C
YNR063W	YGR181W
YNR075W	YGR182C
YOL008W	YGR185C
YOL017W	YGR186W
YOL021C	YGR187C
YOL022C	YGR193C
YOL023W	YGR197C
YOL030W	YGR200C
YOL038W	YGR201C
YOL041C	YGR207C
YOL043C	YGR209C
YOL051W	YGR210C
YOL063C	YGR212W
YOL065C	YGR213C
YOL067C	YGR214W
YOL069W	YGR221C
YOL076W	YGR224W
YOL082W	YGR225W
YOL086C	YGR226C
YOL087C	YGR227W
YOL092W	YGR228W
YOL096C	YGR229C
YOL099C	YGR232W
YOL116W	YGR233C
YOL123W	YGR235C
YOL124C	YGR236C
YOL127W	YGR241C
YOL130W	YGR244C
YOL138C	YGR246C
YOL140W	YGR247W
YOL142W	YGR248W
YOL144W	YGR250C
YOL146W	YGR254W
YOL149W	YGR255C
YOR002W	YGR256W
YOR004W	YGR258C
YOR008C	YGR259C
YOR012W	YGR261C
YOR022C	YGR263C
YOR024W	YGR268C
YOR026W	YGR269W
YOR034C	YGR275W
YOR039W	YGR277C
YOR042W	YGR278W
YOR046C	YGR279C
YOR050C	YGR280C
YOR054C	YGR283C
YOR056C	YGR284C
YOR060C	YGR286C
YOR061W	YGR287C
YOR065W	YGR288W
YOR066W	YGR291C
YOR074C	YGR293C
YOR075W	YHL006C
YOR080W	YHL017W
YOR084W	YHL018W
YOR090C	YHL019C
YOR093C	YHL021C
YOR095C	YHL024W
YOR096W	YHL026C
YOR098C	YHL027W
YOR099W	YHL028W
YOR103C	YHL030W
YOR106W	YHL035C
YOR107W	YHL038C
YOR120W	YHL040C
YOR122C	YHL044W
YOR124C	YHL047C
YOR127W	YHL048W
YOR128C	YHR001W
YOR138C	YHR001W-A
YOR146W	YHR002W
YOR150W	YHR004C
YOR154W	YHR006W
YOR157C	YHR010W
YOR159C	YHR011W
YOR160W	YHR015W
YOR168W	YHR016C
YOR171C	YHR017W
YOR179C	YHR022C
YOR181W	YHR024C
YOR191W	YHR028C
YOR201C	YHR029C
YOR205C	YHR033W
YOR210W	YHR038W
YOR219C	YHR041C
YOR232W	YHR044C
YOR233W	YHR056C
YOR236W	YHR057C
YOR241W	YHR058C
YOR254C	YHR060W
YOR259C	YHR061C
YOR260W	YHR063C
YOR269W	YHR064C
YOR271C	YHR066W
YOR272W	YHR067W
YOR277C	YHR071W
YOR278W	YHR075C
YOR303W	YHR076W
YOR306C	YHR078W
YOR315W	YHR082C
YOR316C	YHR083W
YOR322C	YHR086W
YOR323C	YHR089C
YOR332W	YHR090C
YOR334W	YHR091C
YOR335C	YHR094C
YOR340C	YHR101C
YOR355W	YHR102W
YOR356W	YHR105W
YOR358W	YHR106W
YOR361C	YHR110W
YOR363C	YHR112C
YOR369C	YHR113W
YOR370C	YHR116W
YOR372C	YHR117W
YOR377W	YHR118C
YOR385W	YHR121W
YPL004C	YHR124W
YPL006W	YHR133C
YPL007C	YHR134W
YPL008W	YHR138C
YPL010W	YHR139C
YPL011C	YHR139C-A
YPL013C	YHR142W
YPL022W	YHR143W
YPL026C	YHR144C
YPL029W	YHR147C
YPL053C	YHR150W
YPL055C	YHR151C
YPL058C	YHR152W
YPL063W	YHR154W
YPL066W	YHR157W
YPL067C	YHR160C
YPL073C	YHR161C
YPL075W	YHR167W
YPL079W	YHR175W
YPL084W	YHR179W
YPL122C	YHR180W
YPL126W	YHR183W
YPL131W	YHR186C
YPL132W	YHR188C
YPL133C	YHR194W
YPL135W	YHR196W
YPL137C	YHR198C
YPL140C	YHR202W
YPL143W	YHR204W
YPL145C	YHR208W
YPL153C	YHR209W
YPL155C	YHR210C
YPL157W	YHR216W
YPL160W	YHR217C
YPL161C	YIL001W
YPL170W	YIL006W
YPL172C	YIL009W
YPL174C	YIL013C
YPL175W	YIL016W
YPL176C	YIL017C
YPL181W	YIL023C
YPL183C	YIL025C
YPL184C	YIL027C
YPL188W	YIL032C
YPL195W	YIL037C
YPL202C	YIL040W
YPL204W	YIL041W
YPL210C	YIL050W
YPL214C	YIL055C
YPL218W	YIL058W
YPL232W	YIL064W
YPL233W	YIL068C
YPL242C	YIL070C
YPL243W	YIL072W
YPL245W	YIL073C
YPL260W	YIL075C
YPL262W	YIL076W
YPL272C	YIL077C
YPR009W	YIL079C
YPR011C	YIL086C
YPR016C	YIL089W
YPR018W	YIL092W
YPR019W	YIL096C
YPR022C	YIL099W
YPR023C	YIL101C
YPR025C	YIL102C
YPR032W	YIL103W
YPR033C	YIL105C
YPR035W	YIL106W
YPR036W	YIL107C
YPR040W	YIL109C
YPR043W	YIL112W
YPR044C	YIL117C
YPR046W	YIL120W
YPR047W	YIL124W
YPR052C	YIL130W
YPR054W	YIL132C
YPR056W	YIL136W
YPR058W	YIL140W
YPR060C	YIL141W
YPR067W	YIL144W
YPR075C	YIL146C
YPR079W	YIL152W
YPR085C	YIL157C
YPR086W	YIL158W
YPR087W	YIL160C
YPR092W	YIL163C
YPR100W	YIL164C
YPR103W	YIL169C
YPR104C	YIL170W
YPR110C	YIR002C
YPR112C	YIR006C
YPR113W	YIR013C
YPR115W	YIR014W
YPR132W	YIR016W
YPR148C	YIR018W
YPR154W	YIR021W
YPR157W	YIR024C
YPR167C	YIR027C
YPR169W	YIR028W
YPR180W	YIR029W
YPR181C	YIR031C
YPR182W	YIR032C
YPR183W	YIR035C
YPR185W	YIR039C
YPR186C	YJL004C
YPR187W	YJL006C
YAL025C	YJL017W
YAL033W	YJL018W
YBR254C	YJL020C
YDR236C	YJL023C
YFR004W	YJL030W
YGL201C	YJL033W
YHR023W	YJL042W
YHR072W	YJL044C
YJR045C	YJL046W
YLL037W	YJL048C
YLR310C	YJL050W
YML098W	YJL051W
YMR131C	YJL052W
YNL261W	YJL053W
YNL263C	YJL054W
YOR117W	YJL056C
YOR176W	YJL059W
YOR206W	YJL061W
YOR224C	YJL064W
YOR244W	YJL068C
YOR256C	YJL069C
YPL231W	YJL070C
YPL235W	YJL073W
YPL237W	YJL080C
YPL251W	YJL082W
YBL030C	YJL083W
YBR196C	YJL086C
YCR012W	YJL093C
YDL045C	YJL094C
YDR196C	YJL095W
YDR302W	YJL096W
YDR353W	YJL099W
YGR065C	YJL101C
YGR191W	YJL102W
YJL026W	YJL105W
YKL152C	YJL106W
YLL031C	YJL107C
YMR281W	YJL109C
YDR373W	YJL110C
YDR531W	YJL115W
YHR074W	YJL122W
YIL083C	YJL123C
YJL005W	YJL124C
YKL004W	YJL127C
YOR143C	YJL129C
YMR298W	YJL132W
	YJL134W
	YJL137C
	YJL143W
	YJL145W
	YJL151C
	YJL152W
	YJL153C
	YJL156C
	YJL157C
	YJL159W
	YJL163C
	YJL164C
	YJL167W
	YJL169W
	YJL171C
	YJL172W
	YJL173C
	YJL175W
	YJL183W
	YJL185C
	YJL190C
	YJL191W
	YJL193W
	YJL196C
	YJL201W
	YJL206C
	YJL207C
	YJL208C
	YJL210W
	YJL211C
	YJL212C
	YJR001W
	YJR004C
	YJR005W
	YJR013W
	YJR014W
	YJR018W
	YJR019C
	YJR020W
	YJR030C
	YJR036C
	YJR038C
	YJR043C
	YJR049C
	YJR051W
	YJR056C
	YJR061W
	YJR064W
	YJR066W
	YJR069C
	YJR075W
	YJR078W
	YJR079W
	YJR085C
	YJR093C
	YJR094C
	YJR096W
	YJR097W
	YJR098C
	YJR099W
	YJR101W
	YJR102C
	YJR103W
	YJR111C
	YJR114W
	YJR115W
	YJR119C
	YJR120W
	YJR122W
	YJR126C
	YJR127C
	YJR128W
	YJR130C
	YJR131W
	YJR133W
	YJR134C
	YJR135C
	YJR138W
	YJR142W
	YJR147W
	YJR153W
	YJR154W
	YKL007W
	YKL013C
	YKL029C
	YKL030W
	YKL034W
	YKL036C
	YKL044W
	YKL046C
	YKL061W
	YKL064W
	YKL065C
	YKL069W
	YKL072W
	YKL074C
	YKL076C
	YKL079W
	YKL083W
	YKL086W
	YKL090W
	YKL091C
	YKL092C
	YKL096W
	YKL097C
	YKL098W
	YKL100C
	YKL102C
	YKL103C
	YKL111C
	YKL113C
	YKL117W
	YKL120W
	YKL121W
	YKL122C
	YKL124W
	YKL129C
	YKL136W
	YKL137W
	YKL138C
	YKL140W
	YKL147C
	YKL150W
	YKL151C
	YKL156W
	YKL157W
	YKL160W
	YKL161C
	YKL162C
	YKL167C
	YKL169C
	YKL170W
	YKL174C
	YKL176C
	YKL177W
	YKL183W
	YKL185W
	YKL187C
	YKL190W
	YKL192C
	YKL193C
	YKL196C
	YKL198C
	YKL201C
	YKL202W
	YKL206C
	YKL207W
	YKL209C
	YKL210W
	YKL217W
	YKL218C
	YKL221W
	YKL222C
	YKR010C
	YKR011C
	YKR012C
	YKR013W
	YKR016W
	YKR025W
	YKR030W
	YKR032W
	YKR035C
	YKR036C
	YKR043C
	YKR045C
	YKR055W
	YKR075C
	YKR078W
	YKR087C
	YKR088C
	YKR090W
	YKR093W
	YKR095W
	YKR103W
	YLL001W
	YLL003W
	YLL005C
	YLL007C
	YLL012W
	YLL013C
	YLL018C
	YLL022C
	YLL025W
	YLL026W
	YLL029W
	YLL030C
	YLL034C
	YLL035W
	YLL038C
	YLL040C
	YLL047W
	YLL051C
	YLL053C
	YLL055W
	YLL056C
	YLL057C
	YLL060C
	YLL061W
	YLR004C
	YLR005W
	YLR009W
	YLR014C
	YLR016C
	YLR017W
	YLR018C
	YLR019W
	YLR020C
	YLR026C
	YLR032W
	YLR034C
	YLR036C
	YLR040C
	YLR042C
	YLR045C
	YLR046C
	YLR047C
	YLR050C
	YLR052W
	YLR054C
	YLR057W
	YLR059C
	YLR060W
	YLR062C
	YLR067C
	YLR068W
	YLR070C
	YLR079W
	YLR080W
	YLR082C
	YLR083C
	YLR084C
	YLR092W
	YLR094C
	YLR097C
	YLR098C
	YLR099C
	YLR102C
	YLR103C
	YLR104W
	YLR113W
	YLR119W
	YLR121C
	YLR122C
	YLR126C
	YLR130C
	YLR131C
	YLR141W
	YLR144C
	YLR146C
	YLR147C
	YLR151C
	YLR152C
	YLR153C
	YLR165C
	YLR170C
	YLR174W
	YLR186W
	YLR187W
	YLR190W
	YLR191W
	YLR202C
	YLR205C
	YLR207W
	YLR209C
	YLR210W
	YLR211C
	YLR212C
	YLR217W
	YLR218C
	YLR219W
	YLR223C
	YLR224W
	YLR225C
	YLR233C
	YLR237W
	YLR238W
	YLR239C
	YLR240W
	YLR242C
	YLR243W
	YLR245C
	YLR247C
	YLR254C
	YLR259C
	YLR260W
	YLR263W
	YLR269C
	YLR271W
	YLR277C
	YLR281C
	YLR285W
	YLR294C
	YLR297W
	YLR305C
	YLR306W
	YLR307W
	YLR311C
	YLR312C
	YLR337C
	YLR345W
	YLR347C
	YLR348C
	YLR351C
	YLR353W
	YLR354C
	YLR356W
	YLR359W
	YLR371W
	YLR375W
	YLR376C
	YLR382C
	YLR383W
	YLR385C
	YLR386W
	YLR387C
	YLR389C
	YLR390W
	YLR392C
	YLR393W
	YLR394W
	YLR395C
	YLR397C
	YLR398C
	YLR399C
	YLR401C
	YLR402W
	YLR403W
	YLR404W
	YLR405W
	YLR406C
	YLR409C
	YLR410W
	YLR411W
	YLR412W
	YLR414C
	YLR417W
	YLR418C
	YLR419W
	YLR420W
	YLR426W
	YLR437C
	YLR438W
	YLR439W
	YLR445W
	YLR447C
	YLR448W
	YLR449W
	YLR456W
	YLR457C
	YLR458W
	YML010C-b
	YML010W-A
	YML013C-A
	YML013W
	YML014W
	YML015C
	YML018C
	YML021C
	YML035C
	YML037C
	YML041C
	YML043C
	YML050W
	YML051W
	YML052W
	YML055W
	YML062C
	YML065W
	YML066C
	YML068W
	YML078W
	YML085C
	YML087C
	YML088W
	YML090W
	YML093W
	YML099C
	YML101C
	YML104C
	YML105C
	YML109W
	YML114C
	YML117W
	YML119W
	YML121W
	YML125C
	YML128C
	YMR003W
	YMR010W
	YMR011W
	YMR015C
	YMR017W
	YMR018W
	YMR020W
	YMR022W
	YMR024W
	YMR026C
	YMR032W
	YMR033W
	YMR034C
	YMR035W
	YMR040W
	YMR043W
	YMR044W
	YMR048W
	YMR054W
	YMR055C
	YMR059W
	YMR060C
	YMR062C
	YMR066W
	YMR068W
	YMR073C
	YMR075C-A
	YMR075W
	YMR077C
	YMR078C
	YMR081C
	YMR082C
	YMR088C
	YMR093W
	YMR095C
	YMR096W
	YMR097C
	YMR100W
	YMR109W
	YMR112C
	YMR114C
	YMR120C
	YMR121C
	YMR122C
	YMR126C
	YMR128W
	YMR130W
	YMR138W
	YMR140W
	YMR152W
	YMR154C
	YMR156C
	YMR158W
	YMR160W
	YMR162C
	YMR163C
	YMR168C
	YMR172W
	YMR180C
	YMR184W
	YMR195W
	YMR201C
	YMR205C
	YMR207C
	YMR209C
	YMR218C
	YMR221C
	YMR225C
	YMR228W
	YMR229C
	YMR230W
	YMR233W
	YMR239C
	YMR241W
	YMR245W
	YMR251W
	YMR253C
	YMR254C
	YMR257C
	YMR262W
	YMR263W
	YMR264W
	YMR266W
	YMR276W
	YMR278W
	YMR280C
	YMR285C
	YMR288W
	YMR289W
	YMR290C
	YMR292W
	YMR294W-A
	YMR295C
	YMR296C
	YMR300C
	YMR302C
	YMR304W
	YMR306W
	YMR315W
	YMR316W
	YMR318C
	YMR319C
	YMR320W
	YNL004W
	YNL006W
	YNL008C
	YNL010W
	YNL012W
	YNL018C
	YNL023C
	YNL024C
	YNL025C
	YNL027W
	YNL030W
	YNL032W
	YNL036W
	YNL047C
	YNL056W
	YNL057W
	YNL058C
	YNL063W
	YNL065W
	YNL066W
	YNL070W
	YNL071W
	YNL078W
	YNL079C
	YNL082W
	YNL083W
	YNL085W
	YNL087W
	YNL090W
	YNL092W
	YNL093W
	YNL094W
	YNL095C
	YNL106C
	YNL108C
	YNL113W
	YNL115C
	YNL116W
	YNL119W
	YNL122C
	YNL124W
	YNL126W
	YNL127W
	YNL128W
	YNL129W
	YNL130C
	YNL134C
	YNL136W
	YNL139C
	YNL140C
	YNL141W
	YNL142W
	YNL144C
	YNL146W
	YNL150W
	YNL151C
	YNL152W
	YNL153C
	YNL156C
	YNL157W
	YNL159C
	YNL160W
	YNL163C
	YNL164C
	YNL166C
	YNL167C
	YNL168C
	YNL169C
	YNL170W
	YNL171C
	YNL174W
	YNL193W
	YNL194C
	YNL200C
	YNL202W
	YNL203C
	YNL206C
	YNL214W
	YNL217W
	YNL226W
	YNL230C
	YNL231C
	YNL237W
	YNL238W
	YNL245C
	YNL246W
	YNL249C
	YNL250W
	YNL252C
	YNL253W
	YNL255C
	YNL258C
	YNL260C
	YNL266W
	YNL270C
	YNL272C
	YNL273W
	YNL276C
	YNL279W
	YNL281W
	YNL283C
	YNL287W
	YNL291C
	YNL292W
	YNL301C
	YNL304W
	YNL320W
	YNL325C
	YNL326C
	YNL327W
	YNL329C
	YNL330C
	YNR007C
	YNR019W
	YNR027W
	YNR029C
	YNR031C
	YNR033W
	YNR042W
	YNR045W
	YNR047W
	YNR049C
	YNR054C
	YNR055C
	YNR060W
	YNR064C
	YNR066C
	YNR068C
	YNR072W
	YNR073C
	YNR074C
	YNR077C
	YOL001W
	YOL002C
	YOL003C
	YOL005C
	YOL010W
	YOL013C
	YOL015W
	YOL016C
	YOL020W
[truncated: 547 more rows]
