# Supplementary material for: Using Gene Essentiality and Synthetic Lethality Information to Correct Yeast and CHO Cell Genome-Scale Models
Source: Metabolites. 2015 Sep 29;5(4):536–70. doi: 10.3390/metabo5040536 (PMC4693185; doi:10.3390/metabo5040536)
Supplement: Supplementary File 1 [file metabolites-05-00536-s001.zip › S7 Model iSce926.xlsx]

## Sheet: Reactions
Rxn name	Rxn description	Formula	Gene-reaction association	Genes	Proteins	Subsystem	Reversible	LB	UB	Objective	Confidence Score	EC Number	Notes	References
r_0001	(R)-lactate:ferricytochrome-c 2-oxidoreductase	s_0025 + 2 s_0709 <=> 2 s_0710 + s_1399	((YEL039C AND YEL071W) OR (YJR048W AND YEL071W) OR (YDL174C AND YEL039C) OR (YDL174C AND YJR048W))	YDL174C YEL039C YEL071W YJR048W			1	0	1000	0
r_0002	(R)-lactate:ferricytochrome-c 2-oxidoreductase	s_0027 + 2 s_0709 <=> 2 s_0710 + s_1401	((YDL178W AND YEL039C) OR (YDL178W AND YJR048W))	YDL178W YEL039C YJR048W			1	0	1000	0
r_0003	(R,R)-butanediol dehydrogenase	s_0035 + s_1198 <=> s_0020 + s_0794 + s_1203	YAL060W	YAL060W			1	-1000	1000	0
r_0004	(S)-lactate:ferricytochrome-c 2-oxidoreductase	s_0063 + 2 s_0709 <=> 2 s_0710 + s_1399	((YML054C AND YEL039C) OR (YML054C AND YJR048W))	YEL039C YJR048W YML054C			1	0	1000	0
r_0005	1,3-beta-glucan synthase	s_1543 <=> s_0001 + s_0794 + s_1538	((YGR032W or YLR342W) and (YCR034W or YLR372W))	YGR032W YLR342W YCR034W YLR372W			1	0	1000	0				9211877
r_0006	1,6-beta-glucan synthase	s_1543 <=> s_0004 + s_0794 + s_1538	(YGR143W OR YPR159W)	YGR143W YPR159W			1	0	1000	0
r_0007	1-(5-phosphoribosyl)-5-[(5-phosphoribosylamino)methylideneamino)imidazole-4-carboxamide isomerase	s_0077 <=> s_0312	YIL020C	YIL020C			1	0	1000	0
r_0012	1-pyrroline-5-carboxylate dehydrogenase	s_0119 + 2 s_0807 + s_1200 <=> s_0799 + s_0993 + s_1205	YHR037W	YHR037W			1	-1000	1000	0
r_0013	2,3-diketo-5-methylthio-1-phosphopentane degradation reaction	s_0311 + 3 s_0803 <=> s_0294 + s_0722 + 6 s_0794 + s_1322	(YMR009W AND YEL038W)	YEL038W YMR009W			1	0	1000	0
r_0014	2,5-diamino-6-ribitylamino-4(3H)-pyrimidinone 5'-phosphate deaminase	s_0142 + s_0794 + s_0803 <=> s_0313 + s_0419	YOL066C	YOL066C			1	0	1000	0
r_0015	2,5-diamino-6-ribosylamino-4(3H)-pyrimidinone 5'-phosphate reductase (NADPH)	s_0141 + s_0794 + s_1212 <=> s_0142 + s_1207	YBR153W	YBR153W			1	0	1000	0
r_0016	2-aceto-2-hydroxybutanoate synthase	s_0179 + s_0799 + s_1401 <=> s_0039 + s_0460	(YMR108W OR (YCL009C AND YMR108W))	YCL009C YMR108W			1	0	1000	0
r_0017	2-amino-4-hydroxy-6-hydroxymethyldihydropteridine diphosphokinase	s_0148 + s_0437 <=> s_0006 + s_0424 + s_0799	YNL256W	YNL256W			1	0	1000	0
r_0018	2-aminoadipate transaminase	s_0176 + s_0991 <=> s_0180 + s_0953	(YER152C OR YGL202W OR YJL060W)	YER152C YGL202W YJL060W			1	-1000	1000	0
r_0019	2-dehydropantoate 2-reductase	s_0149 + s_0794 + s_1212 <=> s_0030 + s_1207	YHR063C	YHR063C			1	0	1000	0
r_0020	2-deoxy-D-arabino-heptulosonate 7-phosphate synthetase	s_0552 + s_0807 + s_1361 <=> s_0350 + s_1326	(YDR035W OR YBR249C)	YDR035W YBR249C			1	0	1000	0				22842922
r_0021	2-hexaprenyl-6-methoxy-1,4-benzoquinone methyltransferase	s_0155 + s_1419 <=> s_0156 + s_0799 + s_1415	(YOR125C AND YOL096C AND YML110C AND YGL119W AND YGR255C AND YDR204W AND YLR201C)	YDR204W YGL119W YGR255C YLR201C YML110C YOL096C YOR125C			1	0	1000	0
r_0022	2-hexaprenyl-6-methoxyphenol monooxygenase	s_0157 + s_1278 <=> s_0155 + s_0807	(YOR125C AND YOL096C AND YML110C AND YGL119W AND YGR255C AND YDR204W AND YLR201C)	YDR204W YGL119W YGR255C YLR201C YML110C YOL096C YOR125C			1	0	1000	0
r_0023	2-isopropylmalate hydratase	s_0165 + s_0803 <=> s_0162	YGL009C	YGL009C			1	-1000	1000	0
r_0024	2-isopropylmalate synthase	s_0232 + s_0373 + s_0803 <=> s_0162 + s_0529 + s_0794	(YOR108W OR YNL104C)	YNL104C YOR108W			1	0	1000	0
r_0025	2-isopropylmalate synthase	s_0233 + s_0376 + s_0807 <=> s_0164 + s_0532 + s_0799	YNL104C	YNL104C			1	0	1000	0
r_0026	2-keto-4-methylthiobutyrate transamination	s_0294 + s_0991 <=> s_0180 + s_1029	(YHR208W OR YJR148W OR YGL202W OR YHR137W)	YHR208W YJR148W YGL202W YHR137W			1	0	1000	0				21734149
r_0027	2-methylcitrate dehydratase	s_0834 <=> s_0454 + s_0807	YDR234W	YDR234W			1	-1000	1000	0
r_0028	2-methylcitrate synthase	s_0807 + s_1273 + s_1382 <=> s_0174 + s_0532 + s_0799	YPR001W	YPR001W			1	0	1000	0
r_0029	2-oxo-4-methyl-3-carboxypentanoate decarboxylation	s_0010 + s_0794 <=> s_0291 + s_0456	YJR148W	YJR148W			1	0	1000	0
r_0030	2-oxo-4-methyl-3-carboxypentanoate decarboxylation	s_0011 + s_0799 <=> s_0292 + s_0460	YHR208W	YHR208W			1	0	1000	0
r_0032	3',5'-bisphosphate nucleotidase	s_0390 + s_0803 <=> s_0423 + s_1322	YOL064C	YOL064C			1	0	1000	0
r_0033	3',5'-cyclic-nucleotide phosphodiesterase	s_0192 + s_0803 <=> s_0423 + s_0794	(YGL248W OR YOR360C)	YGL248W YOR360C			1	0	1000	0
r_0034	3',5'-cyclic-nucleotide phosphodiesterase	s_0194 + s_0803 <=> s_0584 + s_0794	YOR360C	YOR360C			1	0	1000	0
r_0035	3',5'-cyclic-nucleotide phosphodiesterase	s_0196 + s_0803 <=> s_0794 + s_0849	YOR360C	YOR360C			1	0	1000	0
r_0036	3',5'-cyclic-nucleotide phosphodiesterase	s_0195 + s_0803 <=> s_0782 + s_0794	YOR360C	YOR360C			1	0	1000	0
r_0037	3',5'-cyclic-nucleotide phosphodiesterase	s_0193 + s_0803 <=> s_0526 + s_0794	YOR360C	YOR360C			1	0	1000	0
r_0038	3,4-dihydroxy-2-butanone-4-phosphate synthase	s_0577 <=> s_0158 + s_0722 + s_0794	YDR487C	YDR487C			1	0	1000	0
r_0039	3-dehydroquinate dehydratase	s_0210 <=> s_0211 + s_0803	YDR127W	YDR127W			1	0	1000	0
r_0040	3-dehydroquinate synthase	s_0349 <=> s_0210 + s_1322	YDR127W	YDR127W			1	0	1000	0
r_0041	3-dehydrosphinganine reductase	s_0231 + 2 s_0795 + s_1213 <=> s_1208 + s_1445	YBR265W	YBR265W			1	0	1000	0
r_0042	3-deoxy-D-arabino-heptulosonate 7-phosphate synthetase	s_0551 + s_0803 + s_1360 <=> s_0349 + s_1322	(YDR035W OR YBR249C)	YBR249C YDR035W			1	0	1000	0
r_0043	3-hexaprenyl-4,5-dihydroxybenzoate hydroxylase	s_0215 + 0.5 s_1275 <=> s_0212	(YPL252C OR YDR376W)	YPL252C YR376W			1	0	1000	0				21944752
r_0044	3-hexaprenyl-4-hydroxy-5-methoxybenzoate decarboxylase	s_0214 + s_0799 <=> s_0157 + s_0460	(YDR538W AND YDR539W)	YDR538W YDR539W			1	0	1000	0				20471595
r_0045	3-hydroxy-L-kynurenine hydrolase	s_0222 + s_0803 <=> s_0224 + s_0955	YLR231C	YLR231C			1	0	1000	0
r_0057	3-hydroxyacyl-CoA dehydrogenase (3-oxotetradecanoyl-CoA)	s_0054 + s_1202 <=> s_0257 + s_0801 + s_1206	YKR009C	YKR009C			1	0	1000	0
r_0058	3-hydroxyanthranilate 3,4-dioxygenase	s_0224 + s_1275 <=> s_0147 + s_0794	YJR025C	YJR025C			1	0	1000	0
r_0059	3-isopropylmalate 3-methyltransferase	s_0009 + s_1416 <=> s_0217 + s_1413	YER175C	YER175C			1	0	1000	0
r_0060	3-isopropylmalate dehydratase	s_0009 <=> s_0165 + s_0803	YGL009C	YGL009C			1	-1000	1000	0
r_0061	3-isopropylmalate dehydrogenase	s_0009 + s_1198 <=> s_0010 + s_0794 + s_1203	YCL018W	YCL018W			1	0	1000	0
r_0062	3-methyl-2-oxobutanoate decarboxylase	s_0232 + s_0794 <=> s_0456 + s_0937	(YLR134W OR YGR087C OR YLR044C)	YGR087C YLR044C YLR134W			1	0	1000	0
r_0063	3-methyl-2-oxobutanoate hydroxymethyltransferase	s_0233 + s_0307 + s_0807 <=> s_0150 + s_1488	YBR176W	YBR176W			1	0	1000	0
r_0064	3-methyl-2-oxopentanoate decarboxylase	s_0056 + s_0794 <=> s_0166 + s_0456	(YLR134W OR YDL080C OR YGR087C OR YLR044C)	YDL080C YGR087C YLR044C YLR134W			1	0	1000	0
r_0065	3-phosphoshikimate 1-carboxyvinyltransferase	s_0261 + s_1360 <=> s_0324 + s_1322	YDR127W	YDR127W			1	0	1000	0
r_0066	4-amino-4-deoxychorismate synthase	s_0515 + s_0999 <=> s_0269 + s_0991	YNR033W	YNR033W			1	0	1000	0
r_0067	4-aminobenzoate synthase	s_0269 <=> s_0271 + s_0794 + s_1399	YMR289W	YMR289W			1	0	1000	0
r_0068	4-aminobutyrate transaminase	s_0180 + s_0734 <=> s_0991 + s_1461	YGR019W	YGR019W			1	0	1000	0
r_0069	4-hydroxy-L-threonine synthase	s_0264 + s_0803 <=> s_0285 + s_1322	YCR053W	YCR053W			1	0	1000	0
r_0070	4-hydroxybenzoate formation	s_0290 + s_0807 <=> s_0287 + s_0532 + s_0799					1	0	1000	0
r_0072	4-methyl-2-oxopentanoate decarboxylase	s_0291 + s_0794 <=> s_0234 + s_0456	YDL080C	YDL080C			1	0	1000	0
r_0073	4PP-IP5 depyrophosphorylation to IP6	s_0279 + s_0803 <=> 2 s_0794 + s_1158 + s_1322	(YOR163W OR YLR410W)	YLR410W YOR163W			1	-1000	1000	0
r_0074	4PP-IP5 pyrophosphorylation to 4,5-PP2-IP4	s_0279 + s_0434 + 2 s_0794 <=> s_0263 + s_0394 + s_0803	YDR017C	YDR017C			1	0	1000	0
r_0075	5'-methylthioadenosine phosphorylase	s_0303 + s_1322 <=> s_0383 + s_1422	YLR017W	YLR017W			1	0	1000	0
r_0076	5'-nucleotidase (CMP)	s_0526 + s_0803 <=> s_0543 + s_1322	(YER037W OR YGL224C)	YER037W YGL224C			1	0	1000	0
r_0077	5'-nucleotidase (IMP)	s_0803 + s_0849 <=> s_0856 + s_1322	YOR155C	YOR155C			1	0	1000	0
r_0078	5'-nucleotidase (UMP)	s_0803 + s_1545 <=> s_1322 + s_1556	(YER037W OR YGL224C)	YER037W YGL224C			1	0	1000	0
r_0079	5'-phosphoribosylformyl glycinamidine synthetase	s_0301 + s_0434 + s_0803 + s_0999 <=> s_0302 + s_0394 + s_0794 + s_0991 + s_1322	YGR061C	YGR061C			1	0	1000	0
r_0080	5,10-methylenetetrahydrofolate reductase (NADPH)	s_0306 + 2 s_0794 + s_1212 <=> s_0322 + s_1207	(YPL023C OR YGL125W)	YGL125W YPL023C			1	0	1000	0
r_0081	5-aminolevulinate synthase	s_0799 + s_1005 + s_1464 <=> s_0317 + s_0460 + s_0532	YDR232W	YDR232W			1	0	1000	0
r_0082	5-diphosphoinositol-1,2,3,4,6-pentakisphosphate diphosphohydrolase	s_0318 + s_0803 <=> 2 s_0794 + s_1158 + s_1322	YOR163W	YOR163W			1	0	1000	0
r_0083	5-diphosphoinositol-1,2,3,4,6-pentakisphosphate synthase	s_0434 + s_0794 + s_1158 <=> s_0318 + s_0394	YDR017C	YDR017C			1	0	1000	0
r_0084	5-formethyltetrahydrofolate cyclo-ligase	s_0319 + s_0434 <=> s_0304 + s_0394 + s_1322	YER183C	YER183C			1	0	1000	0
r_0085	5-methyltetrahydropteroyltriglutamate-homocysteine S-methyltransferase	s_0323 + s_1012 <=> s_1029 + s_1486	YER091C	YER091C			1	0	1000	0
r_0086	5-methylthio-5-deoxy-D-ribulose 1-phosphate dehydratase	s_1423 <=> s_0311 + s_0803	YJR024C	YJR024C			1	0	1000	0				18625006
r_0087	5-methylthioribose-1-phosphate isomerase	s_1422 <=> s_1423	YPR118W	YPR118W			1	-1000	1000	0				21734149
r_0088	5PP-IP5 pyrophosphorylation to 4,5-PP2-IP4	s_0318 + 2 s_0794 + s_1322 <=> s_0263 + s_0803	YLR410W	YLR410W			1	-1000	1000	0
r_0089	5PP-IP5 pyrophosphorylation to 5,6-PP2-IP4	s_0318 + 2 s_0794 + s_1322 <=> s_0309 + s_0803	YLR410W	YLR410W			1	-1000	1000	0
r_0090	6-phosphofructo-2-kinase	s_0434 + s_0557 <=> s_0394 + s_0442 + s_0794	(YOL136C OR YIL107C)	YIL107C YOL136C			1	0	1000	0
r_0091	6-phosphogluconolactonase	s_0335 + s_0803 <=> s_0340 + s_0794	(YGR248W OR YHR163W)	YGR248W YHR163W			1	0	1000	0
r_0092	6PP-IP5 depyrophosphorylation to IP6	s_0333 + s_0803 <=> 2 s_0794 + s_1158 + s_1322	(YOR163W OR YLR410W)	YLR410W YOR163W			1	-1000	1000	0
r_0093	6PP-IP5 pyrophosphorylation to 5,6-PP2-IP4	s_0333 + s_0434 + 2 s_0794 <=> s_0309 + s_0394 + s_0803	YDR017C	YDR017C			1	0	1000	0
r_0094	8-amino-7-oxononanoate synthase	s_0955 + s_1368 <=> s_0352 + s_0456 + s_0529 + 4 s_0794	(YAR069W-A OR YHR214W-F)	YAR069W-A YHR214W-F			1	0	1000	0				18073433
r_0095	acetaldehyde condensation	2 s_0359 <=> s_0020	(YLR134W OR YGR087C OR YLR044C)	YGR087C YLR044C YLR134W			1	0	1000	0
r_0096	acetohydroxy acid isomeroreductase	s_0146 + s_0799 + s_1214 <=> s_0016 + s_1210	YLR355C	YLR355C			1	0	1000	0
r_0097	acetolactate synthase	s_0799 + 2 s_1401 <=> s_0146 + s_0460	(YMR108W OR (YCL009C AND YMR108W))	YCL009C YMR108W			1	0	1000	0
r_0099	acetyl-CoA ACP transacylase	s_0376 + s_1845 <=> s_0372 + s_0532	YKL192C	YKL192C			1	-1000	1000	0
r_0100	acetyl-CoA C-acyltransferase (palmitoyl-CoA)	s_0250 + s_0534 <=> s_0378 + s_1305	YIL160C	YIL160C			1	0	1000	0
r_0101	acetyl-CoA C-acyltransferase (tetracosanoyl-CoA)	s_0243 + s_0534 <=> s_0378 + s_1482	YIL160C	YIL160C			1	0	1000	0
r_0102	acetyl-CoA C-acyltransferase (myristoyl-CoA)	s_0253 + s_0534 <=> s_0378 + s_1179	YIL160C	YIL160C			1	0	1000	0
r_0103	acetyl-CoA C-acetyltransferase	2 s_0373 <=> s_0367 + s_0529	YPL028W	YPL028W			1	0	1000	0
r_0104	acetyl-CoA C-acetyltransferase	2 s_0376 <=> s_0370 + s_0532	YPL028W	YPL028W			1	0	1000	0
r_0105	acetyl-CoA C-acyltransferase (lauroyl-CoA)	s_0257 + s_0534 <=> s_0378 + s_1076	YIL160C	YIL160C			1	0	1000	0
r_0106	acetyl-CoA C-acyltransferase (octanoyl-CoA)	s_0239 + s_0534 <=> s_0378 + s_1258	YIL160C	YIL160C			1	0	1000	0
r_0107	acetyl-CoA C-acyltransferase (decanoyl-CoA)	s_0247 + s_0534 <=> s_0378 + s_0605	YIL160C	YIL160C			1	0	1000	0
r_0108	acetyl-Coa carboxylase	s_0376 + s_0437 + s_0447 <=> s_0397 + s_0799 + s_1104 + s_1326	YMR207C	YMR207C			1	0	1000	0
r_0109	acetyl-CoA carboxylase, reaction	s_0373 + s_0434 + s_0445 <=> s_0394 + s_0794 + s_1101 + s_1322	(YNR016C AND YDL141W)	YDL141W YNR016C			1	0	1000	0
r_0111	acetyl-CoA hydrolase	s_0376 + s_0807 <=> s_0365 + s_0532 + s_0799	YBL015W	YBL015W			1	0	1000	0
r_0112	acetyl-CoA synthetase	s_0362 + s_0434 + s_0529 <=> s_0373 + s_0423 + s_0633	(YAL054C OR YLR153C)	YAL054C YLR153C			1	0	1000	0
r_0113	acetyl-CoA synthetase	s_0365 + s_0437 + s_0532 <=> s_0376 + s_0424 + s_0636	YAL054C	YAL054C			1	0	1000	0
r_0114	acetyl-CoA synthetase nuclear	s_0366 + s_0438 + s_0533 <=> s_0377 + s_0425 + s_0637	YLR153C	YLR153C			1	0	1000	0
r_0115	acetylglutamate kinase	s_0437 + s_1192 <=> s_0397 + s_1191	YER069W	YER069W			1	0	1000	0
r_0116	acid phosphatase (secreted)	s_0715 + s_0805 <=> s_1324 + s_1406	(YBR093C OR YAR071W OR YBR092C OR YHR215W)	YAR071W YBR093C YBR092C YHR215W			1	0	0	0				8817921
r_0117	aconitase	s_0174 <=> s_0012	YPR002W	YPR002W			1	-1000	1000	0
r_0118	acteylornithine transaminase	s_0145 + s_0993 <=> s_0182 + s_1182	YOL140W	YOL140W			1	0	1000	0
r_0119	acyl carrier protein synthase	s_0532 + s_0807 <=> s_0392 + 2 s_0799 + s_1308	YPL148C	YPL148C			1	0	1000	0
r_0120	acyl-CoA oxidase (decanoyl-CoA)	s_0605 + s_1279 <=> s_0840 + s_1507	YGL205W	YGL205W			1	0	1000	0
r_0121	acyl-CoA oxidase (dodecanoyl-CoA)	s_1076 + s_1279 <=> s_0840 + s_1510	YGL205W	YGL205W			1	0	1000	0
r_0122	acyl-CoA oxidase (hexacosanoyl-CoA)	s_0819 + s_1279 <=> s_0840 + s_1513	YGL205W	YGL205W			1	0	1000	0
r_0123	acyl-CoA oxidase (hexadecanoyl-CoA)	s_1279 + s_1305 <=> s_0823 + s_0840	YGL205W	YGL205W			1	0	1000	0
r_0124	acyl-CoA oxidase (octadecanoyl-CoA)	s_1279 + s_1457 <=> s_0840 + s_1516	YGL205W	YGL205W			1	0	1000	0
r_0125	acyl-CoA oxidase (tetradecanoyl-CoA)	s_1179 + s_1279 <=> s_0840 + s_1519	YGL205W	YGL205W			1	0	1000	0
r_0126	acyl-CoA:sterol acyltransferase (oleoyl-CoA:episterol), ER membrane	s_2821 + s_3432 <=> s_2785 + s_3433	YCR048W	YCR048W			1	-1000	1000	0
r_0127	acyl-CoA:sterol acyltransferase (oleoyl-CoA:ergosterol), ER membrane	s_2821 + s_3441 <=> s_2785 + s_3442	(YCR048W OR YNR019W)	YCR048W YNR019W			1	-1000	1000	0
r_0128	acyl-CoA:sterol acyltransferase (oleoyl-CoA:fecosterol), ER membrane	s_2821 + s_3435 <=> s_2785 + s_3436	YCR048W	YCR048W			1	-1000	1000	0
r_0129	acyl-CoA:sterol acyltransferase (oleoyl-CoA:lanosterol), ER membrane	s_2821 + s_3438 <=> s_2785 + s_3439	YCR048W	YCR048W			1	-1000	1000	0
r_0130	acyl-CoA:sterol acyltransferase (oleoyl-CoA:zymosterol), ER membrane	s_2821 + s_3444 <=> s_2785 + s_3445	YCR048W	YCR048W			1	-1000	1000	0
r_0131	acyl-CoA:sterol acyltransferase (palmitoleoyl-CoA:episterol), ER membrane	s_2819 + s_3432 <=> s_2785 + s_3434	YCR048W	YCR048W			1	-1000	1000	0
r_0132	acyl-CoA:sterol acyltransferase (palmitoleoyl-CoA:ergosterol), ER membrane	s_2819 + s_3441 <=> s_2785 + s_3443	(YCR048W OR YNR019W)	YCR048W YNR019W			1	-1000	1000	0
r_0133	acyl-CoA:sterol acyltransferase (palmitoleoyl-CoA:fecosterol), ER membrane	s_2819 + s_3435 <=> s_2785 + s_3437	YCR048W	YCR048W			1	-1000	1000	0
r_0134	acyl-CoA:sterol acyltransferase (palmitoleoyl-CoA:lanosterol), ER membrane	s_2819 + s_3438 <=> s_2785 + s_3440	YCR048W	YCR048W			1	-1000	1000	0
r_0135	acyl-CoA:sterol acyltransferase (palmitoleoyl-CoA:zymosterol), ER membrane	s_2819 + s_3444 <=> s_2785 + s_3446	YCR048W	YCR048W			1	-1000	1000	0
r_0137	acylation of GPI inositol at 2 position, GPI-anchor assembly, step 3	s_0329 + s_1303 <=> s_0330 + s_0530	YJL091C	YJL091C			1	-1000	1000	0
r_0138	adenine deaminase	s_0383 + s_0794 + s_0803 <=> s_0419 + s_0843	YNL141W	YNL141W			1	0	1000	0
r_0139	adenine phosphoribosyltransferase	s_0383 + s_1386 <=> s_0423 + s_0633	YML022W	YML022W			1	0	1000	0
r_0140	adenosine deaminase	s_0386 + s_0794 + s_0803 <=> s_0419 + s_0856	YNL141W	YNL141W			1	0	1000	0
r_0142	adenosine kinase	s_0386 + s_0434 <=> s_0394 + s_0423 + s_0794	YJR105W	YJR105W			1	0	1000	0
r_0143	adenosine monophosphate deaminase	s_0423 + s_0794 + s_0803 <=> s_0419 + s_0849	YML035C	YML035C			1	0	1000	0
r_0144	adenosylhomocysteinase	s_0803 + s_1413 <=> s_0386 + s_1012	YER043C	YER043C			1	0	1000	0
r_0145	adenosylmethionine decarboxylase	s_0794 + s_1416 <=> s_0456 + s_1420	YOL052C	YOL052C			1	0	1000	0
r_0146	adenosylmethionine-8-amino-7-oxononanoate transaminase	s_0352 + s_1416 <=> s_0341 + s_1412	YNR058W	YNR058W			1	-1000	1000	0
r_0147	adenylate cyclase	s_0434 <=> s_0192 + s_0633	YJL005W	YJL005W			1	0	1000	0
r_0148	adenylate kinase	s_0423 + s_0434 <=> 2 s_0394	YDR226W	YDR226W			1	0	1000	0
r_0149	adenylate kinase	s_0424 + s_0437 <=> 2 s_0397	YER170W	YER170W			1	0	1000	0
r_0150	adenylate kinase (GTP)	s_0424 + s_0786 <=> s_0397 + s_0741	YER170W	YER170W			1	-1000	1000	0
r_0151	adenylosuccinate lyase (AICAR)	s_0299 <=> s_0403 + s_0725	YLR359W	YLR359W			1	0	1000	0
r_0152	adenylosuccinate lyase	s_0393 <=> s_0423 + s_0725	YLR359W	YLR359W			1	-1000	1000	0
r_0153	adenylosuccinate synthase	s_0785 + s_0849 + s_0973 <=> s_0393 + s_0739 + 2 s_0794 + s_1322	YNL220W	YNL220W			1	0	1000	0
r_0154	adenylyl-sulfate kinase	s_0298 + s_0434 <=> s_0201 + s_0394 + s_0794	YKL001C	YKL001C			1	0	1000	0
r_0155	ADP-ribose 2,3-cyclic phosphodiesterase	s_0131 + s_0794 + s_0803 <=> s_0389	YGR247W	YGR247W			1	0	1000	0
r_0156	alanine glyoxylate aminotransferase	s_0779 + s_0955 <=> s_1003 + s_1399	YFL030W	YFL030W			1	0	1000	0
r_0157	alanyl-tRNA synthetase	s_0434 + s_0955 + s_1582 <=> s_0404 + s_0423 + s_0633	YOR335C	YOR335C			1	0	1000	0
r_0158	alcohol acetyltransferase (2-methylbutanol)	s_0169 + s_0373 <=> s_0172 + s_0529	(YGR177C OR YOR377W)	YGR177C YOR377W			1	0	1000	0
r_0159	alcohol acetyltransferase (ethanol)	s_0373 + s_0680 <=> s_0529 + s_0685	(YGR177C OR YOR377W)	YGR177C YOR377W			1	0	1000	0
r_0160	alcohol acetyltransferase (isoamyl alcohol)	s_0373 + s_0929 <=> s_0529 + s_0927	(YGR177C OR YOR377W)	YGR177C YOR377W			1	0	1000	0
r_0161	alcohol acetyltransferase (isobutyl alcohol)	s_0373 + s_0932 <=> s_0529 + s_0935	(YGR177C OR YOR377W)	YGR177C YOR377W			1	0	1000	0
r_0162	alcohol acetyltransferase (phenylethanol alcohol)	s_0185 + s_0373 <=> s_0529 + s_1316	(YGR177C OR YOR377W)	YGR177C YOR377W			1	0	1000	0
r_0163	alcohol dehydrogenase (ethanol to acetaldehyde)	s_0680 + s_1198 <=> s_0359 + s_0794 + s_1203	YMR303C	YMR303C			1	0	1000	0
r_0164	alcohol dehydrogenase (glycerol, NADP)	s_0570 + s_0794 + s_1212 <=> s_0765 + s_1207	(YDR368W OR YHR104W)	YDR368W YHR104W			1	0	1000	0
r_0165	mitochondrial alcohol dehydrogenase	s_0361 + s_0799 + s_1205 <=> s_0682 + s_1200	(YGL256W OR YMR083W)	YGL256W YMR083W			1	0	1000	0
r_0166	aldehyde dehydrogenase (2-methylbutanol, NAD)	s_0166 + s_0794 + s_1203 <=> s_0169 + s_1198	(YOL086C OR YBR145W OR YDL168W)	YBR145W YDL168W YOL086C			1	0	1000	0
r_0167	aldehyde dehydrogenase (2-methylbutanol, NAD)	s_0168 + s_0799 + s_1205 <=> s_0171 + s_1200	(YGL256W OR YMR083W)	YGL256W YMR083W			1	0	1000	0
r_0168	aldehyde dehydrogenase (2-methylbutanol, NADP)	s_0166 + s_0794 + s_1212 <=> s_0169 + s_1207	(YCR105W OR YDR368W OR YMR318C)	YCR105W YDR368W YMR318C			1	0	1000	0
r_0169	aldehyde dehydrogenase (2-phenylethanol, NAD)	s_0794 + s_1203 + s_1318 <=> s_0185 + s_1198	(YOL086C OR YBR145W OR YDL168W)	YBR145W YDL168W YOL086C			1	0	1000	0
r_0170	aldehyde dehydrogenase (2-phenylethanol, NAD)	s_0799 + s_1205 + s_1320 <=> s_0187 + s_1200	(YGL256W OR YMR083W)	YGL256W YMR083W			1	0	1000	0
r_0171	aldehyde dehydrogenase (2-phenylethanol, NADP)	s_0794 + s_1212 + s_1318 <=> s_0185 + s_1207	(YCR105W OR YMR318C)	YCR105W YMR318C			1	0	1000	0
r_0172	aldehyde dehydrogenase (3-aminopropanal, NAD)	s_0208 + s_0803 + s_1198 <=> s_0441 + 2 s_0794 + s_1203	(YMR169C OR YMR170C)	YMR169C YMR170C			1	0	1000	0
r_0173	aldehyde dehydrogenase (acetaldehyde, NADP)	s_0359 + s_0803 + s_1207 <=> s_0362 + 2 s_0794 + s_1212	YPL061W	YPL061W			1	0	1000	0
r_0174	aldehyde dehydrogenase (acetylaldehyde, NAD)	s_0361 + s_0807 + s_1200 <=> s_0365 + 2 s_0799 + s_1205	YOR374W	YOR374W			1	0	1000	0
r_0175	aldehyde dehydrogenase (acetylaldehyde, NADP)	s_0361 + s_0807 + s_1210 <=> s_0365 + 2 s_0799 + s_1214	(YER073W OR YOR374W)	YER073W YOR374W			1	0	1000	0
r_0176	aldehyde dehydrogenase (indole-3-acetaldehyde, NAD)	s_0807 + s_0852 + s_1200 <=> 2 s_0799 + s_0854 + s_1205	YOR374W	YOR374W			1	0	1000	0
r_0177	aldehyde dehydrogenase (indole-3-acetaldehyde, NADP)	s_0803 + s_0850 + s_1207 <=> 2 s_0794 + s_0853 + s_1212	YPL061W	YPL061W			1	0	1000	0
r_0178	aldehyde dehydrogenase (indole-3-acetaldehyde, NADP)	s_0807 + s_0852 + s_1210 <=> 2 s_0799 + s_0854 + s_1214	(YER073W OR YOR374W)	YER073W YOR374W			1	0	1000	0
r_0179	aldehyde dehydrogenase (isoamyl alcohol, NAD)	s_0234 + s_0794 + s_1203 <=> s_0929 + s_1198	(YOL086C OR YBR145W OR YDL168W)	YBR145W YDL168W YOL086C			1	0	1000	0
r_0180	aldehyde dehydrogenase (isoamyl alcohol, NAD)	s_0236 + s_0799 + s_1205 <=> s_0931 + s_1200	(YGL256W OR YMR083W)	YGL256W YMR083W			1	0	1000	0
r_0181	aldehyde dehydrogenase (isoamyl alcohol, NADP)	s_0234 + s_0794 + s_1212 <=> s_0929 + s_1207	(YCR105W OR YMR318C)	YCR105W YMR318C			1	0	1000	0
r_0182	aldehyde dehydrogenase (isobutyl alcohol, NAD)	s_0794 + s_0937 + s_1203 <=> s_0932 + s_1198	(YOL086C OR YBR145W OR YDL168W)	YBR145W YDL168W YOL086C			1	0	1000	0
r_0183	aldehyde dehydrogenase (isobutyl alcohol, NAD)	s_0799 + s_0939 + s_1205 <=> s_0934 + s_1200	(YGL256W OR YMR083W)	YGL256W YMR083W			1	0	1000	0
r_0184	aldehyde dehydrogenase (isobutyl alcohol, NADP)	s_0794 + s_0937 + s_1212 <=> s_0932 + s_1207	(YCR105W OR YMR318C)	YCR105W YMR318C			1	0	1000	0
r_0185	aldehyde dehydrogenase (phenylacetaldehyde, NAD)	s_0803 + s_1198 + s_1318 <=> 2 s_0794 + s_1203 + s_1321	(YMR169C OR YMR170C)	YMR169C YMR170C			1	0	1000	0
r_0186	aldehyde dehydrogenase (tryptophol, NAD)	s_0794 + s_0850 + s_1203 <=> s_1198 + s_1529	(YOL086C OR YBR145W OR YDL168W)	YBR145W YDL168W YOL086C			1	0	1000	0
r_0187	aldehyde dehydrogenase (tryptophol, NAD)	s_0799 + s_0852 + s_1205 <=> s_1200 + s_1531	(YGL256W OR YMR083W)	YGL256W YMR083W			1	0	1000	0
r_0188	alkaline phosphatase (dihydroneopterin)	s_0346 + 3 s_0803 <=> s_0343 + 2 s_0794 + 3 s_1322	YDR481C	YDR481C			1	0	1000	0
r_0189	allantoate amidinohydrolase	s_0405 + s_0803 <=> s_1552 + s_1555	YIR029W	YIR029W			1	-1000	1000	0
r_0190	allantoinase, reaction	s_0407 + s_0803 <=> s_0405 + s_0794	YIR027C	YIR027C			1	-1000	1000	0
r_0191	allophanate hydrolase	3 s_0794 + s_0803 + s_1554 <=> 2 s_0419 + 2 s_0456	YBR208C	YBR208C			1	0	1000	0
r_0192	alpha 1,2-mannosyltransferase	s_0444 + s_0744 <=> s_0414 + s_0740 + s_0797	(YBR205W OR YBR199W OR YDR483W OR YJL139C OR YKR061W OR YNL029C OR YOR099W OR YPL053C)	YBR199W YBR205W YDR483W YJL139C YKR061W YNL029C YOR099W YPL053C			1	0	1000	0
r_0193	alpha,alpha-trehalase	s_0810 + s_1522 <=> 2 s_0566	YPR026W	YPR026W			1	0	1000	0
r_0194	alpha,alpha-trehalase	s_0803 + s_1520 <=> 2 s_0563	YDR001C	YDR001C			1	0	1000	0
r_0195	alpha,alpha-trehalose-phosphate synthase (UDP-forming)	s_0568 + s_1543 <=> s_0409 + s_0794 + s_1538	((YBR126C AND YDR074W AND YMR261C AND YML100W) OR YBR126C)	YBR126C YDR074W YML100W YMR261C			1	0	1000	0				11442833, 15692050, 9837904
r_0198	alpha-glucosidase	s_0803 + s_1105 <=> 2 s_0563	(YJL216C OR YIL172C OR YBR299W OR YGR292W OR YGR287C OR YJL221C)	YBR299W YGR287C YGR292W YIL172C YJL216C YJL221C			1	0	1000	0
r_0199	amidase	s_0280 + s_0803 <=> s_0281 + s_0419	YMR293C	YMR293C			1	0	1000	0
r_0200	Aminoacetone:oxygen oxidoreductase(deaminating)(flavin-containing)	s_0418 + s_0803 + s_1275 <=> s_0419 + s_0837 + s_1151					1	0	1000	0
r_0201	Aminobutyraldehyde dehydrogenase	s_0275 + s_0807 + s_1200 <=> s_0738 + 2 s_0799 + s_1205	YOR374W	YOR374W			1	0	1000	0
r_0202	anthranilate phosphoribosyltransferase	s_0427 + s_1386 <=> s_0633 + s_1187	YDR354W	YDR354W			1	0	1000	0
r_0203	anthranilate synthase	s_0515 + s_0999 <=> s_0427 + s_0794 + s_0991 + s_1399	(YER090W AND YKL211C)	YER090W YKL211C			1	0	1000	0
r_0204	Ap4A hydrolase	s_0803 + s_1282 <=> 2 s_0394 + 2 s_0794	YDR305C	YDR305C			1	-1000	1000	0
r_0205	arabinose reductase	s_0794 + s_0963 + s_1212 <=> s_0961 + s_1207	YHR104W	YHR104W			1	0	1000	0
r_0206	arginase	s_0803 + s_0965 <=> s_1266 + s_1552	YPL111W	YPL111W			1	0	1000	0
r_0207	argininosuccinate lyase	s_0015 <=> s_0725 + s_0965	YHR018C	YHR018C			1	-1000	1000	0
r_0208	argininosuccinate synthase	s_0434 + s_0973 + s_0979 <=> s_0015 + s_0423 + s_0633 + s_0794	YOL058W	YOL058W			1	-1000	1000	0
r_0209	arginyl-tRNA synthetase	s_0434 + s_0965 + s_1583 <=> s_0423 + s_0428 + s_0633	YDR341C	YDR341C			1	0	1000	0
r_0210	arginyl-tRNA synthetase	s_0437 + s_0967 + s_1584 <=> s_0424 + s_0429 + s_0636	YHR091C	YHR091C			1	0	1000	0
r_0211	asparagine synthase (glutamine-hydrolysing)	s_0434 + s_0803 + s_0973 + s_0999 <=> s_0423 + s_0633 + s_0794 + s_0969 + s_0991	(YGR124W OR YPR145W)	YGR124W YPR145W			1	0	1000	0
r_0212	Asparaginyl-tRNA synthetase	s_0434 + s_0969 + s_1585 <=> s_0423 + s_0430 + s_0633	YHR019C	YHR019C			1	0	1000	0
r_0213	asparaginyl-tRNA synthetase, miotchondrial	s_0437 + s_0971 + s_1586 <=> s_0424 + s_0431 + s_0636	YCR024C	YCR024C			1	0	1000	0
r_0214	aspartate carbamoyltransferase	s_0455 + s_0973 <=> s_0794 + s_1194 + s_1322	YJL130C	YJL130C			1	0	1000	0
r_0215	aspartate kinase	s_0434 + s_0973 <=> s_0295 + s_0394	YER052C	YER052C			1	0	1000	0
r_0216	aspartate transaminase	s_0180 + s_0973 <=> s_0991 + s_1271	YLR027C	YLR027C			1	-1000	1000	0
r_0217	aspartate transaminase	s_0182 + s_0975 <=> s_0993 + s_1273	YKL106W	YKL106W			1	-1000	1000	0
r_0218	aspartate transaminase	s_0184 + s_0976 <=> s_0995 + s_1274	YLR027C	YLR027C			1	-1000	1000	0
r_0219	aspartate-semialdehyde dehydrogenase	s_0295 + s_0794 + s_1212 <=> s_0978 + s_1207 + s_1322	YDR158W	YDR158W			1	0	1000	0
r_0220	Aspartyl-tRNA synthetase	s_0434 + s_0973 + s_1587 <=> s_0423 + s_0432 + s_0633	YLL018C	YLL018C			1	0	1000	0
r_0221	Aspartyl-tRNA synthetase	s_0437 + s_0975 + s_1588 <=> s_0424 + s_0433 + s_0636	YPL104W	YPL104W			1	0	1000	0
r_0222	ATP adenylyltransferase	s_0394 + s_0434 + s_0794 <=> s_1282 + s_1322	YDR530C	YDR530C			1	0	1000	0
r_0223	ATP adenylyltransferase	s_0394 + s_0785 + s_0794 <=> s_1284 + s_1322	YCL050C	YCL050C			1	0	1000	0
r_0224	ATP adenylyltransferase	s_0739 + s_0785 + s_0794 <=> s_1283 + s_1322	YCL050C	YCL050C			1	0	1000	0
r_0225	ATP phosphoribosyltransferase	s_0434 + s_1386 <=> s_0326 + s_0633	YER055C	YER055C			1	0	1000	0
r_0226	ATP synthase	s_0397 + 4 s_0794 + s_1326 <=> s_0437 + 3 s_0799 + s_0807	((Q0130 AND YBL099W AND YDR298C AND Q0085 AND YJR121W AND Q0080 AND YBR039W AND YDR377W AND YML081C-A AND YDR322C-A AND YKL016C AND YPL271W AND YDL004W AND YPL078C AND YLR295C) OR (YPR020W AND Q0130 AND YBL099W AND YDR298C AND Q0085 AND YJR121W AND Q0080 AND YBR039W AND YDR377W AND YML081C-A AND YKL016C AND YPL271W AND YDL004W AND YPL078C AND YLR295C))	Q0080 Q0085 Q0130 YBL099W YBR039W YDL004W YDR298C YDR322C-A YDR377W YJR121W YKL016C YLR295C YML081C-A YPL078C YPL271W YPR020W			1	0	1000	0
r_0227	ATPase, cytosolic	s_0434 + s_0803 <=> s_0394 + s_0796 + s_1322	(YER005W OR (YCR024C-A AND YGL008C AND YEL017C-A) OR (YCR024C-A AND YPL036W AND YEL017C-A))	YCR024C-A YEL017C-A YER005W YGL008C YPL036W			1	1	1	0
r_0228	beta-1,4 mannosyltransferase	s_0743 + s_1184 <=> s_0443 + s_0739	YBR110W	YBR110W			1	0	1000	0
r_0229	biotin synthase	s_0612 + s_1371 <=> s_0451 + 2 s_0794	YGR286C	YGR286C			1	-1000	1000	0
r_0230	biotin-[acetyl-CoA-carboxylase] ligase	s_0434 + s_0451 + s_0794 <=> s_0453 + s_0633	YDL141W	YDL141W			1	0	1000	0
r_0231	C-14 sterol reductase	s_0262 + s_0794 + s_1212 <=> s_0122 + s_1207	YNL280C	YNL280C			1	0	1000	0
r_0233	C-22 sterol desaturase (NADP)	s_0664 + s_0794 + s_1212 + s_1275 <=> s_0662 + 2 s_0803 + s_1207	YMR015C	YMR015C			1	0	1000	0
r_0234	C-3 sterol dehydrogenase	s_1207 + s_1578 <=> s_0456 + s_0794 + s_1212 + s_1579	YGL001C	YGL001C			1	0	1000	0
r_0235	C-3 sterol dehydrogenase (4-methylzymosterol)	s_0297 + s_1198 <=> s_0209 + s_0456 + s_0794 + s_1203	YGL001C	YGL001C			1	0	1000	0
r_0236	C-3 sterol keto reductase (4-methylzymosterol)	s_0209 + s_0794 + s_1212 <=> s_0296 + s_1207	YLR100W	YLR100W			1	0	1000	0
r_0237	C-3 sterol keto reductase (zymosterol)	s_0794 + s_1212 + s_1579 <=> s_1207 + s_1569	YLR100W	YLR100W			1	0	1000	0
r_0238	C-4 methyl sterol oxidase	s_0296 + s_0794 + s_1212 + s_1275 <=> s_0803 + s_1207 + s_1576	YGR060W	YGR060W			1	0	1000	0
r_0239	C-4 methyl sterol oxidase	s_0794 + s_1212 + s_1275 + s_1576 <=> 2 s_0803 + s_1207 + s_1577	YGR060W	YGR060W			1	0	1000	0
r_0240	C-4 methyl sterol oxidase	s_0794 + s_1212 + s_1275 + s_1577 <=> s_0803 + s_1207 + s_1578	YGR060W	YGR060W			1	0	1000	0
r_0241	C-4 sterol methyl oxidase (4,4-dimethylzymosterol)	s_0122 + 3 s_0794 + 3 s_1212 + 3 s_1275 <=> s_0297 + 4 s_0803 + 3 s_1207	YGR060W	YGR060W			1	0	1000	0
r_0242	C-5 sterol desaturase	s_0657 + s_0794 + s_1212 + s_1275 <=> s_0664 + 2 s_0803 + s_1207	YLR056W	YLR056W			1	0	1000	0
r_0243	C-8 sterol isomerase	s_0700 <=> s_0657	YMR202W	YMR202W			1	0	1000	0
r_0244	C-s24 sterol reductase	s_0663 + s_0795 + s_1213 <=> s_0667 + s_1208	YGL012W	YGL012W			1	0	1000	0
r_0249	CAAX farnesyltransferase	s_0286 + s_1231 <=> s_0633 + 2 s_0794 + s_1230	(YKL019W AND YDL090C)	YDL090C YKL019W			1	-1000	1000	0
r_0250	carbamoyl-phosphate synthase (glutamine-hydrolysing)	2 s_0434 + s_0445 + s_0803 + s_0999 <=> 2 s_0394 + s_0455 + 2 s_0794 + s_0991 + s_1322	(YJR019C and YOR303W and YJL130C)	YJL130C YJR109C YOR303W			1	0	1000	0				8626695, 22064862
r_0252	carnitine O-acetyltransferase	s_0021 + s_0373 <=> s_0529 + s_1235	(YER024W OR YAR035W)	YAR035W YER024W			1	0	1000	0
r_0253	carnitine O-acetyltransferase	s_0024 + s_0378 <=> s_0534 + s_1237	YML042W	YML042W			1	0	1000	0
r_0254	carnitine O-acetyltransferase	s_0532 + s_1236 <=> s_0023 + s_0376	YML042W	YML042W			1	0	1000	0
r_0255	catalase	2 s_0837 <=> 2 s_0803 + s_1275	YGR088W	YGR088W			1	0	1000	0
r_0256	catalase	2 s_0840 <=> 2 s_0809 + s_1279	YDR256C	YDR256C			1	0	1000	0
r_0259	ceramide-1 hydroxylase (24C)	s_0475 + s_0795 + s_1213 + s_1276 <=> s_0481 + s_0804 + s_1208	YDR297W	YDR297W			1	0	1000	0
r_0260	ceramide-1 hydroxylase (24C)	s_0475 + s_0795 + s_1213 + s_1276 <=> s_0487 + s_0804 + s_1208	YMR272C	YMR272C			1	0	1000	0
r_0261	ceramide-1 hydroxylase (26C)	s_0478 + s_0795 + s_1213 + s_1276 <=> s_0484 + s_0804 + s_1208	YDR297W	YDR297W			1	0	1000	0
r_0262	ceramide-1 hydroxylase (26C)	s_0478 + s_0795 + s_1213 + s_1276 <=> s_0490 + s_0804 + s_1208	YMR272C	YMR272C			1	0	1000	0
r_0263	ceramide-1 synthase (24C)	s_1445 + s_1480 <=> s_0475 + s_0530 + s_0795	((YKL008C AND YMR298W) OR (YHL003C AND YMR298W))	YHL003C YKL008C YMR298W			1	0	1000	0
r_0264	ceramide-1 synthase (26C)	s_0817 + s_1445 <=> s_0478 + s_0530 + s_0795	((YKL008C AND YMR298W) OR (YHL003C AND YMR298W))	YHL003C YKL008C YMR298W			1	0	1000	0
r_0265	ceramide-2 synthase (24C)	s_1366 + s_1480 <=> s_0481 + s_0530 + s_0795	((YKL008C AND YMR298W) OR (YHL003C AND YMR298W))	YHL003C YKL008C YMR298W			1	0	1000	0
r_0266	ceramide-2 synthase (26C)	s_0817 + s_1366 <=> s_0484 + s_0530 + s_0795	((YKL008C AND YMR298W) OR (YHL003C AND YMR298W))	YHL003C YKL008C YMR298W			1	0	1000	0
r_0267	ceramide-3 synthase (24C)	s_0481 + s_0795 + s_1213 + s_1276 <=> s_0493 + s_0804 + s_1208	YMR272C	YMR272C			1	0	1000	0
r_0268	ceramide-3 synthase (26C)	s_0484 + s_0795 + s_1213 + s_1276 <=> s_0496 + s_0804 + s_1208	YMR272C	YMR272C			1	0	1000	0
r_0269	ceramide-4 synthase (24C)	s_0493 + s_0795 + s_1213 + s_1276 <=> s_0499 + s_0804 + s_1208	YMR272C	YMR272C			1	0	1000	0
r_0270	ceramide-4 synthase (26C)	s_0496 + s_0795 + s_1213 + s_1276 <=> s_0502 + s_0804 + s_1208	YMR272C	YMR272C			1	0	1000	0
r_0271	chitin deacetylase	s_0509 + s_0803 <=> s_0362 + s_0510 + s_0794	(YLR307W OR YLR308W)	YLR307W YLR308W			1	0	1000	0
r_0272	chitin synthase	s_1544 <=> s_0509 + s_0794 + s_1538	(YBR038W OR YNL192W OR YBR023C)	YBR023C YBR038W YNL192W			1	0	1000	0
r_0273	choline kinase	s_0434 + s_0512 <=> s_0394 + s_0514 + s_0794	YLR133W	YLR133W			1	0	1000	0
r_0274	choline phosphate cytididyltransferase	s_0514 + s_0539 + s_0794 <=> s_0469 + s_0633	YGR202C	YGR202C			1	0	1000	0
r_0278	chorismate mutase	s_0515 <=> s_1377	YPR060C	YPR060C			1	0	1000	0
r_0279	chorismate synthase	s_0324 <=> s_0515 + s_1322	YGL148W	YGL148W			1	0	1000	0
r_0280	cis-aconitate(3-) to isocitrate	s_0517 + s_0807 <=> s_0941	YLR304C	YLR304C			1	-1000	1000	0
r_0281	cis-prenyltransferase step 01	s_0692 + s_0944 <=> s_0635 + s_0746	(YBR002C OR YMR101C)	YBR002C YMR101C			1	0	1000	0
r_0282	cis-prenyltransferase step 02	s_0746 + s_0944 <=> s_0635 + s_1312	(YBR002C OR YMR101C)	YBR002C YMR101C			1	0	1000	0
r_0283	cis-prenyltransferase step 03	s_0944 + s_1312 <=> s_0635 + s_0830	(YBR002C OR YMR101C)	YBR002C YMR101C			1	0	1000	0
r_0284	cis-prenyltransferase step 04	s_0830 + s_0944 <=> s_0635 + s_0815	(YBR002C OR YMR101C)	YBR002C YMR101C			1	0	1000	0
r_0285	cis-prenyltransferase step 05	s_0815 + s_0944 <=> s_0635 + s_1259	(YBR002C OR YMR101C)	YBR002C YMR101C			1	0	1000	0
r_0286	cis-prenyltransferase step 06	s_0944 + s_1259 <=> s_0635 + s_1232	(YBR002C OR YMR101C)	YBR002C YMR101C			1	0	1000	0
r_0287	cis-prenyltransferase step 07	s_0944 + s_1232 <=> s_0606 + s_0635	(YBR002C OR YMR101C)	YBR002C YMR101C			1	0	1000	0
r_0288	cis-prenyltransferase step 08	s_0606 + s_0944 <=> s_0635 + s_1549	(YBR002C OR YMR101C)	YBR002C YMR101C			1	0	1000	0
r_0289	cis-prenyltransferase step 09	s_0944 + s_1549 <=> s_0635 + s_0641	(YBR002C OR YMR101C)	YBR002C YMR101C			1	0	1000	0
r_0290	cis-prenyltransferase step 10	s_0641 + s_0944 <=> s_0635 + s_1523	(YBR002C OR YMR101C)	YBR002C YMR101C			1	0	1000	0
r_0291	cis-prenyltransferase step 11	s_0944 + s_1523 <=> s_0635 + s_1483	(YBR002C OR YMR101C)	YBR002C YMR101C			1	0	1000	0
r_0292	cis-prenyltransferase step 12	s_0944 + s_1483 <=> s_0635 + s_1310	(YBR002C OR YMR101C)	YBR002C YMR101C			1	0	1000	0
r_0293	cis-prenyltransferase step 13	s_0944 + s_1310 <=> s_0635 + s_0829	(YBR002C OR YMR101C)	YBR002C YMR101C			1	0	1000	0
r_0294	cis-prenyltransferase step 14	s_0829 + s_0944 <=> s_0635 + s_0814	(YBR002C OR YMR101C)	YBR002C YMR101C			1	-1000	1000	0
r_0295	cis-prenyltransferase step 15	s_0814 + s_0944 <=> s_0635 + s_1246	(YBR002C OR YMR101C)	YBR002C YMR101C			1	-1000	1000	0
r_0296	cis-prenyltransferase step 16	s_0944 + s_1246 <=> s_0635 + s_1229	(YBR002C OR YMR101C)	YBR002C YMR101C			1	0	1000	0
r_0297	cis-prenyltransferase step 17	s_0944 + s_1229 <=> s_0635 + s_0845	(YBR002C OR YMR101C)	YBR002C YMR101C			1	0	1000	0
r_0298	cis-prenyltransferase step 18	s_0845 + s_0944 <=> s_0635 + s_0813	(YBR002C OR YMR101C)	YBR002C YMR101C			1	0	1000	0
r_0299	cis-prenyltransferase step 19	s_0813 + s_0944 <=> s_0635 + s_0640	(YBR002C OR YMR101C)	YBR002C YMR101C			1	0	1000	0
r_0300	citrate synthase	s_0376 + s_0807 + s_1273 <=> s_0524 + s_0532 + s_0799	(YNR001C OR YPR001W)	YNR001C YPR001W			1	0	1000	0
r_0301	citrate synthase, peroxisomal	s_0378 + s_0809 + s_1274 <=> s_0525 + s_0534 + s_0801	YCR005C	YCR005C			1	0	1000	0
r_0302	citrate to cis-aconitate(3-)	s_0524 <=> s_0517 + s_0807	YLR304C	YLR304C			1	-1000	1000	0
r_0304	coproporphyrinogen oxidase (O2 required)	s_0538 + 2 s_0794 + s_1275 <=> 2 s_0456 + 2 s_0803 + s_1384	YDR044W	YDR044W			1	0	1000	0
r_0306	CTP synthase (glutamine)	s_0434 + s_0803 + s_0999 + s_1559 <=> s_0394 + s_0539 + 2 s_0794 + s_0991 + s_1322	(YBL039C OR YJR103W)	YBL039C YJR103W			1	0	1000	0
r_0307	CTP synthase (NH3)	s_0419 + s_0434 + s_1559 <=> s_0394 + s_0539 + 2 s_0794 + s_1322	(YBL039C OR YJR103W)	YBL039C YJR103W			1	0	1000	0
r_0308	cystathionine b-lyase	s_0803 + s_0980 <=> s_0419 + s_1012 + s_1399	YGL184C	YGL184C			1	0	1000	0
r_0309	cystathionine beta-synthase	s_1012 + s_1039 <=> s_0803 + s_0980	YGR155W	YGR155W			1	0	1000	0
r_0310	cystathionine g-lyase	s_0803 + s_0980 <=> s_0178 + s_0419 + s_0981	YAL012W	YAL012W			1	0	1000	0
r_0311	cystathionine gamma-synthase	s_0981 + s_1233 <=> s_0362 + s_0794 + s_0980	YJR130C	YJR130C			1	0	1000	0
r_0312	cysteine synthase	s_0841 + s_1234 <=> s_0362 + s_0794 + s_0981	YLR303W	YLR303W			1	0	1000	0
r_0313	cysteinyl-tRNA synthetase	s_0434 + s_0981 + s_1589 <=> s_0423 + s_0542 + s_0633	YNL247W	YNL247W			1	0	1000	0
r_0314	cytidine deaminase	s_0543 + s_0794 + s_0803 <=> s_0419 + s_1556	YLR245C	YLR245C			1	0	1000	0
r_0315	cytidine kinase (GTP)	s_0543 + s_0785 <=> s_0526 + s_0739 + s_0794	YNR012W	YNR012W			1	0	1000	0
r_0317	cytochrome P450 lanosterol 14-alpha-demethylase (NADP)	2 s_0794 + s_1059 + 3 s_1212 + 3 s_1275 <=> s_0262 + s_0722 + 4 s_0803 + 3 s_1207	(YHR042W AND YHR007C)	YHR007C YHR042W			1	0	1000	0
r_0318	cytosine deaminase	s_0545 + s_0794 + s_0803 <=> s_0419 + s_1550	YPR062W	YPR062W			1	0	1000	0
r_0319	D-arabinono-1,4-lactone oxidase	s_0547 + s_1275 <=> s_0607 + s_0837	YML086C	YML086C			1	-1000	1000	0
r_0320	D-arabinose 1-dehydrogenase (NAD)	s_0548 + s_1198 <=> s_0547 + s_0794 + s_1203	YMR041C	YMR041C			1	0	1000	0
r_0321	D-arabinose 1-dehydrogenase (NADP)	s_0548 + s_1207 <=> s_0547 + s_0794 + s_1212	YBR149W	YBR149W			1	0	1000	0
r_0322	D-fructose 1-phosphate D-glyceraldehyde-3-phosphate-lyase	s_0556 <=> s_0570 + s_0629	YKL060C	YKL060C			1	-1000	1000	0
r_0323	D-sorbitol dehydrogenase (D-fructose producing)	s_0561 + s_1198 <=> s_0553 + s_0794 + s_1203	YJR159W	YJR159W			1	0	1000	0
r_0326	dCMP deaminase	s_0589 + s_0794 + s_0803 <=> s_0419 + s_0654	YHR144C	YHR144C			1	-1000	1000	0
r_0327	dCTP deaminase	s_0590 + s_0794 + s_0803 <=> s_0419 + s_0656	YHR144C	YHR144C			1	0	1000	0
r_0328	deoxyadenosine deaminase	s_0132 + s_0794 + s_0803 <=> s_0136 + s_0419	YNL141W	YNL141W			1	0	1000	0
r_0329	deoxycytidine deaminase	s_0610 + s_0794 + s_0803 <=> s_0138 + s_0419	YLR245C	YLR245C			1	0	1000	0
r_0330	deoxyguanylate kinase (dGMP:ATP)	s_0434 + s_0615 <=> s_0394 + s_0613	YDR454C	YDR454C			1	-1000	1000	0
r_0331	deoxyhypusine synthase, cytosolic/mitochondrial	s_0803 + s_1439 + s_1537 <=> s_0274 + s_1526 + s_1535	YHR068W	YHR068W			1	0	1000	0
r_0332	deoxyribokinase	s_0152 + s_0434 <=> s_0153 + s_0394 + s_0794	YCR036W	YCR036W			1	0	1000	0
r_0334	dephospho-CoA kinase	s_0200 + s_0437 <=> s_0397 + s_0532 + s_0799	YDR196C	YDR196C			1	0	1000	0
r_0335	dethiobiotin synthase	s_0341 + s_0434 + s_0456 <=> s_0394 + s_0612 + 3 s_0794 + s_1322	YNR057C	YNR057C			1	-1000	1000	0
r_0340	dihydroceramidase	s_1085 + s_1445 <=> s_0475	YPL087W	YPL087W			1	-1000	1000	0
r_0341	dihydroceramidase	s_0507 + s_1445 <=> s_0478	YPL087W	YPL087W			1	-1000	1000	0
r_0342	dihydroceramidase	s_0481 <=> s_1085 + s_1366	YPL087W	YPL087W			1	0	1000	0
r_0343	dihydroceramidase	s_0484 <=> s_0507 + s_1366	YPL087W	YPL087W			1	0	1000	0
r_0344	dihydrofolate reductase	s_0625 + s_0794 + s_1212 <=> s_1207 + s_1487	YOR236W	YOR236W			1	0	1000	0
r_0345	dihydrofolate reductase	s_0626 + s_0799 + s_1214 <=> s_1210 + s_1488	YOR236W	YOR236W			1	0	1000	0
r_0346	dihydrofolate synthase	s_0347 + s_0434 + s_0991 <=> s_0394 + s_0625 + s_0794 + s_1322	YMR113W	YMR113W			1	0	1000	0
r_0347	dihydroneopterin aldolase	s_0344 <=> s_0148 + s_0777	YNL256W	YNL256W			1	0	1000	0
r_0348	dihydroneopterin monophosphate dephosphorylase	s_0345 + s_0803 <=> s_0343 + s_1322	YDL100C	YDL100C			1	0	1000	0
r_0349	dihydroorotase	s_0061 + s_0803 <=> s_0794 + s_1194	YLR420W	YLR420W			1	-1000	1000	0
r_0350	dihydropteroate synthase	s_0148 + s_0273 <=> s_0348 + s_0807	YNL256W	YNL256W			1	0	1000	0
r_0351	dihydropteroate synthase	s_0006 + s_0273 <=> s_0348 + s_0636	YNL256W	YNL256W			1	0	1000	0
r_0352	dihydroxy-acid dehydratase (2,3-dihydroxy-3-methylbutanoate)	s_0016 <=> s_0233 + s_0807	YJR016C	YJR016C			1	0	1000	0
r_0353	dihydroxy-acid dehydratase (2,3-dihydroxy-3-methylpentanoate)	s_0008 <=> s_0060 + s_0807	YJR016C	YJR016C			1	0	1000	0
r_0354	dihydroxyacetone kinase	s_0434 + s_0771 <=> s_0394 + s_0629 + s_0794	(YFL053W OR YML070W)	YFL053W YML070W			1	0	1000	0
r_0355	dimethylallyltranstransferase	s_0943 + s_1376 <=> s_0633 + s_0745	YJL167W	YJL167W			1	0	1000	0
r_0356	diphosphoglyceromutase	s_0075 <=> s_0140 + s_0794	YKL152C	YKL152C			1	-1000	1000	0
r_0357	diphosphoinositol-1,3,4,6-tetrakisphosphate diphosphohydrolase	s_0309 + 3 s_0803 <=> 6 s_0794 + s_1156 + 3 s_1322	YOR163W	YOR163W			1	0	1000	0
r_0358	diphosphoinositol-1,3,4,6-tetrakisphosphate synthase	s_0434 + 5 s_0794 + s_1156 + 2 s_1322 <=> s_0309 + s_0394 + 2 s_0803	YDR017C	YDR017C			1	0	1000	0
r_0359	diphthine synthase	s_0143 + s_1416 <=> s_0144 + s_0794 + s_1413	YLR172C	YLR172C			1	0	1000	0
r_0360	dolichol kinase	s_0539 + s_0642 <=> s_0467 + s_0645 + s_0794	YMR013C	YMR013C			1	0	1000	0
r_0361	dolichyl-phosphate D-mannosyltransferase	s_0645 + s_0743 <=> s_0644 + s_0739	YPR183W	YPR183W			1	0	1000	0
r_0362	dolichyl-phosphate-mannose--protein mannosyltransferase	s_0644 <=> s_0646 + s_0795 + s_1108	(YOR321W OR (YAL023C AND YDL095W) OR YJR143C OR YDL093W)	YAL023C YDL093W YDL095W YJR143C YOR321W			1	0	1000	0
r_0363	dTMP kinase	s_0434 + s_0649 <=> s_0394 + s_0647	YJR057W	YJR057W			1	0	1000	0
r_0364	dUTP diphosphatase	s_0656 + s_0803 <=> s_0633 + s_0654 + s_0794	YBR252W	YBR252W			1	0	1000	0
r_0365	endopolygalacturonase	s_0805 + s_1309 <=> s_0560	YJR153W	YJR153W			1	0	1000	0
r_0366	enolase	s_0188 <=> s_0803 + s_1360	(YHR174W OR YGR254W)	YGR254W YHR174W			1	-1000	1000	0
r_0368	ethanolamine kinase	s_0434 + s_0683 <=> s_0394 + s_0794 + s_1239	(YDR147W OR YLR133W)	YDR147W YLR133W			1	0	1000	0
r_0369	ethyl acetate-hydrolyzing esterase	s_0685 + s_0803 <=> s_0362 + s_0680 + s_0794	YOR126C	YOR126C			1	0	1000	0
r_0370	exo-1,3-beta-glucan glucohydrase	s_0003 + s_0805 <=> s_0565	(YNR067C OR YLR300W OR YDR261C OR YGR282C OR YOR190W)	YDR261C YGR282C YLR300W YNR067C YOR190W			1	0	1000	0
r_0373	farnesyltranstransferase	s_0190 + s_0943 <=> s_0189 + s_0633	YPL069C	YPL069C			1	0	1000	0
r_0399	fatty-acid--CoA ligase (decanoate)	s_0439 + s_0534 + s_0600 <=> s_0426 + s_0605 + s_0638	YER015W	YER015W			1	-1000	1000	0
r_0400	fatty-acid--CoA ligase (dodecanoate)	s_0439 + s_0534 + s_1070 <=> s_0426 + s_0638 + s_1076	YER015W	YER015W			1	-1000	1000	0
r_0402	fatty-acid--CoA ligase (hexadecanoate)	s_0439 + s_0534 + s_1291 <=> s_0426 + s_0638 + s_1305	YER015W	YER015W			1	-1000	1000	0
r_0410	fatty-acid--CoA ligase (octanoate)	s_0439 + s_0534 + s_1253 <=> s_0426 + s_0638 + s_1258	YER015W	YER015W			1	-1000	1000	0
r_0412	fatty-acid--CoA ligase (tetradecanoate)	s_0439 + s_0534 + s_1166 <=> s_0426 + s_0638 + s_1179	YER015W	YER015W			1	-1000	1000	0
r_0436	ferrochelatase	s_0926 + s_1383 <=> s_0712 + 2 s_0799	YOR176W	YOR176W			1	0	1000	0
r_0437	ferrocytochrome-c:hydrogen-peroxide oxidoreductase	2 s_0710 + s_0838 <=> 2 s_0709 + 2 s_0807	((YKR066C AND YEL039C) OR (YKR066C AND YJR048W))	YEL039C YJR048W YKR066C			1	0	1000	0
r_0438	ferrocytochrome-c:oxygen oxidoreductase	4 s_0710 + 2 s_0799 + s_1278 <=> 4 s_0709 + 2 s_0794 + 2 s_0807	((YLR038C AND Q0275 AND YHR051W AND YDL067C AND Q0045 AND YGL191W AND Q0250 AND YLR395C AND YMR256C AND YJR048W AND YGL187C AND YIL111W) OR (YLR038C AND Q0275 AND YHR051W AND YDL067C AND Q0045 AND YGL191W AND YEL039C AND Q0250 AND YLR395C AND YMR256C AND YGL187C AND YIL111W) OR (YLR038C AND Q0275 AND YNL052W AND YHR051W AND YDL067C AND Q0045 AND YGL191W AND Q0250 AND YLR395C AND YMR256C AND YJR04…	Q0045 Q0250 Q0275 YDL067C YEL039C YGL187C YGL191W YHR051W YIL111W YJR048W YLR038C YLR395C YMR256C YNL052W			1	0	1000	0
r_0439	ferrocytochrome-c:oxygen oxidoreductase	2 s_0709 + 1.5 s_0799 + s_1535 <=> 2 s_0710 + 1.5 s_0794 + s_1537	((YJL166W AND YHR001W-A AND YEL024W AND YDR529C AND YGR183C AND YPR191W AND YOR065W AND YBL045C AND YFR033C AND YJR048W AND Q0105) OR (YJL166W AND YEL039C AND YHR001W-A AND YEL024W AND YDR529C AND YGR183C AND YPR191W AND YOR065W AND YBL045C AND YFR033C AND Q0105))	Q0105 YBL045C YDR529C YEL024W YEL039C YFR033C YGR183C YHR001W-A YJL166W YJR048W YOR065W YPR191W			1	0	1000	0
r_0440	FMN adenylyltransferase	s_0434 + s_0714 + s_0794 <=> s_0633 + s_0687	YDL045C	YDL045C			1	0	1000	0
r_0441	FMN reductase	s_0714 + s_0794 + s_1203 <=> s_0717 + s_1198	YLR011W	YLR011W			1	0	1000	0
r_0442	FMN reductase	s_0714 + s_0794 + s_1212 <=> s_0717 + s_1207	YLR011W	YLR011W			1	0	1000	0
r_0443	formaldehyde dehydrogenase	s_0721 + s_0750 + s_1198 <=> s_0794 + s_1203 + s_1421	YDL168W	YDL168W			1	0	1000	0
r_0445	formate dehydrogenase	s_0722 + s_1198 <=> s_0456 + s_1203	YOR388C	YOR388C			1	0	1000	0
r_0446	formate-tetrahydrofolate ligase	s_0434 + s_0722 + s_1487 <=> s_0120 + s_0394 + s_1322	YGR204W	YGR204W			1	-1000	1000	0
r_0447	formate-tetrahydrofolate ligase	s_0437 + s_0724 + s_1488 <=> s_0121 + s_0397 + s_1326	YBR084W	YBR084W			1	-1000	1000	0
r_0448	fructose-2,6-bisphosphate 2-phosphatase	s_0442 + s_0803 <=> s_0557 + s_1322	YJL155C	YJL155C			1	0	1000	0
r_0449	fructose-bisphosphatase	s_0555 + s_0803 <=> s_0557 + s_1322	YLR377C	YLR377C			1	0	1000	0
r_0450	fructose-bisphosphate aldolase	s_0555 <=> s_0629 + s_0764	YKL060C	YKL060C			1	-1000	1000	0
r_0451	fumarase	s_0727 + s_0807 <=> s_0068	YPL262W	YPL262W			1	-1000	1000	0
r_0452	fumarase, cytoplasmic	s_0725 + s_0803 <=> s_0066	YPL262W	YPL262W			1	-1000	1000	0
r_0453	dihydoorotic acid dehydrogenase	s_0061 + s_0725 <=> s_1269 + s_1458	YKL216W	YKL216W			1	0	1000	0
r_0454	fumarate reductase	s_0690 + s_0727 <=> s_0688 + s_1460	YEL047C	YEL047C			1	-1000	1000	0
r_0455	soluble fumarate reductase	s_0689 + s_0725 <=> s_0687 + s_1458	YEL047C	YEL047C			1	-1000	1000	0
r_0457	g-glutamyltransferase	s_0750 + s_0955 <=> s_0983 + s_0987	YLR299W	YLR299W			1	0	1000	0
r_0458	galactokinase	s_0434 + s_0558 <=> s_0394 + s_0410 + s_0794	YBR020W	YBR020W			1	0	1000	0
r_0459	galactose-1-phosphate uridylyltransferase	s_0410 + s_0794 + s_1559 <=> s_0633 + s_1541	YBR018C	YBR018C			1	0	1000	0
r_0460	gamma-glutamylcysteine synthetase	s_0434 + s_0981 + s_0991 <=> s_0394 + s_0794 + s_0988 + s_1322	YJL101C	YJL101C			1	0	1000	0
r_0462	geranyltranstransferase	s_0745 + s_0943 <=> s_0190 + s_0633	YJL167W	YJL167W			1	0	1000	0
r_0463	glucan 1,4-alpha-glucosidase	s_0773 + s_0803 <=> s_0563	YPR184W	YPR184W			1	0	1000	0
r_0464	glucan 1,4-alpha-glucosidase, vacuole	s_0774 + s_0810 <=> s_0566	YIL099W	YIL099W			1	0	1000	0
r_0465	glucosamine-6-phosphate deaminase	s_0412 + s_0803 <=> s_0419 + s_0557					1	0	1000	0
r_0466	glucose 6-phosphate dehydrogenase	s_0568 + s_1207 <=> s_0335 + s_0794 + s_1212	YNL241C	YNL241C			1	0	1000	0
r_0467	glucose-6-phosphate isomerase	s_0568 <=> s_0557	YBR196C	YBR196C			1	-1000	1000	0
r_0468	glutamate 5-kinase	s_0434 + s_0991 <=> s_0394 + s_0986	YDR300C	YDR300C			1	0	1000	0
r_0469	glutamate decarboxylase	s_0794 + s_0991 <=> s_0456 + s_0734	YMR250W	YMR250W			1	0	1000	0
r_0470	glutamate dehydrogenase (NAD)	s_0803 + s_0991 + s_1198 <=> s_0180 + s_0419 + s_0794 + s_1203	YDL215C	YDL215C			1	0	1000	0
r_0471	glutamate dehydrogenase (NADP)	s_0180 + s_0419 + s_0794 + s_1212 <=> s_0803 + s_0991 + s_1207	(YOR375C OR YAL062W)	YAL062W YOR375C			1	0	1000	0
r_0472	glutamate synthase (NADH2)	s_0180 + s_0794 + s_0999 + s_1203 <=> 2 s_0991 + s_1198	YDL171C	YDL171C			1	0	1000	0
r_0473	glutamate-5-semialdehyde dehydrogenase	s_0794 + s_0986 + s_1212 <=> s_0997 + s_1207 + s_1322	YOR323C	YOR323C			1	0	1000	0
r_0475	glutaminase	s_0803 + s_0999 <=> s_0419 + s_0991	(YMR096W OR (YMR095C AND YMR096W))	YMR096W YMR095C			1	0	1000	0				1476090
r_0476	glutamine synthetase	s_0419 + s_0434 + s_0991 <=> s_0394 + s_0794 + s_0999 + s_1322	YPR035W	YPR035W			1	0	1000	0
r_0477	glutamine-fructose-6-phosphate transaminase	s_0557 + s_0999 <=> s_0412 + s_0991	YKL104C	YKL104C			1	0	1000	0
r_0478	glutaminyl-tRNA synthetase	s_0434 + s_0999 + s_1590 <=> s_0423 + s_0633 + s_0747	YOR168W	YOR168W			1	0	1000	0
r_0479	glutamyl-tRNA synthetase	s_0434 + s_0991 + s_1591 <=> s_0423 + s_0633 + s_0748	YGL245W	YGL245W			1	0	1000	0
r_0480	glutamyl-tRNA synthetase	s_0437 + s_0993 + s_1592 <=> s_0424 + s_0636 + s_0749	YOL033W	YOL033W			1	0	1000	0
r_0481	glutathione oxidoreductase	s_0754 + s_0794 + s_1212 <=> 2 s_0750 + s_1207	((YCL035C AND YPL091W) OR (YDR098C AND YPL091W) OR (YER174C AND YPL091W) OR (YDR513W AND YPL091W))	YCL035C YDR098C YDR513W YER174C YPL091W			1	0	1000	0
r_0482	glutathione oxidoreductase	s_0756 + s_0799 + s_1214 <=> 2 s_0752 + s_1210	(YPL059W AND YPL091W)	YPL059W YPL091W			1	0	1000	0
r_0483	glutathione peridoxase	2 s_0750 + s_0837 <=> s_0754 + 2 s_0803	(YIR037W OR YCL035C OR YBR244W OR YKL026C OR YDR513W)	YBR244W YCL035C YDR513W YIR037W YKL026C			1	-1000	1000	0
r_0484	glutathione peroxidase, mitochondria	2 s_0752 + s_0838 <=> s_0756 + 2 s_0807	YPL059W	YPL059W			1	-1000	1000	0
r_0485	glutathione synthetase	s_0434 + s_0988 + s_1003 <=> s_0394 + s_0750 + s_0794 + s_1322	YOL049W	YOL049W			1	0	1000	0
r_0486	glyceraldehyde-3-phosphate dehydrogenase	s_0764 + s_1198 + s_1322 <=> s_0075 + s_0794 + s_1203	(YJR009C OR YJL052W OR YGR192C)	YGR192C YJL052W YJR009C			1	-1000	1000	0
r_0487	glycerol dehydrogenase (NADP-dependent)	s_0765 + s_1207 <=> s_0771 + s_0794 + s_1212	YOR120W	YOR120W			1	0	1000	0
r_0488	glycerol kinase	s_0434 + s_0765 <=> s_0394 + s_0767 + s_0794	YHL032C	YHL032C			1	0	1000	0
r_0489	glycerol-3-phosphatase	s_0767 + s_0803 <=> s_0765 + s_1322	(YER062C OR YIL053W)	YER062C YIL053W			1	0	1000	0
r_0490	glycerol-3-phosphate dehydrogenase (fad)	s_0688 + s_0770 <=> s_0632 + s_0690	YIL155C	YIL155C			1	0	1000	0
r_0491	glycerol-3-phosphate dehydrogenase (NAD)	s_0629 + s_0794 + s_1203 <=> s_0767 + s_1198	(YOL059W OR YDL022W)	YDL022W YOL059W			1	0	1000	0
r_0492	glycerol-3-phosphate dehydrogenase (NAD)	s_0632 + s_0799 + s_1205 <=> s_0770 + s_1200	YOL059W	YOL059W			1	0	1000	0
r_0497	glycerophosphodiester phosphodiesterase (glycerophosphocholine)	s_0803 + s_1433 <=> s_0512 + s_0767 + s_0794	YPL110C	YPL110C			1	0	1000	0
r_0499	glycinamide ribotide transformylase	s_0120 + s_0325 <=> s_0301 + s_0794 + s_1487	YDR408C	YDR408C			1	0	1000	0
r_0500	glycine C-acetyltransferase	s_0529 + s_0952 <=> s_0373 + s_1003					1	0	1000	0
r_0501	glycine cleavage system	s_1005 + s_1200 + s_1488 <=> s_0307 + s_0421 + s_0460 + s_1205	(YMR189W AND YFL018C AND YDR019C AND YAL044C)	YAL044C YDR019C YFL018C YMR189W			1	0	1000	0
r_0502	glycine hydroxymethyltransferase	s_1039 + s_1487 <=> s_0306 + s_0803 + s_1003	YLR058C	YLR058C			1	-1000	1000	0
r_0503	glycine hydroxymethyltransferase	s_1042 + s_1488 <=> s_0307 + s_0807 + s_1005	YBR263W	YBR263W			1	0	1000	0
r_0504	glycine-cleavage complex (lipoamide)	s_0799 + s_1005 + s_1097 <=> s_0460 + s_1409	(YMR189W AND YFL018C AND YDR019C AND YAL044C)	YAL044C YDR019C YFL018C YMR189W			1	0	1000	0
r_0505	glycine-cleavage complex (lipoamide)	s_0627 + s_1200 <=> s_0799 + s_1097 + s_1205	((YDR019C AND YAL044C AND YMR189W AND YFL018C) OR (YIL125W AND YDR148C AND YFL018C))	YAL044C YDR019C YDR148C YFL018C YIL125W YMR189W			1	0	1000	0
r_0506	glycine-cleavage complex (lipoylprotein)	s_0799 + s_1005 + s_1098 <=> s_0460 + s_1410	(YMR189W AND YFL018C AND YDR019C AND YAL044C)	YAL044C YDR019C YFL018C YMR189W			1	0	1000	0
r_0507	glycine-cleavage complex (lipoylprotein)	s_0799 + s_1410 + s_1488 <=> s_0307 + s_0421 + s_0628	(YMR189W AND YFL018C AND YDR019C AND YAL044C)	YAL044C YDR019C YFL018C YMR189W			1	0	1000	0
r_0508	glycine-cleavage complex (lipoylprotein)	s_0628 + s_1200 <=> s_0799 + s_1098 + s_1205	(YMR189W AND YFL018C AND YDR019C AND YAL044C)	YAL044C YDR019C YFL018C YMR189W			1	0	1000	0
r_0509	glycine-cleavage system (lipoamide)	s_1409 + s_1488 <=> s_0307 + s_0421 + s_0627	(YMR189W AND YFL018C AND YDR019C AND YAL044C)	YAL044C YDR019C YFL018C YMR189W			1	0	1000	0
r_0510	glycogen (starch) synthase	s_0803 + s_1543 <=> s_0773 + s_0794 + s_1538	((YKR058W AND YFR015C) OR (YJL137C AND YFR015C) OR (YLR258W AND YKR058W) OR (YLR258W AND YJL137C))	YFR015C YJL137C YKR058W YLR258W			1	0	1000	0
r_0511	glycogen phosphorylase	s_0773 + s_1322 <=> s_0567	YPR160W	YPR160W			1	0	1000	0
r_0512	glycyl-tRNA synthetase	s_0434 + s_1003 + s_1593 <=> s_0423 + s_0633 + s_0757	(YPR081C OR YBR121C)	YBR121C YPR081C			1	0	1000	0
r_0514	GMP synthase	s_0434 + s_0803 + s_0999 + s_1565 <=> s_0423 + s_0633 + s_0782 + 2 s_0794 + s_0991	YMR217W	YMR217W			1	0	1000	0
r_0518	GPI-anchor assembly, step 2	s_0331 + s_0804 <=> s_0329 + s_0363 + s_0795	YMR281W	YMR281W			1	-1000	1000	0
r_0519	GPI-anchor assembly, step 5	s_0330 + s_0644 <=> s_0334 + s_0646	(YJR013W AND YCL052C)	YCL052C YJR013W			1	-1000	1000	0
r_0520	GPI-anchor assembly, step 6	s_0334 + s_1352 <=> s_0337	YKL165C	YKL165C			1	-1000	1000	0
r_0521	GPI-anchor assembly, step 7	s_0337 + s_0644 <=> s_0339 + s_0646	YBR004C	YBR004C			1	-1000	1000	0
r_0522	GPI-anchor assembly, step 8	s_0339 + s_0644 <=> s_0338	YGL142C	YGL142C			1	-1000	1000	0
r_0523	GPI-anchor assembly, step 9	s_0338 + s_1352 <=> s_0332 + s_0620	(YDR302W OR YLL031C)	YDR302W YLL031C			1	-1000	1000	0
r_0524	GTP cyclohydrolase I	s_0785 + s_0803 <=> s_0346 + s_0722 + s_0794	YGR267C	YGR267C			1	0	1000	0
r_0525	GTP cyclohydrolase II	s_0785 + 3 s_0803 <=> s_0141 + s_0633 + s_0722 + 2 s_0794	YBL033C	YBL033C			1	0	1000	0
r_0526	guanine deaminase	s_0787 + s_0794 + s_0803 <=> s_0357 + s_0419	YDL238C	YDL238C			1	0	1000	0
r_0527	guanine phosphoribosyltransferase	s_0787 + s_1386 <=> s_0633 + s_0782	YDR399W	YDR399W			1	0	1000	0
r_0528	guanylate kinase	s_0434 + s_0782 <=> s_0394 + s_0739	YDR454C	YDR454C			1	0	1000	0
r_0529	guanylate kinase (GMP:dATP)	s_0586 + s_0782 <=> s_0582 + s_0739	YDR454C	YDR454C			1	-1000	1000	0
r_0530	heme O monooxygenase	s_0812 + s_1205 + s_1278 <=> s_0807 + s_0811 + s_1200	((YPL252C AND YDR376W) or (YPL252C AND YDR376W AND YER141W))	YDR376W YER141W YPL252C			1	0	1000	0
r_0531	Heme O synthase	s_0191 + s_0712 + s_0807 <=> s_0636 + s_0812	YPL172C	YPL172C			1	0	1000	0
r_0532	hexaprenyldihydroxybenzoate methyltransferase	s_0154 + s_0799 + s_1419 <=> s_1415 + s_1535	(YOR125C AND YOL096C AND YML110C AND YGL119W AND YGR255C AND YDR204W AND YLR201C)	YDR204W YGL119W YGR255C YLR201C YML110C YOL096C YOR125C			1	0	1000	0
r_0533	hexokinase (D-fructose:ATP)	s_0434 + s_0553 <=> s_0394 + s_0557 + s_0794	(YGL253W OR YFR053C)	YFR053C YGL253W			1	0	1000	0
r_0534	hexokinase (D-glucose:ATP)	s_0434 + s_0563 <=> s_0394 + s_0568 + s_0794	(YGL253W OR YFR053C OR YCL040W)	YCL040W YFR053C YGL253W			1	0	1000	0
r_0535	hexokinase (D-mannose:ATP)	s_0434 + s_0571 <=> s_0394 + s_0574 + s_0794	(YGL253W OR YFR053C)	YFR053C YGL253W			1	0	1000	0
r_0536	histidinol dehydrogenase	s_0803 + s_1010 + 2 s_1198 <=> 3 s_0794 + s_1006 + 2 s_1203	YCL030C	YCL030C			1	0	1000	0
r_0537	histidinol-phosphatase	s_0803 + s_1011 <=> s_1010 + s_1322	YFR025C	YFR025C			1	0	1000	0
r_0538	histidinol-phosphate transaminase	s_0207 + s_0991 <=> s_0180 + s_1011	YIL116W	YIL116W			1	0	1000	0
r_0539	histidyl-tRNA synthetase	s_0434 + s_1006 + s_1594 <=> s_0423 + s_0633 + s_0832	YPR033C	YPR033C			1	0	1000	0
r_0540	histidyl-tRNA synthetase	s_0437 + s_1008 + s_1595 <=> s_0424 + s_0636 + s_0833	YPR033C	YPR033C			1	0	1000	0
r_0541	hnRNP arginine N-methyltransferase	s_1006 + s_1416 <=> s_0794 + s_1183 + s_1413	YBR034C	YBR034C			1	0	1000	0
r_0542	homoacontinate hydratase	s_0454 + s_0807 <=> s_0836	YDR234W	YDR234W			1	-1000	1000	0
r_0543	homocitrate synthase	s_0183 + s_0377 + s_0808 <=> s_0533 + s_0800 + s_0835	(YDL131W OR YDL182W)	YDL131W YDL182W			1	0	1000	0
r_0544	homocysteine S-methyltransferase	s_1012 + s_1416 <=> s_0794 + s_1029 + s_1413	(YPL273W OR YLL062C)	YLL062C YPL273W			1	0	1000	0
r_0545	homoisocitrate dehydrogenase	s_0836 + s_1200 <=> s_0177 + s_0460 + s_0799 + s_1205	YIL094C	YIL094C			1	0	1000	0
r_0547	homoserine dehydrogenase (NADP)	s_0794 + s_0978 + s_1212 <=> s_1014 + s_1207	YJR139C	YJR139C			1	0	1000	0
r_0548	homoserine kinase	s_0434 + s_1014 <=> s_0394 + s_0794 + s_1238	YHR025W	YHR025W			1	0	1000	0
r_0549	homoserine O-trans-acetylase	s_0373 + s_1014 <=> s_0529 + s_1233	YNL277W	YNL277W			1	0	1000	0
r_0550	hydrogen peroxide reductase (thioredoxin)	s_0837 + s_1616 <=> 2 s_0803 + s_1620	((YDR453C AND YGR209C) OR (YLR043C AND YDR453C))	YDR453C YGR209C YLR043C			1	0	1000	0
r_0551	hydrogen peroxide reductase (thioredoxin)	s_0838 + s_1617 <=> 2 s_0807 + s_1621	(YBL064C AND YCR083W)	YBL064C YCR083W			1	0	1000	0
r_0552	hydrogen peroxide reductase (thioredoxin)	s_0840 + s_1619 <=> 2 s_0809 + s_1623	((YGR209C AND YLR109W) OR (YLR043C AND YLR109W))	YGR209C YLR043C YLR109W			1	0	1000	0
r_0553	hydroxyacylglutathione hydrolase	s_0033 + s_0803 <=> s_0025 + s_0750 + s_0794	YDR272W	YDR272W			1	0	1000	0
r_0554	hydroxyacylglutathione hydrolase	s_0034 + s_0807 <=> s_0027 + s_0752 + s_0799	YOR040W	YOR040W			1	0	1000	0
r_0555	hydroxybenzoate octaprenyltransferase	s_0287 + s_0831 <=> s_0216 + s_0636	YNR041C	YNR041C			1	0	1000	0
r_0556	hydroxyethylthiazole kinase	s_0310 + s_0434 <=> s_0293 + s_0394 + s_0794	YPL214C	YPL214C			1	0	1000	0
r_0557	hydroxymethylbilane synthase	s_0803 + 4 s_1372 <=> 4 s_0419 + s_1378	YDL205C	YDL205C			1	0	1000	0
r_0558	hydroxymethylglutaryl CoA reductase	s_0218 + 2 s_0794 + 2 s_1212 <=> s_0028 + s_0529 + 2 s_1207	(YLR450W OR YML075C)	YLR450W YML075C			1	0	1000	0
r_0559	hydroxymethylglutaryl CoA synthase	s_0367 + s_0373 + s_0803 <=> s_0218 + s_0529 + s_0794	YML126C	YML126C			1	0	1000	0
r_0560	hydroxymethylglutaryl CoA synthase	s_0370 + s_0376 + s_0807 <=> s_0221 + s_0532 + s_0799	YML126C	YML126C			1	0	1000	0
r_0561	hydroxymethylpyrimidine kinase (ATP)	s_0270 + s_0434 <=> s_0268 + s_0394 + s_0794	(YPL258C OR YPR121W OR YOL055C)	YOL055C YPL258C YPR121W			1	0	1000	0
r_0562	hypoxanthine phosphoribosyltransferase (Hypoxanthine)	s_0843 + s_1386 <=> s_0633 + s_0849	YDR399W	YDR399W			1	0	1000	0
r_0563	Imidazole-glycerol-3-phosphate synthase	s_0312 + s_0999 <=> s_0403 + s_0550 + s_0794 + s_0991	YBR248C	YBR248C			1	0	1000	0
r_0564	imidazoleglycerol-phosphate dehydratase	s_0550 <=> s_0207 + s_0803	YOR202W	YOR202W			1	0	1000	0
r_0565	IMP dehydrogenase	s_0803 + s_0849 + s_1198 <=> s_0794 + s_1203 + s_1565	(YLR432W OR YHR216W OR YML056C)	YHR216W YLR432W YML056C			1	0	1000	0
r_0566	indole-3-glycerol-phosphate synthase	s_0076 + s_0794 <=> s_0086 + s_0456 + s_0803	YKL211C	YKL211C			1	0	1000	0
r_0567	indole-3-pyruvate decarboxylase	s_0794 + s_0855 <=> s_0456 + s_0850	(YLR134W OR YGR087C OR YLR044C)	YGR087C YLR044C YLR134W			1	0	1000	0
r_0568	inorganic diphosphatase	s_0633 + s_0803 <=> s_0794 + 2 s_1322	YBR011C	YBR011C			1	0	1000	0
r_0569	inorganic diphosphatase	s_0636 + s_0807 <=> s_0799 + 2 s_1326	YMR267W	YMR267W			1	0	0	0
r_0570	inosine monophosphate cyclohydrolase	s_1365 <=> s_0803 + s_0849	(YMR120C OR YLR028C)	YLR028C YMR120C			1	-1000	1000	0
r_0571	inositol-1,3,4,5,6-pentakisphosphate 2-kinase	s_0438 + s_0800 + s_1157 <=> s_0398 + s_1159	YDR315C	YDR315C			1	0	1000	0
r_0572	inositol-1,3,4,5-triphosphate 6-kinase, nucleus	s_0123 + s_0438 + s_0800 <=> s_0398 + s_1157	YDR173C	YDR173C			1	0	1000	0
r_0573	inositol-1,4,5,6- tetrakisphosphate 3-kinase, nucleus	s_0124 + s_0438 + s_0800 <=> s_0398 + s_1157	YDR173C	YDR173C			1	0	1000	0
r_0574	inositol-1,4,5-triphosphate 6-kinase, nucleus	s_0125 + s_0438 + s_0800 <=> s_0124 + s_0398	YDR173C	YDR173C			1	0	1000	0
r_0575	inositol-1,4,5-trisphosphate 3-kinase, nucleus	s_0125 + s_0438 + s_0800 <=> s_0123 + s_0398	YDR173C	YDR173C			1	0	1000	0
r_0596	IPS phospholipase C	s_0804 + s_1116 <=> s_0475 + s_1111	YER019W	YER019W			1	0	1000	0
r_0597	IPS phospholipase C	s_0804 + s_1119 <=> s_0478 + s_1111	YER019W	YER019W			1	0	1000	0
r_0598	IPS phospholipase C	s_0804 + s_1128 <=> s_0487 + s_1111	YER019W	YER019W			1	0	1000	0
r_0599	IPS phospholipase C	s_0804 + s_1131 <=> s_0490 + s_1111	YER019W	YER019W			1	0	1000	0
r_0600	IPS phospholipase C	s_0804 + s_1122 <=> s_0481 + s_1111	YER019W	YER019W			1	0	1000	0
r_0601	IPS phospholipase C	s_0804 + s_1125 <=> s_0484 + s_1111	YER019W	YER019W			1	0	1000	0
r_0602	IPS phospholipase C	s_0804 + s_1134 <=> s_0493 + s_1111	YER019W	YER019W			1	0	1000	0
r_0603	IPS phospholipase C	s_0804 + s_1137 <=> s_0496 + s_1111	YER019W	YER019W			1	0	1000	0
r_0604	IPS phospholipase C	s_0804 + s_1140 <=> s_0499 + s_1111	YER019W	YER019W			1	0	1000	0
r_0605	IPS phospholipase C	s_0804 + s_1143 <=> s_0502 + s_1111	YER019W	YER019W			1	0	1000	0
r_0606	IPS phospholipase C	s_0804 + s_0861 <=> s_0475 + s_1109	YER019W	YER019W			1	0	1000	0
r_0607	IPS phospholipase C	s_0804 + s_0864 <=> s_0478 + s_1109	YER019W	YER019W			1	0	1000	0
r_0608	IPS phospholipase C	s_0804 + s_0873 <=> s_0487 + s_1109	YER019W	YER019W			1	0	1000	0
r_0609	IPS phospholipase C	s_0804 + s_0876 <=> s_0490 + s_1109	YER019W	YER019W			1	0	1000	0
r_0610	IPS phospholipase C	s_0804 + s_0867 <=> s_0481 + s_1109	YER019W	YER019W			1	0	1000	0
r_0611	IPS phospholipase C	s_0804 + s_0870 <=> s_0484 + s_1109	YER019W	YER019W			1	0	1000	0
r_0612	IPS phospholipase C	s_0804 + s_0879 <=> s_0493 + s_1109	YER019W	YER019W			1	0	1000	0
r_0613	IPS phospholipase C	s_0804 + s_0882 <=> s_0496 + s_1109	YER019W	YER019W			1	0	1000	0
r_0614	IPS phospholipase C	s_0804 + s_0885 <=> s_0499 + s_1109	YER019W	YER019W			1	0	1000	0
r_0615	IPS phospholipase C	s_0804 + s_0888 <=> s_0502 + s_1109	YER019W	YER019W			1	0	1000	0
r_0616	IPS phospholipase C	s_0807 + s_0896 <=> s_0129 + s_0477	YER019W	YER019W			1	0	1000	0
r_0617	IPS phospholipase C	s_0807 + s_0899 <=> s_0129 + s_0480	YER019W	YER019W			1	0	1000	0
r_0618	IPS phospholipase C	s_0807 + s_0908 <=> s_0129 + s_0489	YER019W	YER019W			1	0	1000	0
r_0619	IPS phospholipase C	s_0807 + s_0911 <=> s_0129 + s_0492	YER019W	YER019W			1	0	1000	0
r_0620	IPS phospholipase C	s_0807 + s_0902 <=> s_0129 + s_0483	YER019W	YER019W			1	0	1000	0
r_0621	IPS phospholipase C	s_0807 + s_0905 <=> s_0129 + s_0486	YER019W	YER019W			1	0	1000	0
r_0622	IPS phospholipase C	s_0807 + s_0914 <=> s_0129 + s_0495	YER019W	YER019W			1	0	1000	0
r_0623	IPS phospholipase C	s_0807 + s_0917 <=> s_0129 + s_0498	YER019W	YER019W			1	0	1000	0
r_0624	IPS phospholipase C	s_0807 + s_0920 <=> s_0129 + s_0501	YER019W	YER019W			1	0	1000	0
r_0625	IPS phospholipase C	s_0807 + s_0923 <=> s_0129 + s_0504	YER019W	YER019W			1	0	1000	0
r_0626	IPS phospholipase C	s_0807 + s_1118 <=> s_0477 + s_1112	YER019W	YER019W			1	0	1000	0
r_0627	IPS phospholipase C	s_0807 + s_1121 <=> s_0480 + s_1112	YER019W	YER019W			1	0	1000	0
r_0628	IPS phospholipase C	s_0807 + s_1130 <=> s_0489 + s_1112	YER019W	YER019W			1	0	1000	0
r_0629	IPS phospholipase C	s_0807 + s_1133 <=> s_0492 + s_1112	YER019W	YER019W			1	0	1000	0
r_0630	IPS phospholipase C	s_0807 + s_1124 <=> s_0483 + s_1112	YER019W	YER019W			1	0	1000	0
r_0631	IPS phospholipase C	s_0807 + s_1127 <=> s_0486 + s_1112	YER019W	YER019W			1	0	1000	0
r_0632	IPS phospholipase C	s_0807 + s_1136 <=> s_0495 + s_1112	YER019W	YER019W			1	0	1000	0
r_0633	IPS phospholipase C	s_0807 + s_1139 <=> s_0498 + s_1112	YER019W	YER019W			1	0	1000	0
r_0634	IPS phospholipase C	s_0807 + s_1142 <=> s_0501 + s_1112	YER019W	YER019W			1	0	1000	0
r_0635	IPS phospholipase C	s_0807 + s_1145 <=> s_0504 + s_1112	YER019W	YER019W			1	0	1000	0
r_0636	IPS phospholipase C	s_0807 + s_0863 <=> s_0477 + s_1110	YER019W	YER019W			1	0	1000	0
r_0637	IPS phospholipase C	s_0807 + s_0866 <=> s_0480 + s_1110	YER019W	YER019W			1	0	1000	0
r_0638	IPS phospholipase C	s_0807 + s_0875 <=> s_0489 + s_1110	YER019W	YER019W			1	0	1000	0
r_0639	IPS phospholipase C	s_0807 + s_0878 <=> s_0492 + s_1110	YER019W	YER019W			1	0	1000	0
r_0640	IPS phospholipase C	s_0807 + s_0869 <=> s_0483 + s_1110	YER019W	YER019W			1	0	1000	0
r_0641	IPS phospholipase C	s_0807 + s_0872 <=> s_0486 + s_1110	YER019W	YER019W			1	0	1000	0
r_0642	IPS phospholipase C	s_0807 + s_0881 <=> s_0495 + s_1110	YER019W	YER019W			1	0	1000	0
r_0643	IPS phospholipase C	s_0807 + s_0884 <=> s_0498 + s_1110	YER019W	YER019W			1	0	1000	0
r_0644	IPS phospholipase C	s_0807 + s_0887 <=> s_0501 + s_1110	YER019W	YER019W			1	0	1000	0
r_0645	IPS phospholipase C	s_0807 + s_0890 <=> s_0504 + s_1110	YER019W	YER019W			1	0	1000	0
r_0646	IPS phospholipase C	s_0804 + s_0894 <=> s_0127 + s_0475	YER019W	YER019W			1	0	1000	0
r_0647	IPS phospholipase C	s_0804 + s_0897 <=> s_0127 + s_0478	YER019W	YER019W			1	0	1000	0
r_0648	IPS phospholipase C	s_0804 + s_0906 <=> s_0127 + s_0487	YER019W	YER019W			1	0	1000	0
r_0649	IPS phospholipase C	s_0804 + s_0909 <=> s_0127 + s_0490	YER019W	YER019W			1	0	1000	0
r_0650	IPS phospholipase C	s_0804 + s_0900 <=> s_0127 + s_0481	YER019W	YER019W			1	0	1000	0
r_0651	IPS phospholipase C	s_0804 + s_0903 <=> s_0127 + s_0484	YER019W	YER019W			1	0	1000	0
r_0652	IPS phospholipase C	s_0804 + s_0912 <=> s_0127 + s_0493	YER019W	YER019W			1	0	1000	0
r_0653	IPS phospholipase C	s_0804 + s_0915 <=> s_0127 + s_0496	YER019W	YER019W			1	0	1000	0
r_0654	IPS phospholipase C	s_0804 + s_0918 <=> s_0127 + s_0499	YER019W	YER019W			1	0	1000	0
r_0655	IPS phospholipase C	s_0804 + s_0921 <=> s_0127 + s_0502	YER019W	YER019W			1	0	1000	0
r_0656	isoamyl acetate-hydrolyzing esterase	s_0803 + s_0927 <=> s_0362 + s_0794 + s_0929	YOR126C	YOR126C			1	0	1000	0
r_0657	isobutyl acetate-hydrolyzing esterase	s_0803 + s_0935 <=> s_0362 + s_0794 + s_0932	YOR126C	YOR126C			1	0	1000	0
r_0658	isocitrate dehydrogenase (NAD+)	s_0941 + s_1200 <=> s_0182 + s_0460 + s_1205	(YOR136W AND YNL037C)	YNL037C YOR136W			1	0	1000	0
r_0659	isocitrate dehydrogenase (NADP)	s_0940 + s_1207 <=> s_0180 + s_0456 + s_1212	YLR174W	YLR174W			1	-1000	1000	0
r_0661	isocitrate dehydrogenase (NADP+), peroxisomal	s_0942 + s_1211 <=> s_0184 + s_0462 + s_1215	YNL009W	YNL009W			1	0	1000	0
r_0662	isocitrate lyase	s_0940 <=> s_0779 + s_1458	YER065C	YER065C			1	0	1000	0
r_0663	isoleucine transaminase	s_0180 + s_1016 <=> s_0056 + s_0991	YJR148W	YJR148W			1	-1000	1000	0
r_0664	isoleucine transaminase	s_0182 + s_1018 <=> s_0060 + s_0993	YHR208W	YHR208W			1	-1000	1000	0
r_0665	isoleucyl-tRNA synthetase	s_0434 + s_1016 + s_1596 <=> s_0423 + s_0633 + s_0847	YBL076C	YBL076C			1	0	1000	0
r_0666	isoleucyl-tRNA synthetase	s_0437 + s_1018 + s_1597 <=> s_0424 + s_0636 + s_0848	YPL040C	YPL040C			1	0	1000	0
r_0667	isopentenyl-diphosphate D-isomerase	s_0943 <=> s_1376	YPL117C	YPL117C			1	-1000	1000	0
r_0668	itaconate-CoA ligase (ADP-forming)	s_0437 + s_0532 + s_0946 <=> s_0397 + s_0949 + s_1326	(YGR244C AND YOR142W)	YGR244C YOR142W			1	-1000	1000	0
r_0669	ketol-acid reductoisomerase (2-aceto-2-hydroxybutanoate)	s_0039 + s_0799 + s_1214 <=> s_0008 + s_1210	YLR355C	YLR355C			1	0	1000	0
r_0670	kynureninase	s_0803 + s_1020 <=> s_0427 + s_0794 + s_0955	YLR231C	YLR231C			1	0	1000	0
r_0671	kynurenine 3-monooxygenase	s_0794 + s_1020 + s_1212 + s_1275 <=> s_0222 + s_0803 + s_1207	YBL098W	YBL098W			1	0	1000	0
r_0672	L-1-pyrroline-3-hydroxy-5-carboxylate dehydrogenase	s_0117 + 2 s_0807 + s_1200 <=> s_0678 + s_0799 + s_1205	YHR037W	YHR037W			1	-1000	1000	0
r_0673	L-4-hydroxyglutamate semialdehyde dehydrogenase	s_0807 + s_0954 + s_1200 <=> s_0678 + 2 s_0799 + s_1205	YHR037W	YHR037W			1	-1000	1000	0
r_0674	L-alanine transaminase	s_0182 + s_0957 <=> s_0993 + s_1401	YLR089C	YLR089C			1	-1000	1000	0
r_0675	L-allo-threonine aldolase	s_0958 <=> s_0359 + s_1003	YEL046C	YEL046C			1	0	1000	0
r_0676	L-allo-threonine dehydrogenase	s_0958 + s_1207 <=> s_0794 + s_0952 + s_1212	YMR226C	YMR226C			1	-1000	1000	0
r_0678	L-aminoadipate-semialdehyde dehydrogenase (NADPH)	s_0794 + s_0953 + s_1212 <=> s_0803 + s_0959 + s_1207	(YBR115C AND YGL154C)	YBR115C YGL154C			1	0	1000	0
r_0679	L-asparaginase	s_0803 + s_0969 <=> s_0419 + s_0973	YDR321W	YDR321W			1	0	1000	0
r_0680	L-asparaginase	s_0805 + s_0970 <=> s_0420 + s_0974	(YLR160C OR YLR155C OR YLR158C OR YLR157C)	YLR155C YLR157C YLR158C YLR160C			1	0	1000	0
r_0681	L-erythro-4-hydroxyglutamate:2-oxoglutarate aminotransferase	s_0180 + s_0677 <=> s_0282 + s_0991	YLR027C	YLR027C			1	0	1000	0
r_0682	L-erythro-4-hydroxyglutamate:2-oxoglutarate aminotransferase	s_0182 + s_0678 <=> s_0283 + s_0993	YKL106W	YKL106W			1	0	1000	0
r_0683	L-erythro-4-hydroxyglutamate:2-oxoglutarate aminotransferase	s_0184 + s_0679 <=> s_0284 + s_0995	YLR027C	YLR027C			1	0	1000	0
r_0687	L-hydroxyproline reductase (NADP)	s_0116 + 2 s_0794 + s_1212 <=> s_1035 + s_1207	YER023W	YER023W			1	0	1000	0
r_0688	L-lactaldehyde:NADP+ 1-oxidoreductase	s_0794 + s_1151 + s_1212 <=> s_0062 + s_1207	(YHR104W OR YOL151W)	YHR104W YOL151W			1	0	1000	0
r_0689	L-serine deaminase	s_1039 <=> s_0419 + s_1399	YCL064C	YCL064C			1	0	1000	0
r_0690	L-serine dehydrogenase	s_1039 + s_1207 <=> s_0794 + s_0960 + s_1212	YMR226C	YMR226C			1	0	1000	0
r_0691	L-sorbitol dehydrogenase (L-sorbose-producing)	s_0989 + s_1198 <=> s_0794 + s_1043 + s_1203	YJR159W	YJR159W			1	0	1000	0
r_0692	L-threonine deaminase	s_1045 <=> s_0178 + s_0419	YCL064C	YCL064C			1	0	1000	0
r_0693	L-threonine deaminase	s_1047 <=> s_0179 + s_0421	YER086W	YER086W			1	0	1000	0
r_0694	L-tryptophan:oxygen 2,3-oxidoreductase (decyclizing)	s_1048 + s_1275 <=> s_1195	YJR078W	YJR078W			1	0	1000	0
r_0695	L-tyrosine N-formyltransferase	s_0120 + s_1051 <=> s_0794 + s_1196 + s_1487	YDR403W	YDR403W			1	0	1000	0
r_0696	lactaldehyde dehydrogenase	s_0062 + s_0803 + s_1198 <=> s_0063 + 2 s_0794 + s_1203	YOL151W	YOL151W			1	0	1000	0				24879127
r_0697	lactoylglutathione lyase	s_0750 + s_1151 <=> s_0033	YML004C	YML004C			1	0	1000	0
r_0698	lanosterol synthase	s_0037 <=> s_1059	YHR072W	YHR072W			1	0	1000	0
r_0699	leucine transaminase	s_0180 + s_1021 <=> s_0291 + s_0991	YJR148W	YJR148W			1	-1000	1000	0
r_0700	leucine transaminase	s_0182 + s_1023 <=> s_0292 + s_0993	YHR208W	YHR208W			1	-1000	1000	0
r_0701	leucyl-tRNA synthetase	s_0434 + s_1021 + s_1598 <=> s_0423 + s_0633 + s_1077	YPL160W	YPL160W			1	0	1000	0
r_0702	leucyl-tRNA synthetase	s_0437 + s_1023 + s_1599 <=> s_0424 + s_0636 + s_1078	YLR382C	YLR382C			1	0	1000	0
r_0703	leukotriene A4 hydrolase	s_0803 + s_1079 <=> s_0013	YNL045W	YNL045W			1	-1000	1000	0
r_0704	leukotriene A4 hydrolase	s_0808 + s_1080 <=> s_0014	YNL045W	YNL045W			1	-1000	1000	0
r_0705	leukotriene A4 hydrolase	s_0803 + s_1079 <=> s_0608	YNL045W	YNL045W			1	-1000	1000	0
r_0706	leukotriene A4 hydrolase	s_0808 + s_1080 <=> s_0609	YNL045W	YNL045W			1	-1000	1000	0
r_0707	leukotriene A4 hydrolase	s_0803 + s_1079 <=> s_1081	YNL045W	YNL045W			1	-1000	1000	0
r_0708	leukotriene A4 hydrolase	s_0808 + s_1080 <=> s_1082	YNL045W	YNL045W			1	-1000	1000	0
r_0711	lysyl-tRNA synthetase	s_0434 + s_1025 + s_1600 <=> s_0423 + s_0633 + s_1099	YDR037W	YDR037W			1	0	1000	0
r_0712	lysyl-tRNA synthetase	s_0437 + s_1027 + s_1601 <=> s_0424 + s_0636 + s_1100	YNL073W	YNL073W			1	0	1000	0
r_0713	malate dehydrogenase	s_0068 + s_1200 <=> s_0799 + s_1205 + s_1273	YKL085W	YKL085W			1	-1000	1000	0
r_0714	malate dehydrogenase, cytoplasmic	s_0066 + s_1198 <=> s_0794 + s_1203 + s_1271	YOL126C	YOL126C			1	-1000	1000	0
r_0715	malate dehydrogenase, peroxisomal	s_0069 + s_1202 <=> s_0801 + s_1206 + s_1274	YDL078C	YDL078C			1	-1000	1000	0
r_0716	malate synthase	s_0373 + s_0779 + s_0803 <=> s_0066 + s_0529 + s_0794	(YNL117W OR YIR031C)	YIR031C YNL117W			1	0	1000	0
r_0717	malate synthase	s_0378 + s_0781 + s_0809 <=> s_0069 + s_0534 + s_0801	YNL117W	YNL117W			1	0	1000	0
r_0718	malic enzyme (NADP)	s_0068 + s_1210 <=> s_0460 + s_1214 + s_1401	YKL029C	YKL029C			1	0	1000	0
r_0721	malonyl-CoA-ACP transacylase	s_1104 + s_1845 <=> s_0465 + s_0532	(YOR221C AND YKL192C)	YKL192C YOR221C			1	-1000	1000	0
r_0722	mannose-1-phosphate guanylyltransferase	s_0573 + s_0785 + s_0794 <=> s_0633 + s_0743	YDL055C	YDL055C			1	0	1000	0
r_0723	mannose-6-phosphate isomerase	s_0574 <=> s_0557	YER003C	YER003C			1	-1000	1000	0
r_0724	methenyltetrahydrifikate cyclohydrolase	s_0305 + s_0807 <=> s_0121 + s_0799	YBR084W	YBR084W			1	-1000	1000	0
r_0725	methenyltetrahydrofolate cyclohydrolase	s_0304 + s_0803 <=> s_0120 + s_0794	YGR204W	YGR204W			1	-1000	1000	0
r_0726	methionine adenosyltransferase	s_0434 + s_0803 + s_1029 <=> s_0633 + s_1322 + s_1416	(YLR180W OR YDR502C)	YDR502C YLR180W			1	0	1000	0
r_0727	methionine synthase	s_0322 + s_1012 <=> s_0794 + s_1029 + s_1487	YER091C	YER091C			1	0	1000	0
r_0728	methionyl-tRNA formyltransferase	s_0121 + s_1149 <=> s_0713 + s_0799 + s_1488	YBL013W	YBL013W			1	0	1000	0
r_0729	methionyl-tRNA synthetase	s_0434 + s_1029 + s_1602 <=> s_0423 + s_0633 + s_1148	YGR264C	YGR264C			1	0	1000	0
r_0730	methionyl-tRNA synthetase	s_0437 + s_1031 + s_1603 <=> s_0424 + s_0636 + s_1149	YGR171C	YGR171C			1	0	1000	0
r_0731	methylenetetrahydrofolate dehydrogenase (NAD)	s_0306 + s_1198 <=> s_0304 + s_1203	YKR080W	YKR080W			1	0	1000	0
r_0732	methylenetetrahydrofolate dehydrogenase (NADP)	s_0306 + s_1207 <=> s_0304 + s_1212	YGR204W	YGR204W			1	-1000	1000	0
r_0733	methylenetetrahydrofolate dehydrogenase (NADP)	s_0307 + s_1210 <=> s_0305 + s_1214	YBR084W	YBR084W			1	-1000	1000	0
r_0734	methylisocitrate lyase	s_0012 <=> s_1401 + s_1460	YPR006C	YPR006C			1	0	1000	0
r_0735	mevalonate kinase (atp)	s_0028 + s_0434 <=> s_0019 + s_0394 + s_0794	YMR208W	YMR208W			1	0	1000	0
r_0736	mevalonate kinase (ctp)	s_0028 + s_0539 <=> s_0019 + s_0467 + s_0794	YMR208W	YMR208W			1	0	1000	0
r_0737	mevalonate kinase (gtp)	s_0028 + s_0785 <=> s_0019 + s_0739 + s_0794	YMR208W	YMR208W			1	0	1000	0
r_0738	mevalonate kinase (UTP)	s_0028 + s_1559 <=> s_0019 + s_0794 + s_1538	YMR208W	YMR208W			1	0	1000	0
r_0739	mevalonate pyrophoshate decarboxylase	s_0018 + s_0434 <=> s_0394 + s_0456 + s_0943 + s_1322	YNR043W	YNR043W			1	0	1000	0
r_0747	MIPC synthase	s_0744 + s_0895 <=> s_0740 + s_1117	((YBR161W AND YBR036C) OR (YPL057C AND YBR036C))	YBR036C YBR161W YPL057C			1	0	1000	0
r_0748	MIPC synthase	s_0744 + s_0898 <=> s_0740 + s_1120	((YBR161W AND YBR036C) OR (YPL057C AND YBR036C))	YBR036C YBR161W YPL057C			1	0	1000	0
r_0749	MIPC synthase	s_0744 + s_0907 <=> s_0740 + s_1129	((YBR161W AND YBR036C) OR (YPL057C AND YBR036C))	YBR036C YBR161W YPL057C			1	0	1000	0
r_0750	MIPC synthase	s_0744 + s_0910 <=> s_0740 + s_1132	((YBR161W AND YBR036C) OR (YPL057C AND YBR036C))	YBR036C YBR161W YPL057C			1	0	1000	0
r_0751	MIPC synthase	s_0744 + s_0901 <=> s_0740 + s_1123	((YBR161W AND YBR036C) OR (YPL057C AND YBR036C))	YBR036C YBR161W YPL057C			1	0	1000	0
r_0752	MIPC synthase	s_0744 + s_0904 <=> s_0740 + s_1126	((YBR161W AND YBR036C) OR (YPL057C AND YBR036C))	YBR036C YBR161W YPL057C			1	0	1000	0
r_0753	MIPC synthase	s_0744 + s_0913 <=> s_0740 + s_1135	((YBR161W AND YBR036C) OR (YPL057C AND YBR036C))	YBR036C YBR161W YPL057C			1	0	1000	0
r_0754	MIPC synthase	s_0744 + s_0916 <=> s_0740 + s_1138	((YBR161W AND YBR036C) OR (YPL057C AND YBR036C))	YBR036C YBR161W YPL057C			1	0	1000	0
r_0755	MIPC synthase	s_0744 + s_0919 <=> s_0740 + s_1141	((YBR161W AND YBR036C) OR (YPL057C AND YBR036C))	YBR036C YBR161W YPL057C			1	0	1000	0
r_0756	MIPC synthase	s_0744 + s_0922 <=> s_0740 + s_1144	((YBR161W AND YBR036C) OR (YPL057C AND YBR036C))	YBR036C YBR161W YPL057C			1	0	1000	0
r_0757	myo-inositol 1-phosphatase	s_0126 + s_0803 <=> s_1153 + s_1322	(YHR046C OR YDR287W)	YDR287W YHR046C			1	0	1000	0
r_0758	myo-inositol-1-phosphate synthase	s_0568 <=> s_0126	YJL153C	YJL153C			1	0	1000	0
r_0759	N-acetyl-g-glutamyl-phosphate reductase	s_0799 + s_1191 + s_1214 <=> s_0145 + s_1210 + s_1326	YER069W	YER069W			1	0	1000	0
r_0760	N-acetylglucosamine-6-phosphate synthase	s_0373 + s_0412 <=> s_0529 + s_0794 + s_1190	YFL017C	YFL017C			1	-1000	1000	0
r_0761	N-acteylglutamate synthase	s_0376 + s_0993 <=> s_0532 + s_0799 + s_1192	(YMR062C OR YJL071W)	YJL071W YMR062C			1	0	1000	0
r_0762	N-formyl-L-kynurenine amidohydrolase	s_0803 + s_1195 <=> s_0722 + s_0794 + s_1020	YDR428C	YDR428C			1	0	1000	0
r_0763	N-formyltyrosine oxidase	s_0794 + 2 s_1196 + s_1212 <=> s_1185 + s_1207	(YDR402C AND YDR403W)	YDR402C YDR403W			1	0	1000	0
r_0764	NAD diphosphatase	s_0809 + s_1202 <=> s_0426 + 2 s_0801 + s_1228	YGL067W	YGL067W			1	0	1000	0
r_0765	NAD kinase	s_0434 + s_1198 <=> s_0394 + s_0794 + s_1207	(YJR049C OR YEL041W)	YEL041W YJR049C			1	0	1000	0
r_0766	NAD kinase	s_0437 + s_1200 <=> s_0397 + s_0799 + s_1210	(YJR049C OR YEL041W OR YPL188W)	YEL041W YJR049C YPL188W			1	0	1000	0
r_0767	NAD nucleosidase nuclear	s_0808 + s_1201 <=> s_0402 + s_0800 + s_1217	(YPL015C OR YOL068C OR YDL042C OR YDR191W OR YOR025W)	YDL042C YDR191W YOL068C YOR025W YPL015C			1	0	1000	0
r_0768	NAD synthase	s_0434 + s_0591 + s_0803 + s_0999 <=> s_0423 + s_0633 + s_0794 + s_0991 + s_1198	YHR074W	YHR074W			1	0	1000	0
r_0769	NAD synthase	s_0438 + s_0593 + s_0808 + s_1001 <=> s_0425 + s_0637 + s_0800 + s_0994 + s_1201	YHR074W	YHR074W			1	-1000	1000	0
r_0770	NADH dehydrogenase, cytosolic/mitochondrial	s_0794 + s_1203 + s_1537 <=> s_1198 + s_1535	(YMR145C OR YDL085W)	YDL085W YMR145C			1	0	1000	0
r_0771	NADH kinase	s_0434 + s_1203 <=> s_0394 + s_0794 + s_1212	(YJR049C OR YEL041W)	YEL041W YJR049C			1	0	1000	0
r_0772	NADH kinase mitochondrial	s_0437 + s_1205 <=> s_0397 + s_0799 + s_1214	(YJR049C OR YEL041W OR YPL188W)	YEL041W YJR049C YPL188W			1	0	1000	0
r_0773	NADH:ubiquinone oxidoreductase	s_0799 + s_1205 + s_1537 <=> s_1200 + s_1535	YML120C	YML120C			1	0	1000	0
r_0774	NAPRtase	s_0794 + s_1219 + s_1386 <=> s_0633 + s_1222	YOR209C	YOR209C			1	0	1000	0
r_0775	NAPRtase	s_0799 + s_1221 + s_1387 <=> s_0636 + s_1223	YOR209C	YOR209C			1	0	1000	0
r_0781	nicotinamidase	s_0803 + s_1216 <=> s_0419 + s_1219	YGL037C	YGL037C			1	0	1000	0
r_0782	nicotinamide N-methyltransferase	s_1216 + s_1416 <=> s_0087 + s_1413	YLR285W	YLR285W			1	0	1000	0
r_0783	nicotinamide-nucleotide adenylyltransferase	s_0434 + s_0794 + s_1224 <=> s_0633 + s_1198	YLR328W	YLR328W			1	0	1000	0
r_0784	nicotinamide-nucleotide adenylyltransferase	s_0438 + s_0800 + s_1227 <=> s_0637 + s_1201	(YGR010W OR YLR328W)	YGR010W YLR328W			1	0	1000	0
r_0785	nicotinate-nucleotide adenylyltransferase	s_0434 + s_0794 + s_1222 <=> s_0591 + s_0633	(YGR010W OR YLR328W)	YGR010W YLR328W			1	0	1000	0
r_0786	nicotinate-nucleotide diphosphorylase (carboxylating)	2 s_0794 + s_1386 + s_1403 <=> s_0456 + s_0633 + s_1222	YFR047C	YFR047C			1	0	1000	0
r_0787	nicotinate-nucleotide diphosphorylase (carboxylating)	2 s_0799 + s_1387 + s_1404 <=> s_0460 + s_0636 + s_1223	YFR047C	YFR047C			1	0	1000	0
r_0788	nucleoside diphosphatase	s_0394 + s_0803 <=> s_0423 + s_0794 + s_1322	YER005W	YER005W			1	0	1000	0
r_0789	nucleoside diphosphatase	s_0739 + s_0803 <=> s_0782 + s_0794 + s_1322	YER005W	YER005W			1	0	1000	0
r_0790	nucleoside diphosphatase	s_0803 + s_1538 <=> s_0794 + s_1322 + s_1545	YER005W	YER005W			1	0	1000	0
r_0791	nucleoside diphosphatase	s_0806 + s_1539 <=> s_0797 + s_1325 + s_1546	YEL042W	YEL042W			1	0	1000	0
r_0792	nucleoside diphosphatase	s_0467 + s_0803 <=> s_0526 + s_0794 + s_1322	YER005W	YER005W			1	0	1000	0
r_0793	nucleoside diphosphatase	s_0803 + s_0846 <=> s_0794 + s_0849 + s_1322	YER005W	YER005W			1	0	1000	0
r_0795	nucleoside diphosphate kinase	s_0434 + s_0467 <=> s_0394 + s_0539	YKL067W	YKL067W			1	0	1000	0
r_0796	nucleoside diphosphate kinase	s_0434 + s_0582 <=> s_0394 + s_0586	YKL067W	YKL067W			1	0	1000	0
r_0797	nucleoside diphosphate kinase	s_0434 + s_0587 <=> s_0394 + s_0590	YKL067W	YKL067W			1	0	1000	0
r_0798	nucleoside diphosphate kinase	s_0434 + s_0613 <=> s_0394 + s_0617	YKL067W	YKL067W			1	0	1000	0
r_0799	nucleoside diphosphate kinase	s_0434 + s_0647 <=> s_0394 + s_0650	YKL067W	YKL067W			1	0	1000	0
r_0800	nucleoside diphosphate kinase	s_0434 + s_0739 <=> s_0394 + s_0785	YKL067W	YKL067W			1	0	1000	0
r_0801	nucleoside diphosphate kinase	s_0434 + s_0846 <=> s_0394 + s_0950	YKL067W	YKL067W			1	0	1000	0
r_0802	nucleoside diphosphate kinase	s_0434 + s_0618 <=> s_0394 + s_0639	YKL067W	YKL067W			1	-1000	1000	0
r_0803	nucleoside diphosphate kinase	s_0434 + s_0652 <=> s_0394 + s_0656	YKL067W	YKL067W			1	-1000	1000	0
r_0804	nucleoside triphosphatase	s_0785 + s_0803 <=> s_0739 + s_0794 + s_1322	YER005W	YER005W			1	0	1000	0
r_0805	nucleoside triphosphatase	s_0803 + s_1559 <=> s_0794 + s_1322 + s_1538	YER005W	YER005W			1	0	1000	0
r_0806	nucleoside triphosphatase	s_0539 + s_0803 <=> s_0467 + s_0794 + s_1322	YER005W	YER005W			1	0	1000	0
r_0807	nucleoside triphosphatase	s_0803 + s_0950 <=> s_0794 + s_0846 + s_1322	YER005W	YER005W			1	0	1000	0
r_0810	nucleoside-diphosphatase (GDP), Golgi	s_0740 + s_0806 <=> s_0783 + s_0797 + s_1325	YEL042W	YEL042W			1	0	1000	0
r_0811	nucleoside-diphosphate kinase (ATP:UDP)	s_0434 + s_1538 <=> s_0394 + s_1559	YKL067W	YKL067W			1	0	1000	0
r_0812	O-acetylhomoserine (thiol)-lyase	s_1150 + s_1233 <=> s_0362 + s_0794 + s_1029	YLR303W	YLR303W			1	0	1000	0
r_0813	O-acetylhomoserine (thiol)-lyase	s_0841 + s_1233 <=> s_0362 + s_0794 + s_1012	YLR303W	YLR303W			1	0	1000	0
r_0815	O-succinylhomoserine lyase (L-cysteine)	s_0981 + s_1241 <=> s_0794 + s_0980 + s_1458	YAL012W	YAL012W			1	-1000	1000	0
r_0816	ornithine carbamoyltransferase	s_0455 + s_1266 <=> s_0794 + s_0979 + s_1322	YJL088W	YJL088W			1	0	1000	0
r_0817	ornithine decarboxylase	s_0794 + s_1266 <=> s_0456 + s_1389	YKL184W	YKL184W			1	0	1000	0
r_0818	ornithine transacetylase	s_0993 + s_1182 <=> s_1192 + s_1268	YMR062C	YMR062C			1	0	1000	0
r_0819	ornithine transaminase	s_0180 + s_1266 <=> s_0991 + s_0997	YLR438W	YLR438W			1	0	0	0
r_0820	orotate phosphoribosyltransferase	s_0633 + s_1270 <=> s_1269 + s_1386	(YML106W OR YMR271C)	YML106W YMR271C			1	-1000	1000	0
r_0821	orotidine-5'-phosphate decarboxylase	s_0794 + s_1270 <=> s_0456 + s_1545	YEL021W	YEL021W			1	0	1000	0
r_0831	oxoglutarate dehydrogenase (dihydrolipoamide S-succinyltransferase)	s_0532 + s_1411 <=> s_0627 + s_1464	(YIL125W AND YDR148C AND YFL018C)	YDR148C YFL018C YIL125W			1	0	1000	0
r_0832	oxoglutarate dehydrogenase (lipoamide)	s_0182 + s_0799 + s_1097 <=> s_0460 + s_1411	(YIL125W AND YDR148C AND YFL018C)	YDR148C YFL018C YIL125W			1	0	1000	0
r_0841	pantetheine-phosphate adenylyltransferase	s_0434 + s_0794 + s_1307 <=> s_0197 + s_0633	YGR277C	YGR277C			1	0	1000	0
r_0842	pantothenate kinase	s_0031 + s_0434 <=> s_0017 + s_0394 + s_0794	YDR531W	YDR531W			1	0	1000	0
r_0843	pantothenate synthase	s_0030 + s_0434 + s_0441 <=> s_0031 + s_0423 + s_0633 + s_0794	YIL145C	YIL145C			1	0	1000	0
r_0844	peroxisomal acyl-CoA thioesterase	s_0605 + s_0809 <=> s_0534 + s_0600 + s_0801	YJR019C	YJR019C			1	0	1000	0
r_0845	peroxisomal acyl-CoA thioesterase	s_0809 + s_1076 <=> s_0534 + s_0801 + s_1070	YJR019C	YJR019C			1	0	1000	0
r_0847	peroxisomal acyl-CoA thioesterase	s_0809 + s_1305 <=> s_0534 + s_0801 + s_1291	YJR019C	YJR019C			1	0	1000	0
r_0848	peroxisomal acyl-CoA thioesterase	s_0809 + s_1179 <=> s_0534 + s_0801 + s_1166	YJR019C	YJR019C			1	0	1000	0
r_0849	peroxisomal acyl-CoA thioesterase	s_0809 + s_1457 <=> s_0534 + s_0801 + s_1451	YJR019C	YJR019C			1	0	1000	0
r_0850	peroxisomal acyl-CoA thioesterase	s_0809 + s_1258 <=> s_0534 + s_0801 + s_1253	YJR019C	YJR019C			1	0	1000	0
r_0851	phenylalanine transaminase	s_0180 + s_1032 <=> s_0951 + s_0991	YGL202W	YGL202W			1	-1000	1000	0
r_0852	phenylalanyl-tRNA synthetase	s_0434 + s_1032 + s_1604 <=> s_0423 + s_0633 + s_1314	(YLR060W AND YFL022C)	YFL022C YLR060W			1	0	1000	0
r_0853	phenylalanyl-tRNA synthetase	s_0437 + s_1034 + s_1605 <=> s_0424 + s_0636 + s_1315	YPR047W	YPR047W			1	0	1000	0
r_0854	phenylpyruvate decarboxylase	s_0794 + s_0951 <=> s_0456 + s_1318	YDR380W	YDR380W			1	0	1000	0
r_0855	phopshoribosylaminoimidazole synthetase	s_0302 + s_0434 <=> s_0300 + s_0394 + 2 s_0794 + s_1322	YGL234W	YGL234W			1	0	1000	0
r_0882	phosphoacetylglucosamine mutase	s_1190 <=> s_1189	YEL058W	YEL058W			1	-1000	1000	0
r_0883	phosphoadenylyl-sulfate reductase (thioredoxin)	s_0201 + s_1616 <=> s_0390 + 2 s_0794 + s_1469 + s_1620	((YPR167C AND YGR209C) OR (YLR043C AND YPR167C))	YGR209C YLR043C YPR167C			1	0	1000	0
r_0884	phosphoenolpyruvate carboxykinase	s_0434 + s_1271 <=> s_0394 + s_0456 + s_1360	YKR097W	YKR097W			1	0	0	0
r_0885	phosphoethanolamine cytidyltransferase	s_0539 + s_0794 + s_1239 <=> s_0474 + s_0633	YGR007W	YGR007W			1	0	1000	0
r_0886	phosphofructokinase	s_0434 + s_0557 <=> s_0394 + s_0555 + s_0794	(YMR205C OR (YGR240C AND YMR205C))	YGR240C YMR205C			1	0	1000	0				18682403, 22783546
r_0887	phosphofructokinase (s7p)	s_0434 + s_1427 <=> s_0394 + s_0794 + s_1426	(YMR205C OR (YGR240C AND YMR205C))	YGR240C YMR205C			1	0	1000	0				18682403, 22783546
r_0888	phosphoglucomutase	s_0568 <=> s_0567	((YMR105C OR YKL127W) AND (YMR105C OR YKL127W OR YMR278W))	YKL127W YMR105C YMR278W			1	-1000	1000	0				23103740
r_0889	phosphogluconate dehydrogenase	s_0340 + s_1207 <=> s_0456 + s_0577 + s_1212	(YGR256W OR YHR183W)	YGR256W YHR183W			1	0	1000	0
r_0890	phosphoglucosamine mutase	s_0411 <=> s_0412	YEL058W	YEL058W			1	-1000	1000	0
r_0891	phosphoglycerate dehydrogenase	s_0260 + s_1198 <=> s_0258 + s_0794 + s_1203	(YIL074C OR YER081W)	YER081W YIL074C			1	0	1000	0
r_0892	phosphoglycerate kinase	s_0075 + s_0394 <=> s_0260 + s_0434	YCR012W	YCR012W			1	-1000	1000	0
r_0893	phosphoglycerate mutase	s_0260 <=> s_0188	YKL152C	YKL152C			1	-1000	1000	0
r_0902	phosphomannomutase	s_0573 <=> s_0574	YFL045C	YFL045C			1	-1000	1000	0
r_0903	phosphomethylpyrimidine kinase	s_0268 + s_0434 <=> s_0267 + s_0394	(YPL258C OR YPR121W OR YOL055C)	YOL055C YPL258C YPR121W			1	0	1000	0
r_0904	phosphomevalonate kinase	s_0019 + s_0434 <=> s_0018 + s_0394	YMR220W	YMR220W			1	0	1000	0
r_0905	phosphopantothenate-cysteine ligase	s_0017 + s_0539 + s_0981 <=> s_0526 + s_0633 + s_0794 + s_1188	YIL083C	YIL083C			1	0	1000	0
r_0906	phosphopantothenoylcysteine decarboxylase	s_0794 + s_1188 <=> s_0456 + s_1307	(YKL088W OR (YKL088W AND YKR072C) OR (YKL088W AND YOR054C) OR (YKL088W AND YKR072C AND YOR054C))	YKL088W YKR072C YOR054C			1	0	1000	0
r_0907	phosphopentomutase	s_0415 <=> s_1408	(YMR278W OR YMR105C OR YKL127W)	YKL127W YMR105C YMR278W			1	-1000	1000	0
r_0908	phosphoribosyl amino imidazolesuccinocarbozamide synthetase	s_0434 + s_0973 + s_1364 <=> s_0299 + s_0394 + s_0794 + s_1322	YAR015W	YAR015W			1	0	1000	0
r_0909	phosphoribosyl-AMP cyclohydrolase	s_0078 + s_0803 <=> s_0077	YCL030C	YCL030C			1	0	1000	0
r_0910	phosphoribosyl-ATP pyrophosphatase	s_0326 + s_0803 <=> s_0078 + s_0633 + s_0794	YCL030C	YCL030C			1	0	1000	0
r_0911	phosphoribosylaminoimidazole-carboxylase	s_0300 + s_0434 + s_0456 + s_0803 <=> s_0394 + s_0794 + s_1322 + s_1364	YOR128C	YOR128C			1	0	1000	0
r_0912	phosphoribosylaminoimidazolecarboxamide formyltransferase	s_0120 + s_0403 <=> s_1365 + s_1487	(YMR120C OR YLR028C)	YLR028C YMR120C			1	-1000	1000	0
r_0913	phosphoribosylanthranilate isomerase	s_1187 <=> s_0076	YDR007W	YDR007W			1	0	1000	0
r_0914	phosphoribosylglycinamidine synthetase	s_0327 + s_0434 + s_1003 <=> s_0325 + s_0394 + s_0794 + s_1322	YGL234W	YGL234W			1	0	1000	0
r_0915	phosphoribosylpyrophosphate amidotransferase	s_0803 + s_0999 + s_1386 <=> s_0327 + s_0633 + s_0991	YMR300C	YMR300C			1	0	1000	0
r_0916	phosphoribosylpyrophosphate synthetase	s_0434 + s_1408 <=> s_0423 + s_0794 + s_1386	((YKL181W and YER099C) or (YKL181W and YHL011C) or (YKL181W and YBL068W) or (YER099C and YOL061W) or (YBL068W and YOL068W))	YBL068W YER099C YHL011C YKL181W YOL061W			1	0	1000	0				15280369
r_0917	phosphoserine phosphatase (L-serine)	s_0259 + s_0803 <=> s_1039 + s_1322	YGR208W	YGR208W			1	0	1000	0
r_0918	phosphoserine transaminase	s_0258 + s_0991 <=> s_0180 + s_0259	YOR184W	YOR184W			1	0	1000	0
r_0919	phytoceramidase	s_1085 + s_1366 <=> s_0481	YBR183W	YBR183W			1	0	1000	0
r_0920	phytoceramidase	s_0507 + s_1366 <=> s_0484	YDR402C	YDR402C			1	0	1000	0
r_0921	Phytosphingosine phosphate lyase	s_1367 <=> s_0161 + s_1240	YDR294C	YDR294C			1	0	1000	0
r_0922	phytosphingosine synthesis	s_0795 + s_1213 + s_1276 + s_1445 <=> s_0804 + s_1208 + s_1366	YDR297W	YDR297W			1	0	1000	0
r_0929	polyamine oxidase	s_0803 + s_1180 + s_1275 <=> s_0208 + s_0837 + s_1193	YMR020W	YMR020W			1	0	1000	0
r_0935	porphobilinogen synthase	2 s_0315 <=> s_0794 + 2 s_0803 + s_1372	YGL040C	YGL040C			1	0	1000	0
r_0936	poylamine oxidase	s_0803 + s_1181 + s_1275 <=> s_0208 + s_0837 + s_1180	YMR020W	YMR020W			1	0	1000	0
r_0937	poylamine oxidase	s_0803 + s_1275 + s_1442 <=> s_0208 + s_0837 + s_1439	YMR020W	YMR020W			1	0	1000	0
r_0938	prephenate dehydratase	s_0794 + s_1377 <=> s_0456 + s_0803 + s_0951	YNL316C	YNL316C			1	0	1000	0
r_0939	prephenate dehydrogenase (NADP)	s_1207 + s_1377 <=> s_0204 + s_0456 + s_1212	YBR166C	YBR166C			1	0	1000	0
r_0940	proline oxidase (NAD)	s_0688 + s_1037 <=> s_0119 + s_0690	YLR142W	YLR142W			1	0	1000	0
r_0941	prolyl-tRNA synthetase	s_0434 + s_1035 + s_1606 <=> s_0423 + s_0633 + s_0794 + s_1379	YHR020W	YHR020W			1	0	1000	0
r_0942	protoporphyrinogen oxidase	3 s_1278 + 2 s_1385 <=> 6 s_0807 + 2 s_1383	YER014W	YER014W			1	0	1000	0
r_0943	purine-nucleoside phosphorylase	s_1218 + s_1322 <=> s_0415 + s_0794 + s_1216	(YDR400W AND YLR209C AND YLR017W)	YDR400W YLR017W YLR209C			1	0	1000	0
r_0949	guanosine phosphorylase	s_0790 + s_1322 <=> s_0415 + s_0787	YLR209C	YLR209C			1	-1000	1000	0
r_0950	guanosine phosphorylase	s_0792 + s_1326 <=> s_0416 + s_0789	YLR209C	YLR209C			1	-1000	1000	0
r_0951	inosine phosphorylase	s_0856 + s_1322 <=> s_0415 + s_0843	YLR209C	YLR209C			1	-1000	1000	0
r_0953	pyridoxal oxidase	s_0419 + 2 s_0803 + 0.5 s_1275 + s_1392 <=> 2 s_0837 + s_1394	YBR035C	YBR035C			1	0	1000	0
r_0954	pyridoxamine 5'-phosphate oxidase	s_0803 + s_1275 + s_1395 <=> s_0419 + s_0837 + s_1393	YBR035C	YBR035C			1	0	1000	0
r_0955	pyridoxine 5'-phosphate oxidase	s_1275 + s_1398 <=> s_0837 + s_1393	YBR035C	YBR035C			1	-1000	1000	0
r_0956	pyridoxine oxidase	s_1275 + s_1396 <=> s_0837 + s_1392	YBR035C	YBR035C			1	0	1000	0
r_0957	pyrroline-5-carboxylate reductase	s_0118 + 2 s_0794 + s_1212 <=> s_1035 + s_1207	YER023W	YER023W			1	0	1000	0
r_0958	pyruvate carboxylase	s_0434 + s_0445 + s_1399 <=> s_0394 + s_0794 + s_1271 + s_1322	(YBR218C OR YGL062W)	YBR218C YGL062W			1	0	1000	0
r_0959	pyruvate decarboxylase	s_0794 + s_1399 <=> s_0359 + s_0456	(YLR134W OR YGR087C OR YLR044C)	YGR087C YLR044C YLR134W			1	0	1000	0
r_0960	pyruvate decarboxylase (acetoin-forming)	s_0359 + s_0794 + s_1399 <=> s_0020 + s_0456	(YLR134W OR YGR087C OR YLR044C)	YGR087C YLR044C YLR134W			1	0	1000	0
r_0961	pyruvate dehydrogenase	s_0532 + s_1200 + s_1401 <=> s_0376 + s_0460 + s_1205	(YBR221C AND YER178W AND YFL018C AND YGR193C AND YNL071W)	YBR221C YER178W YFL018C YGR193C YNL071W			1	0	1000	0
r_0962	pyruvate kinase	s_0394 + s_0794 + s_1360 <=> s_0434 + s_1399	(YOR347C OR YAL038W)	YAL038W YOR347C			1	0	1000	0
r_0963	quinone oxidoreductase	s_0156 + s_0799 + s_1205 + s_1278 <=> s_0154 + s_0807 + s_1200	(YOR125C AND YOL096C AND YML110C AND YGL119W AND YGR255C AND YDR204W AND YLR201C)	YDR204W YGL119W YGR255C YLR201C YML110C YOL096C YOR125C			1	0	1000	0
r_0964	reduced glutathione via ABC system	s_0434 + s_0750 + s_0803 <=> s_0394 + s_0753 + s_0794 + s_1322	YDR135C	YDR135C			1	0	1000	0
r_0965	riboflavin kinase	s_0434 + s_1405 <=> s_0394 + s_0714 + s_0794	YDR236C	YDR236C			1	0	1000	0
r_0966	riboflavin kinase	s_0437 + s_1407 <=> s_0397 + s_0716 + s_0799	YDR236C	YDR236C			1	0	1000	0
r_0967	riboflavin synthase	s_0158 + s_0314 <=> s_0328 + 2 s_0803 + s_1322	YOL143C	YOL143C			1	0	1000	0
r_0968	riboflavin synthase	2 s_0328 <=> s_0314 + s_1405	YBR256C	YBR256C			1	0	1000	0
r_0969	ribokinase	s_0434 + s_0575 <=> s_0394 + s_0794 + s_1408	YCR036W	YCR036W			1	0	1000	0
r_0970	ribonucleoside-triphosphate reductase (ATP)	s_0434 + s_1616 <=> s_0586 + s_0803 + s_1620	YGR209C	YGR209C			1	0	1000	0
r_0971	ribonucleoside-triphosphate reductase (CTP)	s_0539 + s_1616 <=> s_0590 + s_0803 + s_1620	YGR209C	YGR209C			1	0	1000	0
r_0972	ribonucleoside-triphosphate reductase (GTP)	s_0785 + s_1616 <=> s_0617 + s_0803 + s_1620	YGR209C	YGR209C			1	0	1000	0
r_0973	ribonucleoside-triphosphate reductase (UTP)	s_1559 + s_1616 <=> s_0656 + s_0803 + s_1620	YGR209C	YGR209C			1	0	1000	0
r_0974	ribonucleotide reductase	s_0394 + s_1616 <=> s_0582 + s_0803 + s_1620	(YER070W OR YGR180C OR YJL026W OR YIL066C)	YER070W YGR180C YIL066C YJL026W			1	0	1000	0
r_0975	ribonucleotide reductase	s_0398 + s_1618 <=> s_0583 + s_0808 + s_1622	(YER070W OR YGR180C OR YJL026W OR YIL066C)	YER070W YGR180C YIL066C YJL026W			1	0	1000	0
r_0976	ribonucleotide reductase	s_0467 + s_1616 <=> s_0587 + s_0803 + s_1620	(YER070W OR YGR180C OR YJL026W OR YIL066C)	YER070W YGR180C YIL066C YJL026W			1	0	1000	0
r_0977	ribonucleotide reductase	s_0468 + s_1618 <=> s_0588 + s_0808 + s_1622	(YER070W OR YGR180C OR YJL026W OR YIL066C)	YER070W YGR180C YIL066C YJL026W			1	0	1000	0
r_0978	ribonucleotide reductase	s_0739 + s_1616 <=> s_0613 + s_0803 + s_1620	(YER070W OR YGR180C OR YJL026W OR YIL066C)	YER070W YGR180C YIL066C YJL026W			1	0	1000	0
r_0979	ribonucleotide reductase	s_0742 + s_1618 <=> s_0614 + s_0808 + s_1622	(YER070W OR YGR180C OR YJL026W OR YIL066C)	YER070W YGR180C YIL066C YJL026W			1	0	1000	0
r_0982	ribose-5-phosphate isomerase	s_0577 <=> s_1408	YOR095C	YOR095C			1	-1000	1000	0
r_0983	ribosylnicotinamide kinase	s_0434 + s_1218 <=> s_0394 + s_0794 + s_1224	YNL129W	YNL129W			1	0	1000	0
r_0984	ribulose 5-phosphate 3-epimerase	s_0577 <=> s_0581	YJL121C	YJL121C			1	-1000	1000	0
r_0985	S-adenosyl-L-methionine:3-hexaprenyl-4,5-dihydroxylate O-methyltransferase	s_0213 + s_1419 <=> s_0214 + s_0799 + s_1415	(YOR125C AND YOL096C AND YML110C AND YGL119W AND YGR255C AND YDR204W AND YLR201C)	YDR204W YGL119W YGR255C YLR201C YML110C YOL096C YOR125C			1	0	1000	0
r_0986	S-adenosyl-methionine delta-24-sterol-c-methyltransferase	s_1416 + s_1569 <=> s_0700 + s_0794 + s_1413	YML008C	YML008C			1	0	1000	0
r_0987	S-formylglutathione hydralase	s_0803 + s_1421 <=> s_0722 + s_0750 + s_0794	YJL068C	YJL068C			1	-1000	1000	0
r_0988	saccharopine dehydrogenase (NAD, L-lysine forming)	s_0803 + s_1038 + s_1198 <=> s_0180 + s_0794 + s_1025 + s_1203	YIR034C	YIR034C			1	0	1000	0
r_0989	saccharopine dehydrogenase (NADP, L-glutamate forming)	s_0794 + s_0959 + s_0991 + s_1212 <=> s_0803 + s_1038 + s_1207	YNR050C	YNR050C			1	0	1000	0
r_0990	sedoheptulose 1,7-bisphosphate D-glyceraldehyde-3-phosphate-lyase	s_1426 <=> s_0551 + s_0629	YKL060C	YKL060C			1	-1000	1000	0
r_0992	serine O-acetyltransferase	s_0373 + s_1039 <=> s_0529 + s_1234	((YDL040C AND YGR147C AND YHR013C) OR (YDL040C AND YGR147C))	YDL040C YGR147C YHR013C			1	0	1000	0				14517307
r_0993	serine palmitotransferase	s_1040 + s_1303 <=> s_0231 + s_0457 + s_0530	((YBR058C-A AND YDR062W AND YMR296C) OR (YDR062W AND YMR296C))	YBR058C-A YDR062W YMR296C			1	0	1000	0
r_0995	seryl-tRNA synthetase	s_0434 + s_1039 + s_1607 <=> s_0423 + s_0633 + s_1428	YDR023W or (YDR023W and YHR011W)	YDR023W YHR011W			1	0	1000	0				10375636, 11248251
r_0996	shikimate dehydrogenase	s_0211 + s_0794 + s_1212 <=> s_1207 + s_1429	YDR127W	YDR127W			1	0	1000	0
r_0997	shikimate kinase	s_0434 + s_1429 <=> s_0261 + s_0394 + s_0794	YDR127W	YDR127W			1	0	1000	0
r_0998	sirohydrochlorin dehydrogenase	s_1198 + s_1375 <=> s_0794 + s_1203 + s_1431	YBR213W	YBR213W			1	0	1000	0
r_0999	sirohydrochlorin ferrochetalase	s_0924 + s_1431 <=> 3 s_0794 + s_1430	YBR213W	YBR213W			1	0	1000	0
r_1001	spermidine synthase	s_1389 + s_1420 <=> s_0303 + s_0794 + s_1439	YPR069C	YPR069C			1	0	1000	0
r_1002	spermine synthase	s_1420 + s_1439 <=> s_0303 + s_0794 + s_1442	YLR146C	YLR146C			1	0	1000	0
r_1003	sphinganine phosphate lyase	s_1446 <=> s_0825 + s_1240	YDR294C	YDR294C			1	0	1000	0
r_1004	sphingoid base-phosphate phosphatase (phytosphingosine 1-phosphate)	s_0804 + s_1367 <=> s_1323 + s_1366	(YKR053C OR YJL134W)	YJL134W YKR053C			1	0	1000	0
r_1005	sphingoid base-phosphate phosphatase (sphinganine 1-phosphatase)	s_0804 + s_1446 <=> s_1323 + s_1445	(YKR053C OR YJL134W)	YJL134W YKR053C			1	0	1000	0
r_1006	sphingolipid long chain base kinase (phytosphingosine)	s_0435 + s_1366 <=> s_0395 + s_0795 + s_1367	(YOR171C OR YLR260W)	YLR260W YOR171C			1	0	1000	0
r_1007	sphingolipid long chain base kinase (sphinganine)	s_0435 + s_1445 <=> s_0395 + s_0795 + s_1446	(YOR171C OR YLR260W)	YLR260W YOR171C			1	0	1000	0
r_1008	spontaneous cis-aconitate(3-) to trans-aconitate	s_0517 <=> s_1504					1	-1000	1000	0
r_1009	spontaneous cis-aconitate(3-) to trans-aconitate	s_0516 <=> s_1503					1	-1000	1000	0
r_1010	squalene epoxidase (NAD)	s_0795 + s_1204 + s_1276 + s_1448 <=> s_0038 + s_0804 + s_1199	YGR175C	YGR175C			1	0	1000	0
r_1011	squalene epoxidase (NADP)	s_0795 + s_1213 + s_1276 + s_1448 <=> s_0038 + s_0804 + s_1208	YGR175C	YGR175C			1	0	1000	0
r_1012	squalene synthase	2 s_0190 + s_0794 + s_1212 <=> 2 s_0633 + s_1207 + s_1447	YHR190W	YHR190W			1	0	1000	0
r_1021	succinate dehydrogenase (ubiquinone-6)	s_1460 + s_1537 <=> s_0727 + s_1535	((YKL141W AND YDR178W AND YLL041C AND YKL148C) OR (YKL141W AND YDR178W AND YJL045W AND YLL041C))	YDR178W YJL045W YKL141W YKL148C YLL041C			1	-1000	1000	0
r_1022	succinate-CoA ligase (ADP-forming)	s_0397 + s_1326 + s_1464 <=> s_0437 + s_0532 + s_1460	(YGR244C AND YOR142W)	YGR244C YOR142W			1	0	1000	0
r_1023	succinate-semialdehyde dehydrogenase (NADP)	s_0803 + s_1207 + s_1461 <=> 2 s_0794 + s_1212 + s_1458	YBR006W	YBR006W			1	0	1000	0
r_1024	sucrose hydrolyzing enxyme	s_0805 + s_1466 <=> s_0554 + s_0565	YIL162W	YIL162W			1	0	1000	0
r_1025	sulfate adenylyltransferase	s_0434 + s_0794 + s_1467 <=> s_0298 + s_0633	YJR010W	YJR010W			1	0	1000	0
r_1026	sulfate adenylyltransferase (ADP)	s_0394 + s_0794 + s_1467 <=> s_0298 + s_1322	YCL050C	YCL050C			1	0	1000	0
r_1027	sulfite reductase (NADPH2)	5 s_0794 + 3 s_1212 + s_1469 <=> 3 s_0803 + s_0841 + 3 s_1207	(YJR137C AND YFR030W)	YFR030W YJR137C			1	0	1000	0
r_1028	taurcholate via ABC system	s_0434 + s_0803 + s_1473 <=> s_0394 + s_0794 + s_1322 + s_1474	YLL048C	YLL048C			1	0	1000	0
r_1029	taurine dioxygenase	s_0180 + s_1275 + s_1471 <=> s_0417 + s_0456 + s_0794 + s_1458 + s_1469	YLL057C	YLL057C			1	0	1000	0
r_1030	tetrahydrofolate aminomethyltransferase	s_0305 + s_0807 <=> s_0321 + s_0799	(YAL044C AND YDR019C AND YFL018C AND YMR189W)	YAL044C YDR019C YFL018C YMR189W			1	0	1000	0
r_1031	tetrahydrofolate:L-glutamate gamma-ligase (ADP-forming)	s_0434 + s_0991 + s_1487 <=> s_0308 + s_0394 + s_0794 + s_1322	(YOR241W OR YKL132C)	YKL132C YOR241W			1	-1000	1000	0
r_1032	thiamin diphosphatase	2 s_0805 + s_1476 <=> s_0796 + 2 s_1324 + s_1490	YBR092C	YBR092C			1	0	1000	0
r_1033	thiamin phosphatase	s_0805 + s_1498 <=> s_1324 + s_1490	YBR092C	YBR092C			1	0	1000	0
r_1034	thiamine diphosphokinase	s_0434 + s_1489 <=> s_0423 + s_0794 + s_1475	YOR143C	YOR143C			1	0	1000	0
r_1035	thiamine-diphosphate kinase	s_0434 + s_1475 <=> s_0394 + s_1532	YOR143C	YOR143C			1	0	1000	0
r_1036	thiamine-phosphate diphosphorylase	s_0267 + s_0293 + s_0794 <=> s_0633 + s_1497	YPL214C	YPL214C			1	0	1000	0
r_1037	thioredoxin	s_0839 + s_1618 <=> 2 s_0808 + s_1622	((YIL010W AND YGR209C) OR (YLR043C AND YIL010W))	YGR209C YIL010W YLR043C			1	0	1000	0
r_1038	thioredoxin reductase (NADPH)	s_0794 + s_1212 + s_1620 <=> s_1207 + s_1616	(YDR353W OR (YDR353W AND YGR209C) OR (YDR353W AND YLR043C))	YDR353W YGR209C YLR043C			1	0	1000	0
r_1039	thioredoxin reductase (NADPH)	s_0799 + s_1214 + s_1621 <=> s_1210 + s_1617	((YPL091W AND YCR083W) OR (YHR106W AND YCR083W))	YCR083W YHR106W YPL091W			1	0	1000	0
r_1040	threonine aldolase	s_1045 <=> s_0359 + s_1003	YEL046C	YEL046C			1	0	1000	0
r_1041	threonine synthase	s_0803 + s_1238 <=> s_1045 + s_1322	YCR053W	YCR053W			1	0	1000	0
r_1042	threonyl-tRNA synthetase	s_0434 + s_1045 + s_1608 <=> s_0423 + s_0633 + s_1491	YIL078W	YIL078W			1	0	1000	0
r_1043	threonyl-tRNA synthetase	s_0437 + s_1047 + s_1609 <=> s_0424 + s_0636 + s_1492	YKL194C	YKL194C			1	0	1000	0
r_1045	thymidylate synthase	s_0306 + s_0654 <=> s_0625 + s_0649	YOR074C	YOR074C			1	0	1000	0
r_1046	trans-aconitate 3-methyltransferase	s_1416 + s_1503 <=> s_0007 + s_1413	YER175C	YER175C			1	0	1000	0
r_1047	trans-pentaprenyltranstransferase	s_0945 + s_1313 <=> s_0636 + s_0831	YBR003W	YBR003W			1	0	1000	0
r_1048	transaldolase	s_0764 + s_1427 <=> s_0551 + s_0557	YLR354C	YLR354C			1	-1000	1000	0
r_1049	transketolase 1	s_0581 + s_1408 <=> s_0764 + s_1427	(YPR074C OR YBR117C)	YBR117C YPR074C			1	-1000	1000	0
r_1050	transketolase 2	s_0551 + s_0581 <=> s_0557 + s_0764	(YPR074C OR YBR117C)	YBR117C YPR074C			1	-1000	1000	0
r_1051	trehalose-phosphatase	s_0409 + s_0803 <=> s_1322 + s_1520	((YBR126C AND YDR074W AND YMR261C AND YML100W) OR YBR126C)	YBR126C YDR074W YML100W YMR261C			1	0	1000	0				11442833, 15692050, 9837904
r_1054	triose-phosphate isomerase	s_0629 <=> s_0764	YDR050C	YDR050C			1	-1000	1000	0
r_1055	tryptophan synthase (indoleglycerol phosphate)	s_0086 + s_1039 <=> s_0764 + s_0803 + s_1048	YGL026C	YGL026C			1	0	1000	0
r_1056	tryptophan transaminase	s_0180 + s_1048 <=> s_0855 + s_0991	YGL202W	YGL202W			1	0	1000	0
r_1057	tryptophanyl-tRNA synthetase	s_0434 + s_1048 + s_1610 <=> s_0423 + s_0633 + s_1527	YOL097C	YOL097C			1	0	1000	0
r_1058	tryptophanyl-tRNA synthetase	s_0437 + s_1050 + s_1611 <=> s_0424 + s_0636 + s_1528	YDR268W	YDR268W			1	0	1000	0
r_1063	tyrosine transaminase	s_0204 + s_0991 <=> s_0180 + s_1051	YGL202W	YGL202W			1	-1000	1000	0
r_1065	tyrosine transaminase	s_0206 + s_0995 <=> s_0184 + s_1054	YLR027C	YLR027C			1	0	1000	0
r_1066	tyrosyl-tRNA synthetase	s_0434 + s_1051 + s_1612 <=> s_0423 + s_0633 + s_1533	YGR185C	YGR185C			1	0	1000	0
r_1067	tyrosyl-tRNA synthetase	s_0437 + s_1053 + s_1613 <=> s_0424 + s_0636 + s_1534	YPL097W	YPL097W			1	0	1000	0
r_1068	UDP-glucose:ergosterol glucosyltransferase	s_0666 + s_1543 <=> s_0670 + s_0794 + s_1538	YLR189C	YLR189C			1	0	1000	0
r_1069	UDP-N-acetylglucosamine diphosphorylase	s_0794 + s_1189 + s_1559 <=> s_0633 + s_1544	YDL103C	YDL103C			1	-1000	1000	0
r_1070	UDPglucose 4-epimerase	s_1543 <=> s_1541	YBR019C	YBR019C			1	-1000	1000	0
r_1071	UDPglucose--hexose-1-phosphate uridylyltransferase	s_0410 + s_1543 <=> s_0567 + s_1541	YBR018C	YBR018C			1	-1000	1000	0
r_1072	UMP kinase	s_0434 + s_1545 <=> s_0394 + s_1538	YKL024C	YKL024C			1	0	1000	0
r_1073	UMP kinase	s_0438 + s_1548 <=> s_0398 + s_1540	YKL024C	YKL024C			1	0	1000	0
r_1074	uracil phosphoribosyltransferase	s_1386 + s_1550 <=> s_0633 + s_1545	YHR128W	YHR128W			1	0	1000	0
r_1075	urea carboxylase	s_0434 + s_0445 + s_1552 <=> s_0394 + s_0794 + s_1322 + s_1554	YBR208C	YBR208C			1	0	1000	0
r_1076	ureidoglycolate hydrolase	2 s_0794 + s_0803 + s_1555 <=> 2 s_0419 + s_0456 + s_0779	YIR032C	YIR032C			1	0	1000	0
r_1077	uridine kinase (ATP:uridine)	s_0434 + s_1556 <=> s_0394 + s_0794 + s_1545	YNR012W	YNR012W			1	0	1000	0
r_1078	uridine kinase (GTP:uridine)	s_0785 + s_1556 <=> s_0739 + s_0794 + s_1545	YNR012W	YNR012W			1	0	1000	0
r_1079	uridylate kinase (dUMP)	s_0434 + s_0654 <=> s_0394 + s_0652	YKL024C	YKL024C			1	0	1000	0
r_1080	uridylate kinase (dUMP)	s_0438 + s_0655 <=> s_0398 + s_0653	YKL024C	YKL024C			1	0	1000	0
r_1081	uroporphyrinogen decarboxylase (uroporphyrinogen III)	4 s_0794 + s_1558 <=> 4 s_0456 + s_0538	YDR047W	YDR047W			1	0	1000	0
r_1082	uroporphyrinogen methyltransferase	2 s_1416 + s_1558 <=> s_0794 + s_1375 + 2 s_1413	YKR069W	YKR069W			1	0	1000	0
r_1083	uroporphyrinogen-III synthase	s_1378 <=> s_0803 + s_1558	YOR278W	YOR278W			1	0	1000	0
r_1084	UTP-glucose-1-phosphate uridylyltransferase	s_0567 + s_0794 + s_1559 <=> s_0633 + s_1543	YKL035W	YKL035W			1	-1000	1000	0
r_1085	V-ATPase, Golgi	s_0434 + s_0794 + s_0803 <=> s_0394 + 2 s_0797 + s_1322	(YBR127C AND YDL185W AND YEL027W AND YEL051W AND YGR020C AND YHR026W AND YHR039C-A AND YKL080W AND YLR447C AND YMR054W AND YOR332W AND YPL234C AND YPR036W)	YBR127C YDL185W YEL027W YEL051W YGR020C YHR026W YHR039C-A YKL080W YLR447C YMR054W YOR332W YPL234C YPR036W			1	0	1000	0
r_1086	V-ATPase, vacuole	s_0434 + s_0794 + s_0803 <=> s_0394 + 2 s_0802 + s_1322	(YBR127C AND YDL185W AND YEL027W AND YEL051W AND YGR020C AND YHR026W AND YHR039C-A AND YKL080W AND YLR447C AND YOR270C AND YOR332W AND YPL234C AND YPR036W)	YBR127C YDL185W YEL027W YEL051W YGR020C YHR026W YHR039C-A YKL080W YLR447C YOR270C YOR332W YPL234C YPR036W			1	0	1000	0
r_1087	valine transaminase	s_0180 + s_1056 <=> s_0232 + s_0991	YJR148W	YJR148W			1	-1000	1000	0
r_1088	valine transaminase, mitochondiral	s_0182 + s_1058 <=> s_0233 + s_0993	YHR208W	YHR208W			1	-1000	1000	0
r_1089	valyl-tRNA synthetase	s_0434 + s_1056 + s_1614 <=> s_0423 + s_0633 + s_1561	YGR094W	YGR094W			1	0	1000	0
r_1090	valyl-tRNA synthetase	s_0437 + s_1058 + s_1615 <=> s_0424 + s_0636 + s_1562	YGR094W	YGR094W			1	0	1000	0
r_1091	xanthine phosphoribosyltransferase	s_0357 + s_1386 <=> s_0633 + s_1565	YJR133W	YJR133W			1	0	1000	0
r_1092	xylitol dehydrogenase (D-xyulose-forming)	s_1198 + s_1566 <=> s_0580 + s_0794 + s_1203	YLR070C	YLR070C			1	0	1000	0
r_1093	xylose reductase	s_0578 + s_0794 + s_1212 <=> s_1207 + s_1566	YHR104W	YHR104W			1	0	1000	0
r_1094	xylulokinase	s_0434 + s_0580 <=> s_0394 + s_0581 + s_0794	YGR194C	YGR194C			1	0	1000	0
r_1095	yUMP synthetase	s_1408 + s_1550 <=> s_0803 + s_1388	(YNL292W OR YPL212C OR YGL063W OR YFL001W)	YFL001W YGL063W YNL292W YPL212C			1	-1000	1000	0
r_1096	(R)-mevalonate transport	s_0029 <=> s_0028					1	-1000	1000	0
r_1097	(R,R)-butanediol transport	s_0035 <=> s_0036					1	-1000	1000	0
r_1098	2-methylbutyl transport	s_0172 <=> s_0173					1	0	1000	0
r_1099	2-oxoadipate and 2-oxoglutarate transport	s_0066 + s_0177 <=> s_0068 + s_0176	(YOR222W OR YPL134C)	YOR222W YPL134C			1	0	1000	0
r_1100	3-hexaprenyl-4,5-dihydroxybenzoate transport	s_0212 <=> s_0213					1	-1000	1000	0
r_1101	4-aminobutyrate transport	s_0736 + s_0796 <=> s_0734 + s_0794	(YOR348C OR YDL210W)	YDL210W YOR348C			1	0	1000	0
r_1102	5-aminolevulinate transport	s_0316 + s_0796 <=> s_0315 + s_0794	YDL210W	YDL210W			1	0	1000	0
r_1103	5-formyltetrahydrofolic acid transport	s_0320 <=> s_0319					1	-1000	1000	0
r_1104	8-Amino-7-oxononanoate transport	s_0354 + s_0796 <=> s_0352 + s_0794	YNR056C	YNR056C			1	-1000	1000	0
r_1106	acetate transport	s_0362 <=> s_0364	YCR010C	YCR010C			1	-1000	1000	0
r_1107	acetic ester transport	s_0685 <=> s_0686					1	0	1000	0
r_1108	adenine transport	s_0384 + s_0796 <=> s_0383 + s_0794	(YER056C OR YER060W OR YER060W-A OR YGL186C)	YER056C YER060W YER060W-A YGL186C			1	0	1000	0
r_1109	adenosine transport	s_0387 + s_0796 <=> s_0386 + s_0794	YAL022C	YAL022C			1	0	1000	0
r_1110	ADP/ATP transporter	s_0394 + s_0437 <=> s_0397 + s_0434	(YMR056C OR YBR085W OR YBL030C)	YBL030C YBR085W YMR056C			1	-1000	1000	0
r_1111	ADP/ATP transporter	s_0399 + s_0434 + s_0801 <=> s_0394 + s_0439 + s_0794	YPR128C	YPR128C			1	0	1000	0
r_1112	AKG transporter, mitochonrial	s_0180 + s_0524 <=> s_0182 + s_0522	YMR241W	YMR241W			1	-1000	1000	0
r_1113	allantoate uniport	s_0406 <=> s_0405	YJR152W	YJR152W			1	0	1000	0
r_1114	allantoin uniport	s_0408 <=> s_0407	YIR028W	YIR028W			1	0	1000	0
r_1115	ammonia transport	s_0420 <=> s_0419	(YPR138C OR YNL142W OR YGR121C OR YDR384C)	YDR384C YGR121C YNL142W YPR138C			1	-1000	1000	0
r_1116	AMP/ATP transporter	s_0426 + s_0434 + s_0801 <=> s_0423 + s_0439 + s_0794	YPR128C	YPR128C			1	0	1000	0
r_1117	aspartate transport	s_0794 + s_0973 <=> s_0799 + s_0975	YPR021C	YPR021C			1	0	1000	0
r_1118	aspartate-glutamate transporter	s_0975 + s_0991 <=> s_0973 + s_0993	YPR021C	YPR021C			1	0	1000	0
r_1119	biotin uptake	s_0452 + s_0796 <=> s_0451 + s_0794	YGR065C	YGR065C			1	0	1000	0
r_1120	carnithine-acetylcarnithine carrier	s_0023 + s_1235 <=> s_0021 + s_1236	YOR100C	YOR100C			1	0	1000	0
r_1121	ceramide-2' (sphinganine:n-C24:0OH) transport	s_0487 <=> s_0488					1	-1000	1000	0
r_1122	ceramide-2' (sphinganine:n-C26:0OH) transport	s_0490 <=> s_0491					1	-1000	1000	0
r_1123	ceramide-3 (Phytosphingosine:n-C24:0OH) transport	s_0493 <=> s_0494					1	-1000	1000	0
r_1124	ceramide-3 (Phytosphingosine:n-C26:0OH) transport	s_0496 <=> s_0497					1	-1000	1000	0
r_1125	choline transport	s_0513 + s_0796 <=> s_0512 + s_0794	YGL077C	YGL077C			1	0	1000	0
r_1126	citrate transport	s_0068 + s_0522 <=> s_0066 + s_0524	YBR291C	YBR291C			1	-1000	1000	0
r_1127	citrate transport	s_0522 + s_1361 <=> s_0524 + s_1360	YBR291C	YBR291C			1	-1000	1000	0
r_1128	citrate transport	s_0522 + s_0941 <=> s_0524 + s_0940	YBR291C	YBR291C			1	-1000	1000	0
r_1129	coenzyme A transport	s_0529 <=> s_0532	YHR002W	YHR002W			1	0	1000	0
r_1130	CTP transport	s_0528 + s_0539 + s_0794 <=> s_0526 + s_0541 + s_0799	YBR192W	YBR192W			1	0	1000	0
r_1131	CTP/CMP antiport	s_0528 + s_0539 + 2 s_0794 <=> s_0526 + s_0541 + 2 s_0799	YBR192W	YBR192W			1	0	1000	0
r_1132	cytidine transport	s_0544 + s_0796 <=> s_0543 + s_0794	YAL022C	YAL022C			1	0	1000	0
r_1133	cytosine transport	s_0546 + s_0796 <=> s_0545 + s_0794	(YER056C OR YER060W OR YER060W-A OR YGL186C)	YER056C YER060W YER060W-A YGL186C			1	0	1000	0
r_1134	D-fructose transport	s_0554 + s_0796 <=> s_0553 + s_0794	(YDL245C OR YDR342C OR YDR343C OR YDR345C OR YEL069C OR YFL011W OR YHR092C OR YHR094C OR YHR096C OR YJL214W OR YJL219W OR YJR158W OR YMR011W OR YNR072W OR YOL156W)	YDL245C YDR342C YDR343C YDR345C YEL069C YFL011W YHR092C YHR094C YHR096C YJL214W YJL219W YJR158W YMR011W YNR072W YOL156W			1	0	1000	0
r_1135	D-galactose transport	s_0559 + s_0796 <=> s_0558 + s_0794	(YFL011W OR YOL156W OR YDR536W OR YLR081W OR YNL318C OR YJL219W)	YDR536W YFL011W YJL219W YLR081W YNL318C YOL156W			1	0	1000	0
r_1136	D-lactate transport	s_0026 + s_0796 <=> s_0025 + s_0794	YKL217W	YKL217W			1	-1000	1000	0
r_1137	D-lactate transport	s_0025 + s_0794 <=> s_0027 + s_0799					1	0	1000	0
r_1138	D-lactate/pyruvate antiport	s_0025 + s_1401 <=> s_0027 + s_1399					1	-1000	1000	0
r_1139	D-mannose transport	s_0572 + s_0796 <=> s_0571 + s_0794	(YDL245C OR YDR342C OR YDR343C OR YDR345C OR YEL069C OR YFL011W OR YHR092C OR YHR094C OR YHR096C OR YJL214W OR YJL219W OR YJR158W OR YMR011W OR YNR072W OR YOL156W)	YDL245C YDR342C YDR343C YDR345C YEL069C YFL011W YHR092C YHR094C YHR096C YJL214W YJL219W YJR158W YMR011W YNR072W YOL156W			1	0	1000	0
r_1146	episterol transport	s_0659 <=> s_0657	(YOR011W OR YIL013C)	YIL013C YOR011W			1	0	0	0
r_1147	ergosterol transport	s_0668 <=> s_0666	(YOR011W OR YIL013C)	YIL013C YOR011W			1	0	0	0
r_1148	ergosterol transport	s_0665 <=> s_0666	(YOR011W OR YIL013C)	YIL013C YOR011W			1	-1000	1000	0
r_1149	ethanolamine transport	s_0684 <=> s_0683					1	-1000	1000	0
r_1151	fadH2 transport	s_0690 <=> s_0689	YIL134W	YIL134W			1	0	1000	0
r_1161	fecosterol transport	s_0702 <=> s_0700	(YOR011W OR YIL013C)	YIL013C YOR011W			1	0	0	0
r_1162	fecosterol transport	s_0699 <=> s_0700	(YOR011W OR YIL013C)	YIL013C YOR011W			1	-1000	1000	0
r_1164	folic acid transport	s_0720 <=> s_0719					1	-1000	1000	0
r_1165	GDP-mannose antiport	s_0743 + s_0783 <=> s_0744 + s_0782	YGL225W	YGL225W			1	0	1000	0
r_1166	glucose transport	s_0565 <=> s_0563	(YDL245C OR YDR342C OR YDR343C OR YDR345C OR YDR536W OR YEL069C OR YFL011W OR YHR092C OR YHR094C OR YHR096C OR YJL214W OR YJL219W OR YJR158W OR YLR081W OR YMR011W OR YNR072W OR YOL156W OR YDL247W OR YJR160C)	YDL245C YDL247W YDR342C YDR343C YDR345C YDR536W YEL069C YFL011W YHR092C YHR094C YHR096C YJL214W YJL219W YJR158W YJR160C YLR081W YMR011W YNR072W YOL156W			1	0	1000	0
r_1167	glutathione transport	s_0751 <=> s_0750	YJL212C	YJL212C			1	0	1000	0
r_1168	glutathione transport	s_0750 <=> s_0753	(YLL015W OR YDR135C)	YDR135C YLL015W			1	-1000	1000	0
r_1169	glycero-3-phospho-1-inositol transport	s_0080 <=> s_0079	YCR098C	YCR098C			1	-1000	1000	0
r_1170	glycero-3-phosphocholine transport	s_1435 <=> s_1433	YCR098C	YCR098C			1	-1000	1000	0
r_1171	glycerol transport	s_0766 + s_0796 <=> s_0765 + s_0794	(YPL189W OR YDR536W OR YGL084C)	YDR536W YGL084C YPL189W			1	0	1000	0
r_1172	glycerol transport via channel	s_0765 <=> s_0766	YLL043W	YLL043W			1	0	1000	0
r_1173	glycine transport	s_0796 + s_1004 <=> s_0794 + s_1003	(YKR039W OR YPL265W OR YOR348C OR YOL020W OR YCL025C)	YCL025C YKR039W YOL020W YOR348C YPL265W			1	-1000	1000	0
r_1174	glycogen vacuolar 'transport' via autophagy	s_0773 <=> s_0774					1	0	1000	0
r_1175	GTP/GDP translocase	s_0741 + s_0785 + s_0794 <=> s_0739 + s_0786 + s_0799	YDL198C	YDL198C			1	0	1000	0
r_1176	guanine transport	s_0788 + s_0796 <=> s_0787 + s_0794	(YER056C OR YER060W OR YER060W-A OR YGL186C)	YER056C YER060W YER060W-A YGL186C			1	-1000	1000	0
r_1177	inositol transport	s_0796 + s_1154 <=> s_0794 + s_1153	(YDR497C OR YOL103W)	YDR497C YOL103W			1	0	1000	0
r_1178	iron (II) transport	s_0925 <=> s_0924	(YMR319C OR YMR058W)	YMR319C YMR058W			1	0	1000	0				20439772
r_1179	iron (II) transport	s_0924 <=> s_0926					1	0	1000	0
r_1180	isoamyl acetate transport	s_0927 <=> s_0928					1	0	1000	0
r_1181	isobutyl acetate transport	s_0935 <=> s_0936					1	0	1000	0
r_1182	isopentenyl diphosphate transport	s_0943 <=> s_0945					1	-1000	1000	0
r_1183	L-alanine transport	s_0796 + s_0956 <=> s_0794 + s_0955	(YKR039W OR YOR348C OR YBR068C OR YOL020W OR YPL265W OR YDR046C OR YCL025C)	YBR068C YCL025C YDR046C YKR039W YOL020W YOR348C YPL265W			1	-1000	1000	0
r_1184	L-arganine transport	s_0796 + s_0966 <=> s_0794 + s_0965	(YKR039W OR YEL063C OR YNL270C)	YEL063C YKR039W YNL270C			1	-1000	1000	0
r_1185	L-arganine transport	s_0802 + s_0965 <=> s_0794 + s_0968	YBR293W	YBR293W			1	0	1000	0
r_1186	L-asparagine transport	s_0796 + s_0970 <=> s_0794 + s_0969	(YKR039W OR YDR508C OR YPL265W OR YCL025C)	YCL025C YDR508C YKR039W YPL265W			1	-1000	1000	0
r_1187	L-asparagine transport	s_0802 + s_0969 <=> s_0794 + s_0972	YJR001W	YJR001W			1	0	1000	0
r_1188	L-aspartate transport	s_0802 + s_0972 <=> s_0794 + s_0969	(YKL146W OR YNL101W)	YKL146W YNL101W			1	0	1000	0
r_1189	L-aspartate transport	s_0802 + s_0977 <=> s_0794 + s_0973	YER119C	YER119C			1	0	1000	0
r_1190	L-aspartate transport	s_0796 + s_0974 <=> s_0794 + s_0973	(YKR039W OR YFL055W OR YPL265W)	YFL055W YKR039W YPL265W			1	-1000	1000	0
r_1191	L-carnitine transport	s_0022 <=> s_0021	YBR132C	YBR132C			1	-1000	1000	0
r_1192	L-cystine transport	s_0796 + s_0982 <=> s_0794 + s_0981	(YKR039W OR YBR068C OR YOL020W OR YBR069C OR YDR046C OR YDR508C OR YCL025C)	YBR068C YBR069C YCL025C YDR046C YDR508C YKR039W YOL020W			1	-1000	1000	0
r_1193	L-cystine transport	s_0802 + s_0985 <=> s_0794 + s_0984	YCR075C	YCR075C			1	0	1000	0
r_1194	L-glutamate transport	s_0991 <=> s_0993	YPR021C	YPR021C			1	0	1000	0
r_1195	L-glutamate transport	s_0802 + s_0996 <=> s_0794 + s_0991	YER119C	YER119C			1	0	1000	0
r_1196	L-glutamate transport	s_0796 + s_0992 <=> s_0794 + s_0991	(YKR039W OR YFL055W OR YPL265W OR YCL025C)	YCL025C YFL055W YKR039W YPL265W			1	-1000	1000	0
r_1197	L-glutamine transport	s_0802 + s_0999 <=> s_0794 + s_1002	YJR001W	YJR001W			1	0	1000	0
r_1198	L-glutamine transport	s_0802 + s_1002 <=> s_0794 + s_0999	(YKL146W OR YNL101W)	YKL146W YNL101W			1	0	1000	0
r_1199	L-glutamine transport	s_0796 + s_1000 <=> s_0794 + s_0999	(YKR039W OR YDR508C OR YPL265W OR YCL025C)	YCL025C YDR508C YKR039W YPL265W			1	-1000	1000	0
r_1200	L-histidine transport, vacuolar	s_0802 + s_1006 <=> s_0794 + s_1009	(YBR293W OR YCL069W OR YMR088C)	YBR293W YCL069W YMR088C			1	0	1000	0
r_1201	L-histidine transport	s_0796 + s_1007 <=> s_0794 + s_1006	(YKR039W OR YGR191W OR YBR069C)	YBR069C YGR191W YKR039W			1	-1000	1000	0
r_1202	L-isoleucine transport	s_1019 <=> s_1016	YCL038C	YCL038C			1	-1000	1000	0
r_1203	L-isoleucine transport	s_0802 + s_1016 <=> s_0794 + s_1019	YJR001W	YJR001W			1	0	1000	0
r_1204	L-isoleucine transport	s_0802 + s_1019 <=> s_0794 + s_1016	(YKL146W OR YNL101W)	YKL146W YNL101W			1	0	1000	0
r_1205	L-isoleucine transport	s_0796 + s_1017 <=> s_0794 + s_1016	(YDR046C OR YKR039W OR YBR068C OR YCL025C OR YBR069C)	YBR068C YBR069C YCL025C YDR046C YKR039W			1	-1000	1000	0
r_1206	L-lactate transport	s_0063 <=> s_0065	YKL217W	YKL217W			1	-1000	1000	0
r_1207	L-lactate transport	s_0064 + s_0796 <=> s_0063 + s_0794	YKL217W	YKL217W			1	0	1000	0
r_1208	L-leucine transport, vacuoluar	s_1024 <=> s_1021	YCL038C	YCL038C			1	-1000	1000	0
r_1209	L-leucine transport, vacuoluar	s_0802 + s_1021 <=> s_0794 + s_1024	YJR001W	YJR001W			1	0	1000	0
r_1210	L-leucine transport, vacuoluar	s_0802 + s_1024 <=> s_0794 + s_1021	(YKL146W OR YNL101W)	YKL146W YNL101W			1	0	1000	0
r_1211	L-leucine transport	s_0796 + s_1022 <=> s_0794 + s_1021	(YKR039W OR YBR068C OR YBR069C OR YDR046C OR YDR508C OR YCL025C)	YBR068C YBR069C YCL025C YDR046C YDR508C YKR039W			1	-1000	1000	0
r_1212	L-lysine transport	s_0802 + s_1025 <=> s_0794 + s_1028	(YBR293W OR YCL069W OR YMR088C)	YBR293W YCL069W YMR088C			1	0	1000	0
r_1213	L-lysine transport	s_0796 + s_1026 <=> s_0794 + s_1025	(YNL268W OR YKR039W)	YKR039W YNL268W			1	-1000	1000	0
r_1214	L-methionine transport	s_0796 + s_1030 <=> s_0794 + s_1029	(YKR039W OR YDR508C OR YHL036W OR YBR068C OR YDR046C OR YGR055W OR YCL025C)	YBR068C YCL025C YDR046C YDR508C YGR055W YHL036W YKR039W			1	-1000	1000	0
r_1215	L-phenylalanine transport	s_0796 + s_1033 <=> s_0794 + s_1032	(YDR046C OR YKR039W OR YBR068C OR YOL020W OR YCL025C)	YBR068C YCL025C YDR046C YKR039W YOL020W			1	-1000	1000	0
r_1216	L-proline transport	s_0796 + s_1036 <=> s_0794 + s_1035	(YKR039W OR YOR348C)	YKR039W YOR348C			1	0	0	0
r_1217	L-serine transport	s_0796 + s_1041 <=> s_0794 + s_1039	(YKR039W OR YFL055W OR YDR508C OR YPL265W OR YCL025C)	YCL025C YDR508C YFL055W YKR039W YPL265W			1	-1000	1000	0
r_1218	L-threonine transport	s_0796 + s_1046 <=> s_0794 + s_1045	(YDR046C OR YKR039W OR YDR508C OR YCL025C OR YBR069C)	YBR069C YCL025C YDR046C YDR508C YKR039W			1	-1000	1000	0
r_1219	L-tryptophan transport	s_0796 + s_1049 <=> s_0794 + s_1048	(YKR039W OR YBR068C OR YOL020W OR YDR046C OR YBR069C)	YBR068C YBR069C YDR046C YKR039W YOL020W			1	-1000	1000	0
r_1220	L-tyrosine transport	s_1055 <=> s_1051	YCL038C	YCL038C			1	-1000	1000	0
r_1221	L-tyrosine transport	s_0802 + s_1051 <=> s_0794 + s_1055	(YBR293W OR YJR001W)	YBR293W YJR001W			1	0	1000	0
r_1222	L-tyrosine transport	s_0802 + s_1055 <=> s_0794 + s_1051	(YKL146W OR YNL101W)	YKL146W YNL101W			1	0	1000	0
r_1223	L-tyrosine transport	s_0796 + s_1052 <=> s_0794 + s_1051	(YKR039W OR YBR068C OR YOL020W OR YBR069C OR YDR046C OR YCL025C)	YBR068C YBR069C YCL025C YDR046C YKR039W YOL020W			1	-1000	1000	0
r_1224	L-valine transport	s_0796 + s_1057 <=> s_0794 + s_1056	(YDR046C OR YKR039W OR YBR068C OR YCL025C OR YBR069C)	YBR068C YBR069C YCL025C YDR046C YKR039W			1	-1000	1000	0
r_1225	lanosterol transport	s_1061 <=> s_1059	(YOR011W OR YIL013C)	YIL013C YOR011W			1	0	0	0
r_1226	malate transport	s_0066 + s_1326 <=> s_0068 + s_1322	YLR348C	YLR348C			1	0	1000	0
r_1227	maltose transport	s_0796 + s_1106 <=> s_0794 + s_1105	(YGR289C OR YBR298C OR YDL247W OR YJR160C)	YBR298C YDL247W YGR289C YJR160C			1	0	1000	0
r_1228	N,N'-diformyldityrosine transport	s_1185 <=> s_1186	YBR180W	YBR180W			1	0	1000	0
r_1229	NAD transport	s_1198 <=> s_1200	(YEL006W OR YIL006W)	YEL006W YIL006W			1	0	1000	0
r_1230	NAD transport	s_0585 + s_1198 <=> s_0584 + s_1200	YIL006W	YIL006W			1	0	1000	0
r_1231	NAD transport	s_0424 + s_1198 <=> s_0423 + s_1200	YIL006W	YIL006W			1	0	1000	0
r_1232	NAD transport	s_0616 + s_1198 <=> s_0615 + s_1200	YIL006W	YIL006W			1	0	1000	0
r_1235	nicotinate transport	s_1220 <=> s_1219	YGR260W	YGR260W			1	-1000	1000	0
r_1236	octadecanoate (n-C18:0) transport	s_1449 <=> s_1451					1	-1000	1000	0
r_1237	ornithine transport	s_0794 + s_1268 <=> s_0799 + s_1266	(YOR130C OR BAC1)	YOR130C BAC1			1	0	1000	0				21190580
r_1238	orntithine transport	s_0796 + s_1267 <=> s_0794 + s_1266	(YKR039W OR YEL063C)	YEL063C YKR039W			1	-1000	1000	0
r_1239	oxaloacetate transport	s_0794 + s_1271 <=> s_0799 + s_1273	YKL120W	YKL120W			1	0	1000	0
r_1241	pantothenate transport	s_0032 + s_0796 <=> s_0031 + s_0794	YCR028C	YCR028C			1	-1000	1000	0
r_1242	pentaprenyl diphosphate transport	s_1311 <=> s_1313					1	-1000	1000	0
r_1243	phenethyl acetate transport	s_1316 <=> s_1317					1	0	1000	0
r_1244	phosphate transport	s_0796 + s_1324 <=> s_0794 + s_1322	(YJL198W OR YBR296C OR YML123C OR YNR013C OR YCR037C)	YBR296C YCR037C YJL198W YML123C YNR013C			1	-1000	1000	0
r_1245	phosphate transport	s_0794 + s_1322 <=> s_0799 + s_1326	(YJR077C OR YER053C)	YER053C YJR077C			1	0	1000	0
r_1249	potassium transport	s_0796 + s_1374 <=> s_0794 + s_1373	YJL129C	YJL129C			1	-1000	1000	0
r_1250	putrescine excretion	s_1389 <=> s_1390	YKL174C	YKL174C			1	0	1000	0
r_1251	putrescine transport	s_0794 + s_1390 <=> s_0796 + s_1389	(YOR273C OR YLL028W)	YLL028W YOR273C			1	-1000	1000	0
r_1252	putrescine transport	s_0802 + s_1389 <=> s_0794 + s_1391	(YOR273C OR YLL028W)	YLL028W YOR273C			1	-1000	1000	0
r_1253	pyridoxine symport	s_0796 + s_1397 <=> s_0794 + s_1396	YGL186C	YGL186C			1	-1000	1000	0
r_1254	pyruvate transport	s_0796 + s_1400 <=> s_0794 + s_1399	YKL217W	YKL217W			1	-1000	1000	0
r_1255	S-adenosyl-L-methionine transport	s_0796 + s_1418 <=> s_0794 + s_1416	YPL274W	YPL274W			1	0	1000	0
r_1256	S-adenosyl-L-methionine transport	s_1416 <=> s_1419	YNL003C	YNL003C			1	-1000	1000	0
r_1257	S-methylmethionine permease	s_0796 + s_1425 <=> s_0794 + s_1424	YLL061W	YLL061W			1	0	1000	0
r_1258	sodium proton antiporter	s_0796 + s_1437 <=> s_0794 + s_1438	YLR138W	YLR138W			1	-1000	1000	0
r_1259	spermidine excretion	s_1439 <=> s_1440	YKL174C	YKL174C			1	0	1000	0
r_1260	spermidine transport	s_0794 + s_1440 <=> s_0796 + s_1439	(YOR273C OR YBR132C OR YKR039W OR YHL016C OR YPL274W OR YLL028W)	YBR132C YHL016C YKR039W YLL028W YOR273C YPL274W			1	-1000	1000	0
r_1261	spermidine transport	s_0802 + s_1439 <=> s_0794 + s_1441	(YOR273C OR YLL028W)	YLL028W YOR273C			1	-1000	1000	0
r_1262	spermine transport	s_0794 + s_1443 <=> s_0796 + s_1442	(YPR156C OR YGR138C OR YOR273C OR YLL028W)	YGR138C YLL028W YOR273C YPR156C			1	-1000	1000	0
r_1263	spermine transport	s_0802 + s_1442 <=> s_0794 + s_1444	(YPR156C OR YGR138C OR YOR273C OR YLL028W)	YGR138C YLL028W YOR273C YPR156C			1	-1000	1000	0
r_1264	succinate transport	s_1326 + s_1458 <=> s_1322 + s_1460	YLR348C	YLR348C			1	0	1000	0
r_1265	succinate-fumarate transport	s_0727 + s_1458 <=> s_0725 + s_1460	YJR095W	YJR095W			1	0	1000	0
r_1266	sulfate uniport	s_1468 <=> s_1467	(YBR294W OR YLR092W)	YBR294W YLR092W			1	0	1000	0
r_1267	sulfite transport	s_1469 <=> s_1470	YPL092W	YPL092W			1	0	1000	0
r_1268	taurine transport	s_1471 <=> s_1472					1	-1000	1000	0
r_1269	thiamine diphosphate transport	s_1475 <=> s_1477	YGR096W	YGR096W			1	0	1000	0
r_1270	thiamine transport	s_0796 + s_1490 <=> s_0794 + s_1489	(YLR237W OR YOR192C OR YOR071C)	YLR237W YOR071C YOR192C			1	0	1000	0
r_1271	UDPgalactose transport	s_1541 <=> s_1542	YPL244C	YPL244C			1	0	1000	0
r_1272	uracil transport	s_0796 + s_1551 <=> s_0794 + s_1550	YBR021W	YBR021W			1	0	1000	0
r_1273	urea transport	2 s_0796 + s_1553 <=> 2 s_0794 + s_1552	YHL016C	YHL016C			1	-1000	1000	0
r_1274	uridine transport	s_0796 + s_1557 <=> s_0794 + s_1556	YBL042C	YBL042C			1	0	1000	0
r_1275	UTP transport	s_0716 + s_0794 + s_1547 + s_1559 <=> s_0714 + s_0799 + s_1545 + s_1560	YBR192W	YBR192W			1	0	1000	0
r_1276	UTP/UMP antiport	2 s_0794 + s_1547 + s_1559 <=> 2 s_0799 + s_1545 + s_1560	YBR192W	YBR192W			1	0	1000	0
r_1277	water diffusion	s_0805 <=> s_0803	(YLL052C OR YPR192W)	YLL052C YPR192W			1	-1000	1000	0
r_1278	zymosterol transport	s_1571 <=> s_1568	(YOR011W OR YIL013C)	YIL013C YOR011W			1	-1000	1000	0
r_1357	isa complex sphingolipid	s_0892 -> 0.80645 s_0536					0	0	1000	0
r_1358	isa complex sphingolipid	s_1114 -> 0.90323 s_0536					0	0	1000	0
r_1359	isa complex sphingolipid	s_0859 -> s_0536					0	0	1000	0
r_1360	isa complex sphingolipid	s_0893 -> 0.80645 s_0537					0	0	1000	0
r_1361	isa complex sphingolipid	s_1115 -> 0.90323 s_0537					0	0	1000	0
r_1362	isa complex sphingolipid	s_0860 -> s_0537					0	0	1000	0
r_1363	isa dolichol	s_1483 -> 0.63636 s_0643					0	0	1000	0
r_1364	isa dolichol	s_1310 -> 0.68182 s_0643					0	0	1000	0
r_1365	isa dolichol	s_0829 -> 0.72727 s_0643					0	0	1000	0
r_1366	isa dolichol	s_0814 -> 0.77273 s_0643					0	0	1000	0
r_1367	isa dolichol	s_1246 -> 0.81818 s_0643					0	0	1000	0
r_1368	isa dolichol	s_1229 -> 0.86364 s_0643					0	0	1000	0
r_1369	isa dolichol	s_0845 -> 0.90909 s_0643					0	0	1000	0
r_1370	isa dolichol	s_0813 -> 0.95455 s_0643					0	0	1000	0
r_1371	isa dolichol	s_0640 -> s_0643					0	0	1000	0
r_1449	isa IPC	s_0907 -> 0.96 s_0892					0	0	1000	0
r_1450	isa IPC	s_0910 -> s_0892					0	0	1000	0
r_1451	isa IPC	s_0913 -> 0.96 s_0892					0	0	1000	0
r_1452	isa IPC	s_0916 -> s_0892					0	0	1000	0
r_1453	isa IPC	s_0895 -> 0.96 s_0892					0	0	1000	0
r_1454	isa IPC	s_0898 -> s_0892					0	0	1000	0
r_1455	isa IPC	s_0901 -> 0.96 s_0892					0	0	1000	0
r_1456	isa IPC	s_0904 -> s_0892					0	0	1000	0
r_1457	isa IPC	s_0919 -> 0.96 s_0892					0	0	1000	0
r_1458	isa IPC	s_0922 -> s_0892					0	0	1000	0
r_1459	isa IPC	s_0906 -> 0.96 s_0891					0	0	1000	0
r_1460	isa IPC	s_0909 -> s_0891					0	0	1000	0
r_1461	isa IPC	s_0912 -> 0.96 s_0891					0	0	1000	0
r_1462	isa IPC	s_0915 -> s_0891					0	0	1000	0
r_1463	isa IPC	s_0894 -> 0.96 s_0891					0	0	1000	0
r_1464	isa IPC	s_0897 -> s_0891					0	0	1000	0
r_1465	isa IPC	s_0900 -> 0.96 s_0891					0	0	1000	0
r_1466	isa IPC	s_0903 -> s_0891					0	0	1000	0
r_1467	isa IPC	s_0918 -> 0.96 s_0891					0	0	1000	0
r_1468	isa IPC	s_0921 -> s_0891					0	0	1000	0
r_1469	isa IPC	s_0908 -> 0.96 s_0893					0	0	1000	0
r_1470	isa IPC	s_0911 -> s_0893					0	0	1000	0
r_1471	isa IPC	s_0914 -> 0.96 s_0893					0	0	1000	0
r_1472	isa IPC	s_0917 -> s_0893					0	0	1000	0
r_1473	isa IPC	s_0896 -> 0.96 s_0893					0	0	1000	0
r_1474	isa IPC	s_0899 -> s_0893					0	0	1000	0
r_1475	isa IPC	s_0902 -> 0.96 s_0893					0	0	1000	0
r_1476	isa IPC	s_0905 -> s_0893					0	0	1000	0
r_1477	isa IPC	s_0920 -> 0.96 s_0893					0	0	1000	0
r_1478	isa IPC	s_0923 -> s_0893					0	0	1000	0
r_1479	isa M(IP)2C	s_0862 -> 0.96774 s_0859					0	0	1000	0
r_1480	isa M(IP)2C	s_0865 -> s_0859					0	0	1000	0
r_1481	isa M(IP)2C	s_0874 -> 0.96774 s_0859					0	0	1000	0
r_1482	isa M(IP)2C	s_0877 -> s_0859					0	0	1000	0
r_1483	isa M(IP)2C	s_0868 -> 0.96774 s_0859					0	0	1000	0
r_1484	isa M(IP)2C	s_0871 -> s_0859					0	0	1000	0
r_1485	isa M(IP)2C	s_0880 -> 0.96774 s_0859					0	0	1000	0
r_1486	isa M(IP)2C	s_0883 -> s_0859					0	0	1000	0
r_1487	isa M(IP)2C	s_0886 -> 0.96774 s_0859					0	0	1000	0
r_1488	isa M(IP)2C	s_0889 -> s_0859					0	0	1000	0
r_1489	isa M(IP)2C	s_0861 -> 0.96774 s_0858					0	0	1000	0
r_1490	isa M(IP)2C	s_0864 -> s_0858					0	0	1000	0
r_1491	isa M(IP)2C	s_0873 -> 0.96774 s_0858					0	0	1000	0
r_1492	isa M(IP)2C	s_0876 -> s_0858					0	0	1000	0
r_1493	isa M(IP)2C	s_0867 -> 0.96774 s_0858					0	0	1000	0
r_1494	isa M(IP)2C	s_0870 -> s_0858					0	0	1000	0
r_1495	isa M(IP)2C	s_0879 -> 0.96774 s_0858					0	0	1000	0
r_1496	isa M(IP)2C	s_0882 -> s_0858					0	0	1000	0
r_1497	isa M(IP)2C	s_0885 -> 0.96774 s_0858					0	0	1000	0
r_1498	isa M(IP)2C	s_0888 -> s_0858					0	0	1000	0
r_1499	isa M(IP)2C	s_0863 -> 0.96774 s_0860					0	0	1000	0
r_1500	isa M(IP)2C	s_0866 -> s_0860					0	0	1000	0
r_1501	isa M(IP)2C	s_0875 -> 0.96774 s_0860					0	0	1000	0
r_1502	isa M(IP)2C	s_0878 -> s_0860					0	0	1000	0
r_1503	isa M(IP)2C	s_0869 -> 0.96774 s_0860					0	0	1000	0
r_1504	isa M(IP)2C	s_0872 -> s_0860					0	0	1000	0
r_1505	isa M(IP)2C	s_0881 -> 0.96774 s_0860					0	0	1000	0
r_1506	isa M(IP)2C	s_0884 -> s_0860					0	0	1000	0
r_1507	isa M(IP)2C	s_0887 -> 0.96774 s_0860					0	0	1000	0
r_1508	isa M(IP)2C	s_0890 -> s_0860					0	0	1000	0
r_1509	isa MIPC	s_1129 -> 0.96429 s_1114					0	0	1000	0
r_1510	isa MIPC	s_1132 -> s_1114					0	0	1000	0
r_1511	isa MIPC	s_1135 -> 0.96429 s_1114					0	0	1000	0
r_1512	isa MIPC	s_1138 -> s_1114					0	0	1000	0
r_1513	isa MIPC	s_1117 -> 0.96429 s_1114					0	0	1000	0
r_1514	isa MIPC	s_1120 -> s_1114					0	0	1000	0
r_1515	isa MIPC	s_1123 -> 0.96429 s_1114					0	0	1000	0
r_1516	isa MIPC	s_1126 -> s_1114					0	0	1000	0
r_1517	isa MIPC	s_1141 -> 0.96429 s_1114					0	0	1000	0
r_1518	isa MIPC	s_1144 -> s_1114					0	0	1000	0
r_1519	isa MIPC	s_1128 -> 0.96429 s_1113					0	0	1000	0
r_1520	isa MIPC	s_1131 -> s_1113					0	0	1000	0
r_1521	isa MIPC	s_1134 -> 0.96429 s_1113					0	0	1000	0
r_1522	isa MIPC	s_1137 -> s_1113					0	0	1000	0
r_1523	isa MIPC	s_1116 -> 0.96429 s_1113					0	0	1000	0
r_1524	isa MIPC	s_1119 -> s_1113					0	0	1000	0
r_1525	isa MIPC	s_1122 -> 0.96429 s_1113					0	0	1000	0
r_1526	isa MIPC	s_1125 -> s_1113					0	0	1000	0
r_1527	isa MIPC	s_1140 -> 0.96429 s_1113					0	0	1000	0
r_1528	isa MIPC	s_1143 -> s_1113					0	0	1000	0
r_1529	isa MIPC	s_1130 -> 0.96429 s_1115					0	0	1000	0
r_1530	isa MIPC	s_1133 -> s_1115					0	0	1000	0
r_1531	isa MIPC	s_1136 -> 0.96429 s_1115					0	0	1000	0
r_1532	isa MIPC	s_1139 -> s_1115					0	0	1000	0
r_1533	isa MIPC	s_1118 -> 0.96429 s_1115					0	0	1000	0
r_1534	isa MIPC	s_1121 -> s_1115					0	0	1000	0
r_1535	isa MIPC	s_1124 -> 0.96429 s_1115					0	0	1000	0
r_1536	isa MIPC	s_1127 -> s_1115					0	0	1000	0
r_1537	isa MIPC	s_1142 -> 0.96429 s_1115					0	0	1000	0
r_1538	isa MIPC	s_1145 -> s_1115					0	0	1000	0
r_1542	(1->3)-beta-D-glucan exchange	s_0003 <=>					1	0	1000	0
r_1543	(1->3)-beta-D-glucan transport	s_0001 <=> s_0002					1	-1000	1000	0
r_1545	(R)-carnitine exchange	s_0022 <=>					1	0	1000	0
r_1546	(R)-lactate exchange	s_0026 <=>					1	0	1000	0
r_1547	(R)-mevalonate exchange	s_0029 <=>					1	0	1000	0
r_1548	(R)-pantothenate exchange	s_0032 <=>					1	-0.5	1000	0
r_1549	(R,R)-2,3-butanediol exchange	s_0036 <=>					1	0	1000	0
r_1550	(S)-3-methyl-2-oxopentanoate exchange	s_0058 <=>					1	0	1000	0
r_1551	(S)-lactate exchange	s_0064 <=>					1	0	1000	0
r_1552	(S)-malate exchange	s_0067 <=>					1	0	1000	0
r_1553	1-(sn-glycero-3-phospho)-1D-myo-inositol exchange	s_0080 <=>					1	-0.5	1000	0
r_1554	1-acylglycerophosphocholine exchange	s_0084 <=>					1	0	1000	0
r_1560	1D-myo-inositol 1,3,4,5,6-pentakisphosphate diffusion	s_1156 <=> s_1157					1	-1000	1000	0
r_1562	1D-myo-inositol 1-phosphate transport	s_0127 <=> s_0126					1	-1000	1000	0
r_1563	2'-deoxyadenosine exchange	s_0133 <=>					1	0	1000	0
r_1564	2'-deoxyguanosine exchange	s_0135 <=>					1	0	1000	0
r_1565	2'-deoxyinosine exchange	s_0137 <=>					1	0	1000	0
r_1566	2'-deoxyuridine exchange	s_0139 <=>					1	0	1000	0
r_1567	2-dehydro-3-deoxy-D-arabino-heptonate7-phohsphate transport	s_0349 <=> s_0350					1	-1000	1000	0
r_1568	2-dehydropantoate transport	s_0149 <=> s_0150					1	-1000	1000	0
r_1572	2-isopropylmalate exchange	s_0163 <=>					1	0	1000	0
r_1573	2-isopropylmalate transport	s_0162 <=> s_0163					1	-1000	1000	0
r_1574	2-isopropylmalate transport	s_0162 <=> s_0164					1	-1000	1000	0
r_1575	2-methyl-1-butanol transport	s_0169 <=> s_0170					1	-1000	1000	0
r_1576	2-methyl-1-butanol transport	s_0169 <=> s_0171					1	-1000	1000	0
r_1577	2-methylbutanal exchange	s_0167 <=>					1	0	1000	0
r_1578	2-methylbutanal transport	s_0166 <=> s_0167					1	-1000	1000	0
r_1579	2-methylbutanal transport	s_0166 <=> s_0168					1	-1000	1000	0
r_1580	2-methylbutanol exchange	s_0170 <=>					1	0	1000	0
r_1581	2-methylbutyl acetate exchange	s_0173 <=>					1	0	1000	0
r_1582	2-methylpropanal transport	s_0937 <=> s_0938					1	-1000	1000	0
r_1583	2-methylpropanal transport	s_0937 <=> s_0939					1	-1000	1000	0
r_1585	2-oxobutanoate transporter	s_0178 <=> s_0179					1	-1000	1000	0
r_1586	2-oxoglutarate exchange	s_0181 <=>					1	0	1000	0
r_1587	2-oxoglutarate transport	s_0180 <=> s_0183					1	-1000	1000	0
r_1588	2-oxoglutarate transport	s_0181 <=> s_0180					1	-1000	1000	0
r_1589	2-phenylethanol exchange	s_0186 <=>					1	0	1000	0
r_1590	2-phenylethanol transport	s_0186 <=> s_0185					1	-1000	1000	0
r_1591	2-phenylethanol transport	s_0187 <=> s_0185					1	-1000	1000	0
r_1595	3-carboxy-4-methyl-2-oxopentanoate transport	s_0010 <=> s_0011					1	-1000	1000	0
r_1596	3-methyl-2-oxopentanoate transport	s_0056 <=> s_0060					1	-1000	1000	0
r_1597	3-methyl-oxopentanoate trasport	s_0058 <=> s_0056					1	-1000	1000	0
r_1598	3-methylbutanal exchange	s_0235 <=>					1	0	1000	0
r_1599	3-methylbutanal transport	s_0234 <=> s_0235					1	-1000	1000	0
r_1600	3-methylbutanal transport	s_0234 <=> s_0236					1	-1000	1000	0
r_1601	3-octaprenyl-4-hydroxybenzoate transport	s_0215 <=> s_0216					1	-1000	1000	0
r_1603	4-amino-5-hydroxymethyl-2-methylpyrimidine synthetase	s_0300 + 2 s_0794 <=> s_0270 + s_0775 + s_1322	YGL234W	YGL234W			1	0	1000	0				3097325
r_1604	4-aminobenzoate exchange	s_0272 <=>					1	-0.5	1000	0
r_1605	4-aminobenzoate transport	s_0271 <=> s_0272					1	-1000	1000	0
r_1606	4-aminobenzoate transport	s_0271 <=> s_0273					1	-1000	1000	0
r_1607	4-aminobutanal transport	s_0274 <=> s_0275					1	-1000	1000	0
r_1608	4-aminobutyrate transport	s_0734 <=> s_0738					1	-1000	1000	0
r_1609	4-hydroxy-2-oxoglutarate transport	s_0282 <=> s_0283					1	-1000	1000	0
r_1610	4-hydroxy-2-oxoglutarate transport	s_0282 <=> s_0284					1	-1000	1000	0
r_1611	4-hydroxybenzoate transport	s_0286 <=> s_0287					1	-1000	1000	0
r_1613	5'-nucleotidase (AMP)	s_0423 + s_0803 <=> s_0386 + s_1322					1	0	1000	0
r_1614	5'-nucleotidase (dAMP)	s_0584 + s_0803 <=> s_0132 + s_1322					1	0	1000	0
r_1615	5'-nucleotidase (dCMP)	s_0589 + s_0803 <=> s_0610 + s_1322					1	0	1000	0
r_1616	5'-nucleotidase (dGMP)	s_0615 + s_0803 <=> s_0134 + s_1322					1	0	1000	0
r_1617	5'-nucleotidase (dTMP)	s_0649 + s_0803 <=> s_1322 + s_1493					1	0	1000	0
r_1618	5'-nucleotidase (dUMP)	s_0654 + s_0803 <=> s_0138 + s_1322					1	0	1000	0
r_1619	5'-nucleotidase (GMP)	s_0782 + s_0803 <=> s_0790 + s_1322	YER037W	YER037W			1	0	1000	0
r_1620	5'-nucleotidase (XMP)	s_0803 + s_1565 <=> s_1322 + s_1563					1	0	1000	0
r_1621	5-aminolevulinate exchange	s_0316 <=>					1	0	1000	0
r_1622	5-aminolevulinate transport	s_0315 <=> s_0317					1	-1000	1000	0
r_1623	5-formethyltetrahydrofolate cyclo-ligase	s_0321 + s_0437 <=> s_0305 + s_0397 + s_1326	YER183C	YER183C			1	0	1000	0				11923304
r_1624	5-formyltetrahydrofolate:10-formyltetrahydrofolate isomerase	s_0319 + s_0434 + s_0803 <=> s_0120 + s_0394 + s_0794 + s_1322	YER183C	YER183C			1	0	1000	0				11923304
r_1625	5-formyltetrahydrofolic acid exchange	s_0320 <=>					1	0	1000	0
r_1627	7,8-diaminononanoate exchange	s_0342 <=>					1	0	1000	0
r_1628	7,8-diaminononanoate transport	s_0342 <=> s_0341					1	-1000	1000	0
r_1629	8-amino-7-oxononanoate exchange	s_0354 <=>					1	0	1000	0
r_1630	9H-xanthine exchange	s_0358 <=>					1	0	1000	0
r_1631	acetaldehyde exchange	s_0360 <=>					1	0	1000	0
r_1632	acetaldehyde transport	s_0361 <=> s_0359					1	-1000	1000	0
r_1633	acetaldehyde transport	s_0360 <=> s_0359					1	-1000	1000	0
r_1634	acetate exchange	s_0364 <=>					1	0	1000	0
r_1635	acetate transport	s_0362 <=> s_0366					1	-1000	1000	0
r_1637	acetyl-CoA transport	s_0373 <=> s_0377					1	-1000	1000	0
r_1638	acetylcarnitine transport	s_1237 <=> s_1235					1	0	1000	0
r_1639	adenine exchange	s_0384 <=>					1	0	1000	0
r_1640	adenine transport	s_0383 <=> s_0385					1	-1000	1000	0
r_1641	adenosine 3',5'-bismonophosphate exchange	s_0391 <=>					1	0	1000	0
r_1642	adenosine 3',5'-bisphosphate transport	s_0390 <=> s_0392					1	-1000	1000	0
r_1643	adenosine exchange	s_0387 <=>					1	0	1000	0
r_1644	ADP transport	s_0394 <=> s_0398					1	-1000	1000	0
r_1645	ADP transport	s_0394 <=> s_0395					1	-1000	1000	0
r_1647	AKG transporter, peroxisome	s_0180 <=> s_0184					1	-1000	1000	0
r_1648	allantoate exchange	s_0406 <=>					1	0	1000	0
r_1649	allantoin exchange	s_0408 <=>					1	0	1000	0
r_1650	alpha,alpha-trehalose exchange	s_1521 <=>					1	0	1000	0
r_1651	alpha-D-glucosamine 6-phosphate exchange	s_0413 <=>					1	0	1000	0
r_1652	alpha-ketoglutarate/malate transporter	s_0067 + s_0180 <=> s_0066 + s_0181					1	-1000	1000	0
r_1654	ammonium exchange	s_0420 <=>					1	-1000	1000	0
r_1656	AMP transport	s_0425 <=> s_0423					1	-1000	1000	0
r_1657	arginine transport	s_0794 + s_0965 <=> s_0799 + s_0967					1	0	1000	0
r_1658	asparagine transport	s_0969 <=> s_0971					1	0	1000	0
r_1659	aspartate-glutamate transporter	s_0973 + s_0995 <=> s_0976 + s_0991					1	-1000	1000	0
r_1660	ATP diffusion	s_0434 <=> s_0438					1	-1000	1000	0
r_1661	ATP transport	s_0434 <=> s_0435					1	-1000	1000	0
r_1663	bicarbonate exchange	s_0446 <=>					1	0	1000	0
r_1664	bicarbonate formation	s_0460 + s_0807 <=> s_0447 + s_0799					1	-1000	1000	0
r_1665	bicarbonate formation	s_0461 + s_0808 <=> s_0448 + s_0800					1	-1000	1000	0
r_1667	bicarbonate formation	s_0456 + s_0803 <=> s_0445 + s_0794					1	-1000	1000	0
r_1668	bicarbonate formation	s_0458 + s_0805 <=> s_0446 + s_0796					1	-1000	1000	0
r_1669	bicarbonate transport	s_0445 <=> s_0448					1	-1000	1000	0
r_1671	biotin exchange	s_0452 <=>					1	-0.5	1000	0
r_1672	carbon dioxide exchange	s_0458 <=>					1	0	1000	0
r_1673	carnitine transport	s_0021 <=> s_0024					1	0	1000	0
r_1674	carnitine-acetylcarnitine carrier	s_0021 + s_1237 <=> s_0024 + s_1235					1	0	1000	0
r_1675	CDP transport	s_0467 <=> s_0468					1	-1000	1000	0
r_1676	ceramide transport	s_0476 <=> s_0475					1	-1000	1000	0
r_1677	ceramide transport	s_0482 <=> s_0481					1	-1000	1000	0
r_1678	ceramide transport	s_0500 <=> s_0499					1	-1000	1000	0
r_1679	ceramide transport	s_0479 <=> s_0478					1	-1000	1000	0
r_1680	ceramide transport	s_0485 <=> s_0484					1	-1000	1000	0
r_1681	ceramide transport	s_0503 <=> s_0502					1	-1000	1000	0
r_1683	choline exchange	s_0513 <=>					1	0	1000	0
r_1684	choline transport	s_0511 <=> s_0512					1	-1000	1000	0
r_1685	chorismate pyruvate lyase	s_0515 <=> s_0286 + s_1399	YUBIC	YUBIC			1	0	1000	0		4.1.3.40		11583838, 1644758, 8012607
r_1686	citrate transport	s_0523 <=> s_0522					1	-1000	1000	0
r_1687	citrate(3-) exchange	s_0523 <=>					1	0	1000	0
r_1688	citrate/isocitrate antiport	s_0522 + s_0942 <=> s_0525 + s_0940					1	-1000	1000	0
r_1689	citrate/malate antiport	s_0066 + s_0525 <=> s_0069 + s_0522					1	-1000	1000	0
r_1690	CMP nucleosidase	s_0526 + s_0803 <=> s_0545 + s_1408					1	0	1000	0
r_1691	CO2 transport	s_0456 <=> s_0457					1	-1000	1000	0
r_1694	CO2 transport	s_0461 <=> s_0456					1	-1000	1000	0
r_1695	CO2 transport	s_0456 <=> s_0462					1	-1000	1000	0
r_1696	CO2 transport	s_0456 <=> s_0460					1	-1000	1000	0
r_1697	CO2 transport	s_0456 <=> s_0458					1	-1000	1000	0
r_1698	coenzyme A transport	s_0529 <=> s_0530					1	-1000	1000	0
r_1699	coenzyme A transport	s_0529 <=> s_0533					1	-1000	1000	0
r_1700	coenzyme A transport	s_0534 <=> s_0529					1	-1000	1000	0
r_1701	complex sphingolipid transport	s_0536 <=> s_0535					1	-1000	1000	0
r_1702	cytidine exchange	s_0544 <=>					1	0	1000	0
r_1703	cytidylate kinase (CMP)	s_0434 + s_0526 <=> s_0394 + s_0467					1	0	1000	0
r_1704	cytidylate kinase (dCMP)	s_0434 + s_0589 <=> s_0394 + s_0587					1	-1000	1000	0
r_1705	cytosine exchange	s_0546 <=>					1	0	1000	0
r_1706	D-arabinose exchange	s_0549 <=>					1	0	1000	0
r_1707	D-arabinose transport	s_0549 <=> s_0548					1	-1000	1000	0
r_1708	D-erythrose 4-phosphate transport	s_0551 <=> s_0552					1	-1000	1000	0
r_1709	D-fructose exchange	s_0554 <=>					1	0	1000	0
r_1710	D-galactose exchange	s_0559 <=>					1	0	1000	0
r_1711	D-galacturonate exchange	s_0560 <=>					1	0	1000	0
r_1712	D-glucitol exchange	s_0562 <=>					1	0	1000	0
r_1713	D-glucosamine 6-phosphate uniport	s_0413 <=> s_0412					1	-1000	1000	0
r_1714	D-glucose exchange	s_0565 <=>					1	-100	1000	0
r_1715	D-mannose exchange	s_0572 <=>					1	0	1000	0
r_1716	D-ribose exchange	s_0576 <=>					1	0	1000	0
r_1717	D-sorbitol transport	s_0562 <=> s_0561					1	-1000	1000	0
r_1718	D-xylose exchange	s_0579 <=>					1	0	1000	0
r_1719	D-xylose transport	s_0579 <=> s_0578					1	-1000	1000	0
r_1720	dADP transport	s_0582 <=> s_0583					1	-1000	1000	0
r_1721	dCDP transport	s_0587 <=> s_0588					1	-1000	1000	0
r_1722	ATP deamination	s_0434 + s_0794 + s_0803 <=> s_0419 + s_0950					1	0	1000	0
r_1723	dATP deamination	s_0586 + s_0794 + s_0803 <=> s_0419 + s_0639					1	0	1000	0
r_1724	ADP deamination	s_0394 + s_0794 + s_0803 <=> s_0419 + s_0846					1	0	1000	0
r_1725	dADP deamination	s_0582 + s_0794 + s_0803 <=> s_0419 + s_0618					1	0	1000	0
r_1726	deamino-NAD+ diffusion	s_0591 <=> s_0593					1	-1000	1000	0
r_1727	decanoate exchange	s_0597 <=>					1	0	1000	0
r_1728	deoxyadenosine transport	s_0133 <=> s_0132					1	0	1000	0
r_1729	deoxyadenylate kinase	s_0434 + s_0584 <=> s_0394 + s_0582					1	-1000	1000	0
r_1730	deoxycytidine exchange	s_0611 <=>					1	0	1000	0
r_1731	deoxycytidine transport	s_0611 <=> s_0610					1	0	1000	0
r_1732	deoxyguanosine transport	s_0135 <=> s_0134					1	0	1000	0
r_1733	deoxyinosine transport	s_0137 <=> s_0136					1	0	1000	0
r_1734	deoxyuridine kinase (ATP:deoxyuridine)	s_0138 + s_0434 <=> s_0394 + s_0654 + s_0794					1	0	1000	0
r_1735	deoxyuridine transport	s_0139 <=> s_0138					1	0	1000	0
r_1736	dephospho-CoA kinase	s_0197 + s_0434 <=> s_0394 + s_0529 + s_0794					1	0	1000	0
r_1737	dGDP transport	s_0613 <=> s_0614					1	-1000	1000	0
r_1738	dhnpt transport	s_0343 <=> s_0344					1	-1000	1000	0
r_1739	diamine transaminase	s_0373 + s_1442 <=> s_0529 + s_0794 + s_1181	YDR071C	YDR071C			1	0	1000	0				15723835
r_1743	dihydrofolate transport	s_0625 <=> s_0626					1	-1000	1000	0
r_1744	dihydroneopterin triphosphate pyrophosphatase	s_0346 + s_0803 <=> s_0345 + s_0633 + s_0794					1	0	1000	0
r_1745	dihydropteroate transport	s_0347 <=> s_0348					1	-1000	1000	0
r_1746	dihydroxyacetone phosphate transport	s_0632 <=> s_0629					1	-1000	1000	0
r_1747	diphosphate transport	s_0633 <=> s_0638					1	-1000	1000	0
r_1748	dolichol phosphate transport	s_0645 <=> s_0646					1	-1000	1000	0
r_1749	dTTP exchange	s_0651 <=>					1	0	1000	0
r_1750	dTTP uniport	s_0651 <=> s_0650					1	-1000	1000	0
r_1751	dUDP diffusion	s_0652 <=> s_0653					1	-1000	1000	0
r_1752	dUMP transport	s_0654 <=> s_0655					1	-1000	1000	0
r_1753	episterol exchange	s_0659 <=>					1	0	1000	0
r_1754	ergosta-5,6,22,24,(28)-tetraen-3beta-ol transport	s_0662 <=> s_0663					1	-1000	1000	0
r_1757	ergosterol exchange	s_0668 <=>					1	0	1000	0
r_1758	ergosterol transport	s_0667 <=> s_0666					1	-1000	1000	0
r_1759	ergosterol transport	s_0666 <=> s_0669					1	-1000	1000	0
r_1760	ergosterol transport	s_0666 <=> s_0665					1	-1000	1000	0
r_1761	ethanol exchange	s_0681 <=>					1	0	1000	0
r_1762	ethanol transport	s_0680 <=> s_0681					1	-1000	1000	0
r_1763	ethanol transport, mitochondrial	s_0680 <=> s_0682					1	-1000	1000	0
r_1764	ethanolamine exchange	s_0684 <=>					1	0	1000	0
r_1765	ethyl acetate exchange	s_0686 <=>					1	0	1000	0
r_1766	farnesyl diphosphate transport	s_0190 <=> s_0191					1	-1000	1000	0
r_1770	fatty acid transport	s_0595 <=> s_0600					1	-1000	1000	0
r_1771	fatty acid transport	s_1065 <=> s_1070					1	-1000	1000	0
r_1772	fatty acid transport	s_1161 <=> s_1166					1	-1000	1000	0
r_1774	fatty acid transport	s_1286 <=> s_1291					1	-1000	1000	0
r_1775	fatty acid transport	s_1293 <=> s_1298					1	-1000	1000	0
r_1776	fatty acid transport	s_1248 <=> s_1253					1	-1000	1000	0
r_1777	myristate (n-C14:0) transport	s_1163 <=> s_1161					1	-1000	1000	0
r_1788	fecosterol exchange	s_0702 <=>					1	0	1000	0
r_1790	FMN adenylyltransferase	s_0437 + s_0716 + s_0799 <=> s_0636 + s_0688	YDL045C	YDL045C			1	0	1000	0				7799934
r_1791	FMN exchange	s_0715 <=>					1	0	1000	0
r_1792	folic acid exchange	s_0720 <=>					1	0	1000	0
r_1793	formate exchange	s_0723 <=>					1	0	1000	0
r_1794	formate transport	s_0724 <=> s_0722					1	0	1000	0
r_1795	formate transport	s_0723 <=> s_0722					1	-1000	1000	0
r_1796	formate transport	s_0726 <=> s_0725					1	-1000	1000	0
r_1797	fructose-1-phosphate kinase	s_0434 + s_0556 <=> s_0394 + s_0555 + s_0794					1	0	1000	0
r_1798	fumarate(2-) exchange	s_0726 <=>					1	0	1000	0
r_1800	gamma-aminobutyrate exchange	s_0736 <=>					1	0	1000	0
r_1801	GDP transport	s_0740 <=> s_0739					1	-1000	1000	0
r_1802	GDP transport	s_0739 <=> s_0742					1	-1000	1000	0
r_1803	GDP-alpha-D-mannose transport	s_0743 <=> s_0744					1	-1000	1000	0
r_1805	glucose transport, vacuolar	s_0563 <=> s_0566					1	-1000	1000	0
r_1806	glutathione disulfide exchange	s_0755 <=>					1	0	1000	0
r_1807	glutathione exchange	s_0751 <=>					1	0	1000	0
r_1808	glycerol exchange	s_0766 <=>					1	0	1000	0
r_1809	glycerol-3-phosphate shuttle	s_0767 <=> s_0770					1	-1000	1000	0
r_1810	glycine exchange	s_1004 <=>					1	0	1000	0
r_1811	glycine transport	s_1003 <=> s_1005					1	0	1000	0
r_1812	glycoaldehyde transport	s_0775 <=> s_0777					1	-1000	1000	0
r_1813	glycoaldehyde transport	s_0776 <=> s_0775					1	-1000	1000	0
r_1814	glycolaldehyde exchange	s_0776 <=>					1	0	1000	0
r_1815	glyoxylate exchange	s_0780 <=>					1	0	1000	0
r_1816	glyoxylate transport	s_0779 <=> s_0780					1	-1000	1000	0
r_1817	glyoxylate transport	s_0779 <=> s_0781					1	-1000	1000	0
r_1818	guanine exchange	s_0788 <=>					1	0	1000	0
r_1819	guanine transport	s_0787 <=> s_0789					1	-1000	1000	0
r_1820	guanosine exchange	s_0791 <=>					1	0	1000	0
r_1821	guanosine kinase	s_0434 + s_0790 <=> s_0394 + s_0782 + s_0794					1	0	1000	0
r_1822	guanosine transport	s_0790 <=> s_0792					1	0	1000	0
r_1823	guanosine transport	s_0791 <=> s_0790					1	0	1000	0
r_1824	H+ diffusion	s_0796 <=> s_0794					1	-1000	1000	0
r_1825	H+ diffusion	s_0794 <=> s_0795					1	-1000	1000	0
r_1826	H+ diffusion	s_0794 <=> s_0797					1	-1000	1000	0
r_1827	H+ diffusion	s_0794 <=> s_0798					1	-1000	1000	0
r_1829	H+ diffusion	s_0794 <=> s_0800					1	-1000	1000	0
r_1830	H+ diffusion	s_0794 <=> s_0801					1	-1000	1000	0
r_1831	H+ diffusion	s_0794 <=> s_0802					1	-1000	1000	0
r_1832	H+ exchange	s_0796 <=>					1	-1000	1000	0
r_1833	hexacosanoyl-CoA transport	s_0816 <=> s_0817					1	-1000	1000	0
r_1834	hexadecanal exchange	s_0826 <=>					1	0	1000	0
r_1835	hexadecanoate (n-C16:0) transport	s_1288 <=> s_1286					1	-1000	1000	0
r_1836	hexadecenoate (n-C16:1) transport	s_1295 <=> s_1293					1	-1000	1000	0
r_1837	L-histidine transport, mitochondrial	s_1006 <=> s_1008					1	0	1000	0
r_1838	homocitrate synthase	s_0182 + s_0376 + s_0807 <=> s_0532 + s_0799 + s_0834	(YDL131W OR YDL182W)	YDL131W YDL182W			1	0	1000	0
r_1839	hydrogen peroxide transport	s_0837 <=> s_0839					1	-1000	1000	0
r_1840	hydroxymethylglutaryl-CoA transport	s_0218 <=> s_0221					1	-1000	1000	0
r_1841	hypoxanthine exchange	s_0844 <=>					1	0	1000	0
r_1842	hypoxanthine transport	s_0844 <=> s_0843					1	-1000	1000	0
r_1843	indol-3-ylacetaldehyde exchange	s_0851 <=>					1	0	1000	0
r_1844	indole-3-acetaldehyde transport	s_0850 <=> s_0852					1	-1000	1000	0
r_1845	indole-3-acetaldehyde transport	s_0850 <=> s_0851					1	-1000	1000	0
r_1846	indole-3-acetate transport	s_0853 <=> s_0854					1	-1000	1000	0
r_1847	inosine exchange	s_0857 <=>					1	0	1000	0
r_1848	inosine transport	s_0857 <=> s_0856					1	0	1000	0
r_1849	inositol hexakisphosphate transport	s_1158 <=> s_1159					1	-1000	1000	0
r_1850	insosine kinase	s_0434 + s_0856 <=> s_0394 + s_0794 + s_0849					1	0	1000	0
r_1851	IPC transport	s_0895 <=> s_0894					1	-1000	1000	0
r_1852	IPC transport	s_0901 <=> s_0900					1	-1000	1000	0
r_1853	IPC transport	s_0907 <=> s_0906					1	-1000	1000	0
r_1854	IPC transport	s_0913 <=> s_0912					1	-1000	1000	0
r_1855	IPC transport	s_0919 <=> s_0918					1	-1000	1000	0
r_1856	IPC transport	s_0898 <=> s_0897					1	-1000	1000	0
r_1857	IPC transport	s_0904 <=> s_0903					1	-1000	1000	0
r_1858	IPC transport	s_0910 <=> s_0909					1	-1000	1000	0
r_1859	IPC transport	s_0916 <=> s_0915					1	-1000	1000	0
r_1860	IPC transport	s_0922 <=> s_0921					1	-1000	1000	0
r_1861	iron(2+) exchange	s_0925 <=>					1	-1000	1000	0
r_1862	isoamyl acetate exchange	s_0928 <=>					1	0	1000	0
r_1863	isoamyl alcohol transport	s_0929 <=> s_0930					1	-1000	1000	0
r_1864	isoamyl alcohol transport	s_0929 <=> s_0931					1	-1000	1000	0
r_1865	isoamylol exchange	s_0930 <=>					1	0	1000	0
r_1866	isobutanol exchange	s_0933 <=>					1	0	1000	0
r_1867	isobutyl acetate exchange	s_0936 <=>					1	0	1000	0
r_1868	isobutyl alcohol transport	s_0932 <=> s_0933					1	-1000	1000	0
r_1869	isobutyl alcohol transport	s_0932 <=> s_0934					1	-1000	1000	0
r_1870	isobutyraldehyde exchange	s_0938 <=>					1	0	1000	0
r_1871	L-1-pyrroline-3-hydroxy-5-carboxylate spontaneous conversion to L-4-hydroxyglutamate semialdehyde	s_0117 + s_0799 + s_0807 <=> s_0954					1	0	1000	0
r_1872	L-2-amino-3-oxobutanoate decarboxylation (spontaneous)	s_0794 + s_0952 <=> s_0418 + s_0456					1	0	1000	0
r_1873	L-alanine exchange	s_0956 <=>					1	0	1000	0
r_1874	L-alanine transport	s_0957 <=> s_0955					1	0	1000	0
r_1875	L-arabinitol exchange	s_0962 <=>					1	0	1000	0
r_1876	L-arabinitol transport	s_0962 <=> s_0961					1	-1000	1000	0
r_1877	L-arabinoase transport	s_0964 <=> s_0963					1	-1000	1000	0
r_1878	L-arabinose exchange	s_0964 <=>					1	0	1000	0
r_1879	L-arginine exchange	s_0966 <=>					1	0	1000	0
r_1880	L-asparagine exchange	s_0970 <=>					1	0	1000	0
r_1881	L-aspartate exchange	s_0974 <=>					1	0	1000	0
r_1882	L-carnitine transport	s_0023 <=> s_0021					1	0	1000	0
r_1883	L-cysteine exchange	s_0982 <=>					1	0	1000	0
r_1884	L-erythro-4-hydroxyglutamate transport	s_0677 <=> s_0678					1	-1000	1000	0
r_1885	L-erythro-4-hydroxyglutamate transport	s_0677 <=> s_0679					1	-1000	1000	0
r_1886	L-glucitol exchange	s_0990 <=>					1	0	1000	0
r_1887	L-glutamate 5-semialdehyde dehydratase	s_0997 <=> s_0118 + s_0794 + s_0803					1	-1000	1000	0
r_1889	L-glutamate exchange	s_0992 <=>					1	0	1000	0
r_1890	L-glutamate transport	s_0991 <=> s_0994					1	-1000	1000	0
r_1891	L-glutamine exchange	s_1000 <=>					1	0	1000	0
r_1892	L-glutamine transport	s_0999 <=> s_1001					1	-1000	1000	0
r_1893	L-histidine exchange	s_1007 <=>					1	0	1000	0
r_1895	L-homoserine transport	s_1015 <=> s_1014					1	-1000	1000	0
r_1896	L-homoserine transport	s_1015 <=>					1	0	1000	0
r_1897	L-isoleucine exchange	s_1017 <=>					1	0	1000	0
r_1898	L-isoleucine transport	s_1018 <=> s_1016					1	0	1000	0
r_1899	L-leucine exchange	s_1022 <=>					1	0	1000	0
r_1900	L-lysine exchange	s_1026 <=>					1	0	1000	0
r_1901	L-malate transport	s_0067 <=> s_0066					1	-1000	1000	0
r_1902	L-methionine exchange	s_1030 <=>					1	0	1000	0
r_1903	L-phenylalanine exchange	s_1033 <=>					1	0	1000	0
r_1904	L-proline exchange	s_1036 <=>					1	0	1000	0
r_1905	L-proline transport	s_1035 <=> s_1037					1	-1000	1000	0
r_1906	L-serine exchange	s_1041 <=>					1	0	1000	0
r_1907	L-serine transport	s_1039 <=> s_1040					1	-1000	1000	0
r_1908	L-sorbitol transport	s_0990 <=> s_0989					1	-1000	1000	0
r_1909	L-sorbose exchange	s_1044 <=>					1	0	1000	0
r_1910	L-sorbose transport	s_1044 <=> s_1043					1	-1000	1000	0
r_1911	L-threonine exchange	s_1046 <=>					1	0	1000	0
r_1912	L-tryptophan exchange	s_1049 <=>					1	0	1000	0
r_1913	L-tyrosine exchange	s_1052 <=>					1	0	1000	0
r_1914	L-valine exchange	s_1057 <=>					1	0	1000	0
r_1915	lanosterol exchange	s_1061 <=>					1	0	1000	0
r_1916	laurate exchange	s_1067 <=>					1	0	1000	0
r_1919	lysine transport	s_1025 <=> s_1027					1	0	1000	0
r_1920	M(IP)2C transport	s_0862 <=> s_0861					1	-1000	1000	0
r_1921	M(IP)2C transport	s_0868 <=> s_0867					1	-1000	1000	0
r_1922	M(IP)2C transport	s_0874 <=> s_0873					1	-1000	1000	0
r_1923	M(IP)2C transport	s_0880 <=> s_0879					1	-1000	1000	0
r_1924	M(IP)2C transport	s_0886 <=> s_0885					1	-1000	1000	0
r_1925	M(IP)2C transport	s_0865 <=> s_0864					1	-1000	1000	0
r_1926	M(IP)2C transport	s_0871 <=> s_0870					1	-1000	1000	0
r_1927	M(IP)2C transport	s_0877 <=> s_0876					1	-1000	1000	0
r_1928	M(IP)2C transport	s_0883 <=> s_0882					1	-1000	1000	0
r_1929	M(IP)2C transport	s_0889 <=> s_0888					1	-1000	1000	0
r_1930	malate/oxaloacetate shuttle	s_0069 + s_1271 <=> s_0066 + s_1274					1	-1000	1000	0
r_1931	maltose exchange	s_1106 <=>					1	0	1000	0
r_1932	mannan transport	s_1107 <=> s_1108					1	-1000	1000	0
r_1935	methionine transport	s_1031 <=> s_1029					1	0	1000	0
r_1936	methylglyoxal synthase	s_0629 <=> s_1151 + s_1322					1	0	1000	0
r_1937	MIPC transport	s_1117 <=> s_1116					1	-1000	1000	0
r_1938	MIPC transport	s_1123 <=> s_1122					1	-1000	1000	0
r_1939	MIPC transport	s_1129 <=> s_1128					1	-1000	1000	0
r_1940	MIPC transport	s_1135 <=> s_1134					1	-1000	1000	0
r_1941	MIPC transport	s_1141 <=> s_1140					1	-1000	1000	0
r_1942	MIPC transport	s_1120 <=> s_1119					1	-1000	1000	0
r_1943	MIPC transport	s_1126 <=> s_1125					1	-1000	1000	0
r_1944	MIPC transport	s_1132 <=> s_1131					1	-1000	1000	0
r_1945	MIPC transport	s_1138 <=> s_1137					1	-1000	1000	0
r_1946	MIPC transport	s_1144 <=> s_1143					1	-1000	1000	0
r_1947	myo-inositol exchange	s_1154 <=>					1	-0.5	1000	0
r_1952	N,N'-diformyldityrosine exchange	s_1186 <=>					1	0	1000	0
r_1963	NADP(+) transport	s_1207 <=> s_1208					1	-1000	1000	0
r_1964	NADPH transport	s_1212 <=> s_1213					1	-1000	1000	0
r_1965	NH3 transport	s_0419 <=> s_0421					1	-1000	1000	0
r_1966	nicotinamide diffusion	s_1216 <=> s_1217					1	-1000	1000	0
r_1967	nicotinate exchange	s_1220 <=>					1	-0.5	1000	0
r_1968	NMN exchange	s_1225 <=>					1	0	1000	0
r_1970	NMN transport	s_1224 <=> s_1227					1	-1000	1000	0
r_1971	NMN transport	s_1224 <=> s_1228					1	-1000	1000	0
r_1972	NMN transport	s_1225 <=> s_1224					1	0	1000	0
r_1974	nucleoside-diphosphatase (dGDP)	s_0613 + s_0803 <=> s_0615 + s_0794 + s_1322					1	0	1000	0
r_1975	nucleoside-triphosphatase (dGTP)	s_0617 + s_0803 <=> s_0613 + s_0794 + s_1322					1	0	1000	0
r_1976	O-acetylcarnintine transport into mitochondria	s_1235 <=> s_1236					1	0	1000	0
r_1977	O2 transport	s_1275 <=> s_1276					1	-1000	1000	0
r_1978	O2 transport	s_1275 <=> s_1278					1	-1000	1000	0
r_1979	O2 transport	s_1277 <=> s_1275					1	-1000	1000	0
r_1980	O2 transport	s_1275 <=> s_1279					1	-1000	1000	0
r_1981	octadecanoate (n-C18:0) transport	s_1450 <=> s_1449					1	-1000	1000	0
r_1984	octanoate exchange	s_1250 <=>					1	0	1000	0
r_1987	ornithine exchange	s_1267 <=>					1	0	1000	0
r_1988	oxaloacetate transport	s_1271 <=> s_1272					1	-1000	1000	0
r_1989	oxaloacetate(2-) exchange	s_1272 <=>					1	0	1000	0
r_1990	oxidized glutathione uniport	s_0755 <=> s_0754					1	0	1000	0
r_1991	oxidized thioredoxin transport	s_1620 <=> s_1623					1	-1000	1000	0
r_1992	oxygen exchange	s_1277 <=>					1	-20	1000	0
r_1993	palmitate exchange	s_1288 <=>					1	0	1000	0
r_1994	palmitoleate exchange	s_1295 <=>					1	0	1000	0
r_1995	palmitoyl-CoA transport	s_1302 <=> s_1303					1	-1000	1000	0
r_1996	panthetheine 4'-phosphate transport	s_1307 <=> s_1308					1	-1000	1000	0
r_1997	panthetheine-phosphate adenylyltransferase	s_0437 + s_0799 + s_1308 <=> s_0200 + s_0636					1	0	1000	0
r_1998	PAP uniport	s_0391 <=> s_0390					1	-1000	1000	0
r_1999	pectin exchange	s_1309 <=>					1	0	1000	0
r_2000	phenethyl acetate exchange	s_1317 <=>					1	0	1000	0
r_2001	phenylacetaldehyde exchange	s_1319 <=>					1	0	1000	0
r_2002	phenylacetaldehyde transport	s_1318 <=> s_1319					1	-1000	1000	0
r_2003	phenylacetaldehyde transport	s_1318 <=> s_1320					1	-1000	1000	0
r_2004	phenylalanine transport	s_1032 <=> s_1034					1	0	1000	0
r_2005	phosphate exchange	s_1324 <=>					1	-1000	1000	0
r_2008	phosphate transport	s_1322 <=> s_1329					1	-1000	1000	0
r_2020	potassium exchange	s_1374 <=>					1	-1000	1000	0
r_2022	protoporphyrinogen IX transport	s_1384 <=> s_1385					1	-1000	1000	0
r_2023	PRPP transport	s_1386 <=> s_1387					1	-1000	1000	0
r_2024	putrescine exchange	s_1390 <=>					1	0	1000	0
r_2025	pyridoxal kinase	s_0434 + s_1392 <=> s_0394 + s_0794 + s_1393					1	0	1000	0
r_2026	pyridoxamine kinase	s_0434 + s_1394 <=> s_0394 + s_0794 + s_1395					1	0	1000	0
r_2027	pyridoxamine phosphatase	s_0803 + s_1395 <=> s_1322 + s_1394					1	0	1000	0
r_2028	pyridoxine exchange	s_1397 <=>					1	0	1000	0
r_2029	pyridoxine kinase	s_0434 + s_1396 <=> s_0394 + s_0794 + s_1398	YEL029C	YEL029C			1	0	1000	0
r_2030	pyrimidine phosphatase	s_0313 + s_0803 <=> s_0314 + s_1322					1	0	1000	0
r_2032	pyrophosphate transport	s_0633 <=> s_0636					1	-1000	1000	0
r_2033	pyruvate exchange	s_1400 <=>					1	0	1000	0
r_2034	pyruvate transport	s_0794 + s_1399 <=> s_0799 + s_1401	(YGL080W AND (YGR243W OR YHR162W))	YGL080W YGR243W YHR162W			1	0	1000	0
r_2036	quinolinate transport	s_1403 <=> s_1404					1	-1000	1000	0
r_2037	reduced thioredoxin transport	s_1616 <=> s_1619					1	-1000	1000	0
r_2038	riboflavin exchange	s_1406 <=>					1	0	1000	0
r_2039	riboflavin transport	s_1405 <=> s_1407					1	0	1000	0
r_2040	riboflavin transport	s_1406 <=> s_1405					1	0	1000	0
r_2041	ribose transporter	s_0576 <=> s_0575					1	0	1000	0
r_2042	S-adenosyl-L-homocysteine transport	s_1413 <=> s_1415					1	-1000	1000	0
r_2043	S-adenosyl-L-methionine exchange	s_1418 <=>					1	0	1000	0
r_2044	S-methyl-L-methionine exchange	s_1425 <=>					1	0	1000	0
r_2045	serine transport	s_1039 <=> s_1042					1	0	1000	0
r_2046	sn-glycero-3-phosphocholine exchange	s_1435 <=>					1	0	1000	0
r_2049	sodium exchange	s_1438 <=>					1	-1000	1000	0
r_2050	spermidine acetyltransferase	s_0373 + s_1439 <=> s_0529 + s_0794 + s_1180					1	0	1000	0
r_2051	spermidine exchange	s_1440 <=>					1	0	1000	0
r_2052	spermine exchange	s_1443 <=>					1	0	1000	0
r_2053	squalene transport	s_1447 <=> s_1448					1	-1000	1000	0
r_2054	squalene-2,3-epoxide transport	s_0038 <=> s_0037					1	-1000	1000	0
r_2055	stearate exchange	s_1450 <=>					1	0	1000	0
r_2056	succinate exchange	s_1459 <=>					1	0	1000	0
r_2057	succinate transport	s_1459 <=> s_1458					1	-1000	1000	0
r_2058	sucrose exchange	s_1466 <=>					1	0	1000	0
r_2060	sulphate exchange	s_1468 <=>					1	-1000	1000	0
r_2061	sulphite exchange	s_1470 <=>					1	0	1000	0
r_2062	taurine exchange	s_1472 <=>					1	0	1000	0
r_2063	tetracosanoyl-CoA transport	s_1479 <=> s_1480					1	-1000	1000	0
r_2064	thiamin phosphatase	s_0803 + s_1497 <=> s_1322 + s_1489					1	0	1000	0
r_2065	thiaminase	s_0803 + s_1489 <=> s_0270 + s_0310 + s_0794					1	0	1000	0
r_2066	thiamine(1+) diphosphate(1-) exchange	s_1476 <=>					1	0	1000	0
r_2067	thiamine(1+) exchange	s_1490 <=>					1	-0.5	1000	0
r_2068	thiamine(1+) monophosphate exchange	s_1498 <=>					1	0	1000	0
r_2069	thiamine-phosphate kinase	s_0434 + s_1497 <=> s_0394 + s_1475					1	0	1000	0
r_2070	thiazole phosphate synthesis (ribose 5-phosphate)	s_0794 + s_0981 + s_1003 + s_1233 + s_1408 <=> s_0293 + s_0362 + s_0419 + s_0456 + s_0734 + 3 s_0803 + s_1399					1	0	1000	0
r_2071	thiazole phosphate synthesis (xylulose 5-phosphate)	s_0581 + s_0794 + s_0981 + s_1003 + s_1233 <=> s_0293 + s_0362 + s_0419 + s_0456 + s_0734 + 3 s_0803 + s_1399					1	0	1000	0
r_2072	threonine transport	s_1045 <=> s_1047					1	0	1000	0
r_2073	thymidine exchange	s_1494 <=>					1	0	1000	0
r_2074	thymidine kinase (ATP:thymidine)	s_0434 + s_1493 <=> s_0394 + s_0649 + s_0794					1	0	1000	0
r_2075	thymidine transport	s_1494 <=> s_1493					1	0	1000	0
r_2079	trehalose transporter	s_0794 + s_1520 <=> s_0796 + s_1521	YGR289C	YGR289C			1	-1000	1000	0
r_2080	trehalose vacuolar transport	s_1520 <=> s_1522					1	-1000	1000	0
r_2082	tryptophan transport	s_1048 <=> s_1050					1	0	1000	0
r_2083	tryptophol exchange	s_1530 <=>					1	0	1000	0
r_2084	tryptophol transport	s_1529 <=> s_1530					1	-1000	1000	0
r_2085	tryptophol transport	s_1529 <=> s_1531					1	-1000	1000	0
r_2086	tyrosine transport	s_1051 <=> s_1053					1	0	1000	0
r_2087	tyrosine transport	s_1051 <=> s_1054					1	-1000	1000	0
r_2089	UMP transport	s_1545 <=> s_1548					1	-1000	1000	0
r_2090	uracil exchange	s_1551 <=>					1	0	1000	0
r_2091	urea exchange	s_1553 <=>					1	0	1000	0
r_2092	uridine exchange	s_1557 <=>					1	0	1000	0
r_2093	valine transport	s_1056 <=> s_1058					1	-1000	1000	0
r_2094	water diffusion	s_0803 <=> s_0804					1	-1000	1000	0
r_2095	water diffusion	s_0803 <=> s_0806					1	-1000	1000	0
r_2096	water diffusion	s_0803 <=> s_0807					1	-1000	1000	0
r_2097	water diffusion	s_0803 <=> s_0808					1	-1000	1000	0
r_2098	water diffusion	s_0803 <=> s_0809					1	-1000	1000	0
r_2099	water diffusion	s_0803 <=> s_0810					1	-1000	1000	0
r_2100	water exchange	s_0805 <=>					1	-1000	1000	0
r_2101	xanthine transport	s_0358 <=> s_0357					1	-1000	1000	0
r_2102	xanthosine exchange	s_1564 <=>					1	0	1000	0
r_2103	xanthosine transport	s_1564 <=> s_1563					1	0	1000	0
r_2104	xylitol exchange	s_1567 <=>					1	0	1000	0
r_2105	xylitol transport	s_1567 <=> s_1566					1	-1000	1000	0
r_2106	zymosterol exchange	s_1571 <=>					1	0	0	0
r_2107	zymosterol transport	s_1568 <=> s_1569					1	0	0	0
r_2108	lipid pseudoreaction	0.001583 s_0089 + 5.6e-005 s_0122 + 0.000417 s_0535 + 9.6e-005 s_0657 + 0.000125 s_0662 + 0.0056 s_0666 + 0.000812 s_0672 + 0.000206 s_0694 + 0.000114 s_0700 + 3.2e-005 s_1059 + 0.00039 s_1337 + 0.00288 s_1346 + 0.000697 s_1351 + 0.000781 s_1524 + 1.5e-005 s_1569 -> s_1096					0	0	1000	0
r_2110	yeast 5 biomass pseudoreaction	1.14 s_0002 + 0.051 s_0423 + 59.3 s_0434 + 0.05 s_0526 + 0.00359 s_0584 + 0.00243 s_0589 + 0.00243 s_0615 + 0.00359 s_0649 + 0.519 s_0773 + 0.051 s_0782 + 59.3 s_0803 + 0.357 s_0955 + 0.136 s_0965 + 0.172 s_0969 + 0.172 s_0973 + 0.0429 s_0981 + 0.268 s_0991 + 0.268 s_0999 + 0.325 s_1003 + 0.075 s_1006 + 0.172 s_1016 + 0.25 s_1021 + 0.239 s_1025 + 0.05 s_1029 + 0.114 s_1032 + 0.129 s_1035 + 0.254 …					0	0	0	0
r_2111	growth	s_0450 ->					0	0	1000	1
r_2112	kynurenine aminotransferase	s_1020 + s_1399 <=> s_0955 + s_2763	YJL060W	YJL060W			1	-1000	1000	0
r_2113	spontaneous kynurenic acid to quinaldic acid	s_2763 <=> s_2764					1	0	1000	0
r_2114	spontaneous 2-amino-3-carboxymuconate-6-semialdehyde to quinolinate	s_0147 <=> s_0803 + s_1403					1	0	1000	0
r_2115	alcohol dehydrogenase, (acetaldehyde to ethanol)	s_0359 + s_0794 + s_1203 <=> s_0680 + s_1198	(YOL086C OR YBR145W)	YBR145W YOL086C			1	0	1000	0
r_2116	acetaldehyde dehydrogenase	s_0359 + s_0803 + s_1198 <=> s_0362 + s_0794 + s_1203	(YMR170C OR YOR374W OR YER073W)	YMR170C YOR374W YER073W			1	0	1000	0				10407263
r_2117	phenylalanine transaminase	s_1032 + s_1399 <=> s_0951 + s_0955	YHR137W	YHR137W			1	-1000	1000	0
r_2118	tryptophan transaminase	s_0951 + s_1048 <=> s_0855 + s_1032	YHR137W	YHR137W			1	0	1000	0
r_2119	tyrosine transaminase	s_0204 + s_0955 <=> s_1051 + s_1399	YHR137W	YHR137W			1	-1000	1000	0
r_2125	coenzyme A: cytoplasm to LP	s_0529 <=> s_0531					1	-1000	1000	0
r_2126	sedoheptulose bisphosphatase	s_1426 <=> s_1322 + s_1427	YKR043C	YKR043C			1	0	1000	0
r_2129	proton leak	s_0794 <=> s_0799					1	0	1000	0
r_2131	isocitrate dehydrogenase	s_0941 + s_1210 <=> s_0182 + s_0460 + s_1214	YDL066W	YDL066W			1	0	1000	0
r_2132	oxoglutarate/malate exchange	s_0066 + s_0182 <=> s_0068 + s_0180	(YOR222W OR YPL134C)	YOR222W YPL134C			1	0	1000	0
r_2133	yeast 6 biomass pseudoreaction	1.1348 s_0002 + 1.1348 s_0004 + 0.4588 s_0404 + 0.046 s_0423 + 0.1607 s_0428 + 0.1017 s_0430 + 0.2975 s_0432 + 59.276 s_0434 + 0.0447 s_0526 + 0.0066 s_0542 + 0.0036 s_0584 + 0.0024 s_0589 + 0.0024 s_0615 + 0.0036 s_0649 + 0.1054 s_0747 + 0.3018 s_0748 + 0.2904 s_0757 + 0.5185 s_0773 + 0.046 s_0782 + 59.276 s_0803 + 0.0663 s_0832 + 0.1927 s_0847 + 0.2964 s_1077 + s_1096 + 0.2862 s_1099 + 0.8079 s…					0	0	0	0
r_2134	14-demethyllanosterol exchange	s_2766 <=>					1	0	1000	0
r_2136	14-demethyllanosterol transport	s_2766 <=> s_0122					1	-1000	1000	0
r_2137	ergosta-5,7,22,24(28)-tetraen-3beta-ol exchange	s_2768 <=>					1	0	1000	0
r_2139	ergosta-5,7,22,24(28)-tetraen-3beta-ol transport	s_2768 <=> s_0662					1	-1000	1000	0
r_2140	fatty-acyl-CoA synthase (n-C16:0CoA)	s_0373 + 21 s_0794 + 7 s_1101 + 14 s_1212 <=> 7 s_0456 + 7 s_0529 + 7 s_0803 + 14 s_1207 + s_1302	(YKL182W AND YPL231W)	YKL182W YPL231W			1	0	1000	0
r_2141	fatty-acyl-CoA synthase (n-C18:0CoA)	s_0373 + 24 s_0794 + 8 s_1101 + 16 s_1212 <=> 8 s_0456 + 8 s_0529 + 8 s_0803 + 16 s_1207 + s_1454	(YKL182W AND YPL231W)	YKL182W YPL231W			1	0	1000	0
r_2142	B-ketoacyl-ACP synthase (acetoacetyl-ACP)	s_0372 + s_0465 + s_0799 <=> s_0460 + s_1845 + s_2770	(YER061C AND YKL192C)	YER061C YKL192C			1	0	1000	0
r_2143	B-ketoacyl-ACP synthase (3-oxo-hexanoyl-ACP)	s_0465 + s_0799 + s_2771 <=> s_0460 + s_1845 + s_2772	(YER061C AND YKL192C)	YER061C YKL192C			1	0	1000	0
r_2144	B-ketoacyl-ACP synthase (3-oxo-octanoyl-ACP)	s_0465 + s_0799 + s_2773 <=> s_0460 + s_1845 + s_2774	(YER061C AND YKL192C)	YER061C YKL192C			1	0	1000	0
r_2145	3-oxoacyl-ACP reductase (3-hydroxybutanoyl-ACP)	s_0799 + s_1214 + s_2770 <=> s_1210 + s_2775	YKL055C	YKL055C			1	0	1000	0
r_2146	3-oxoacyl-ACP reductase (3-hydroxyhexanoyl-ACP)	s_0799 + s_1214 + s_2772 <=> s_1210 + s_2776	YKL055C	YKL055C			1	0	1000	0
r_2147	3-oxoacyl-ACP reductase (3-hydroxyoctanoyl-ACP)	s_0799 + s_1214 + s_2774 <=> s_1210 + s_2777	YKL055C	YKL055C			1	0	1000	0
r_2148	3-hydroxyacyl-thioester dehydratase (trans-but-2-enoyl-ACP)	s_2775 <=> s_0807 + s_2778	YHR067W	YHR067W			1	-1000	1000	0
r_2149	3-hydroxyacyl-thioester dehydratase (trans-hex-2-enoyl-ACP)	s_2776 <=> s_0807 + s_2779	YHR067W	YHR067W			1	-1000	1000	0
r_2150	3-hydroxyacyl-thioester dehydratase (trans-oct-2-enoyl-ACP)	s_2777 <=> s_0807 + s_2780	YHR067W	YHR067W			1	-1000	1000	0
r_2151	enoyl-ACP reductase (butanoyl-ACP)	s_0799 + s_1214 + s_2778 <=> s_1210 + s_2771	YBR026C	YBR026C			1	0	1000	0
r_2152	enoyl-ACP reductase (hexanoyl-ACP)	s_0799 + s_1214 + s_2779 <=> s_1210 + s_2773	YBR026C	YBR026C			1	0	1000	0
r_2153	enoyl-ACP reductase (octanoyl-ACP)	s_0799 + s_1214 + s_2780 <=> s_1210 + s_1254	YBR026C	YBR026C			1	0	1000	0
r_2154	elongase I (3-oxotetradecanoyl-CoA)	s_2781 + s_2782 + s_2783 <=> s_2784 + s_2785 + s_2786	YJL196C	YJL196C			1	0	1000	0
r_2155	elongase I (3-oxopalmitoyl-CoA)	s_2782 + s_2783 + s_2787 <=> s_2784 + s_2785 + s_2788	YJL196C	YJL196C			1	0	1000	0
r_2156	elongase II (3-oxooctadecanoyl-CoA)	s_2782 + s_2783 + s_2789 <=> s_2784 + s_2785 + s_2790	YCR034W	YCR034W			1	0	1000	0
r_2157	elongase II or III (3-oxoicosanoyl-CoA)	s_2782 + s_2783 + s_2791 <=> s_2784 + s_2785 + s_2792	(YCR034W OR YLR372W)	YCR034W YLR372W			1	0	1000	0
r_2158	elongase II or III (3-oxodocosanoyl-CoA)	s_2782 + s_2783 + s_2793 <=> s_2784 + s_2785 + s_2794	(YCR034W OR YLR372W)	YCR034W YLR372W			1	0	1000	0
r_2159	elongase II or III (3-oxotetracosanoyl-CoA)	s_2782 + s_2783 + s_2795 <=> s_2784 + s_2785 + s_2796	(YCR034W OR YLR372W)	YCR034W YLR372W			1	0	1000	0
r_2160	elongase III (3-oxohexacosanoyl-CoA)	s_2782 + s_2783 + s_2797 <=> s_2784 + s_2785 + s_2798	YLR372W	YLR372W			1	0	1000	0
r_2161	B-ketoacyl-CoA reductase ((S)-3-hydroxytetradecanoyl-CoA)	s_2783 + s_2786 + s_2799 <=> s_2800 + s_2801	YBR159W	YBR159W			1	0	1000	0
r_2162	B-ketoacyl-CoA reductase ((S)-3-hydroxypalmitoyl-CoA)	s_2783 + s_2788 + s_2799 <=> s_2800 + s_2802	YBR159W	YBR159W			1	0	1000	0
r_2163	B-ketoacyl-CoA reductase (3-hydroxyoctadecanoyl-CoA)	s_2783 + s_2790 + s_2799 <=> s_2800 + s_2803	YBR159W	YBR159W			1	0	1000	0
r_2164	B-ketoacyl-CoA reductase (3-hydroxyicosanoyl-CoA)	s_2783 + s_2792 + s_2799 <=> s_2800 + s_2804	YBR159W	YBR159W			1	0	1000	0
r_2165	B-ketoacyl-CoA reductase (3-hydroxydocosanoyl-CoA)	s_2783 + s_2794 + s_2799 <=> s_2800 + s_2805	YBR159W	YBR159W			1	0	1000	0
r_2166	B-ketoacyl-CoA reductase (3-hydroxytetracosanoyl-CoA)	s_2783 + s_2796 + s_2799 <=> s_2800 + s_2806	YBR159W	YBR159W			1	0	1000	0
r_2167	B-ketoacyl-CoA reductase ((S)-3-hydroxyhexacosanoyl-CoA)	s_2783 + s_2798 + s_2799 <=> s_2800 + s_2807	YBR159W	YBR159W			1	0	1000	0
r_2168	B-hydroxyacyl-CoA dehydratase (trans-tetradec-2-enoyl-CoA)	s_2801 <=> s_2808 + s_2809	YJL097W	YJL097W			1	-1000	1000	0
r_2169	B-hydroxyacyl-CoA dehydratase (trans-hexadec-2-enoyl-CoA)	s_2802 <=> s_2808 + s_2810	YJL097W	YJL097W			1	-1000	1000	0
r_2170	B-hydroxyacyl-CoA dehydratase (trans-octadec-2-enoyl-CoA)	s_2803 <=> s_2808 + s_2811	YJL097W	YJL097W			1	-1000	1000	0
r_2171	B-hydroxyacyl-CoA dehydratase (trans-icos-2-enoyl-CoA)	s_2804 <=> s_2808 + s_2812	YJL097W	YJL097W			1	-1000	1000	0
r_2172	B-hydroxyacyl-CoA dehydratase (trans-docos-2-enoyl-CoA)	s_2805 <=> s_2808 + s_2813	YJL097W	YJL097W			1	-1000	1000	0
r_2173	B-hydroxyacyl-CoA dehydratase (trans-tetracos-2-enoyl-CoA)	s_2806 <=> s_2808 + s_2814	YJL097W	YJL097W			1	-1000	1000	0
r_2174	B-hydroxyacyl-CoA dehydratase (trans-hexacos-2-enoyl-CoA)	s_2807 <=> s_2808 + s_2815	YJL097W	YJL097W			1	-1000	1000	0
r_2175	trans-2-enoyl-CoA reductase (n-C14:0CoA)	s_2783 + s_2799 + s_2809 <=> s_2787 + s_2800	YDL015C	YDL015C			1	0	1000	0
r_2176	trans-2-enoyl-CoA reductase (n-C16:0CoA)	s_2783 + s_2799 + s_2810 <=> s_2789 + s_2800	YDL015C	YDL015C			1	0	1000	0
r_2177	trans-2-enoyl-CoA reductase (n-C18:0CoA)	s_2783 + s_2799 + s_2811 <=> s_2791 + s_2800	YDL015C	YDL015C			1	0	1000	0
r_2178	trans-2-enoyl-CoA reductase (n-C20:0CoA)	s_2783 + s_2799 + s_2812 <=> s_2793 + s_2800	YDL015C	YDL015C			1	0	1000	0
r_2179	trans-2-enoyl-CoA reductase (n-C22:0CoA)	s_2783 + s_2799 + s_2813 <=> s_2795 + s_2800	YDL015C	YDL015C			1	0	1000	0
r_2180	trans-2-enoyl-CoA reductase (n-C24:0CoA)	s_2783 + s_2799 + s_2814 <=> s_2797 + s_2800	YDL015C	YDL015C			1	0	1000	0
r_2181	trans-2-enoyl-CoA reductase (n-C26:0CoA)	s_2783 + s_2799 + s_2815 <=> s_2800 + s_2816	YDL015C	YDL015C			1	0	1000	0
r_2182	palmitoyl-CoA desaturase (n-C16:0CoA -> n-C16:1CoA), ER membrane	s_2783 + s_2789 + s_2817 + s_2818 <=> 2 s_2808 + s_2819 + s_2820	YGL055W	YGL055W			1	0	1000	0
r_2183	stearoyl-CoA desaturase (n-C18:0CoA -> n-C18:1CoA), ER membrane	s_2783 + s_2791 + s_2817 + s_2818 <=> 2 s_2808 + s_2820 + s_2821	YGL055W	YGL055W			1	0	1000	0
r_2184	octanoate (n-C8:0) transport	s_1250 <=> s_1248					1	-1000	1000	0
r_2185	decanoate (n-C10:0) transport	s_0597 <=> s_0595					1	-1000	1000	0
r_2186	laurate (n-C12:0) transport	s_1067 <=> s_1065					1	-1000	1000	0
r_2187	butyrate exchange	s_2822 <=>					1	0	1000	0
r_2188	hexanoate exchange	s_2824 <=>					1	0	1000	0
r_2189	oleate exchange	s_2826 <=>					1	0	1000	0
r_2190	butyrate (n-C4:0) transport	s_2822 <=> s_2828					1	-1000	1000	0
r_2191	hexanoate (n-C6:0) transport	s_2824 <=> s_2829					1	-1000	1000	0
r_2192	octadecenoate (n-C18:1) transport	s_2826 <=> s_1260					1	-1000	1000	0
r_2193	myristate exchange	s_1163 <=>					1	0	1000	0
r_2194	fatty-acid--CoA ligase (dodecanoate), ER membrane	s_2785 + s_2831 + s_2832 <=> s_2781 + s_2833 + s_2834	YOR317W	YOR317W			1	-1000	1000	0
r_2195	fatty-acid--CoA ligase (tetradecanoate), ER membrane	s_2785 + s_2831 + s_2835 <=> s_2787 + s_2833 + s_2834	(YOR317W OR YMR246W)	YMR246W YOR317W			1	-1000	1000	0
r_2196	fatty-acid--CoA ligase (hexadecanoate), ER membrane	s_2785 + s_2831 + s_2836 <=> s_2789 + s_2833 + s_2834	(YOR317W OR YMR246W)	YMR246W YOR317W			1	-1000	1000	0
r_2197	fatty-acid--CoA ligase (hexadecenoate), ER membrane	s_2785 + s_2831 + s_2837 <=> s_2819 + s_2833 + s_2834	(YOR317W OR YMR246W)	YMR246W YOR317W			1	-1000	1000	0
r_2198	fatty-acid--CoA ligase (octadecanoate), ER membrane	s_2785 + s_2831 + s_2838 <=> s_2791 + s_2833 + s_2834	(YOR317W OR YMR246W)	YMR246W YOR317W			1	-1000	1000	0
r_2199	fatty-acid--CoA ligase (octadecenoate), ER membrane	s_2785 + s_2831 + s_2839 <=> s_2821 + s_2833 + s_2834	(YOR317W OR YMR246W)	YMR246W YOR317W			1	-1000	1000	0
r_2200	fatty-acid--CoA ligase (dodecanoate), lipid particle	s_0531 + s_2840 + s_2841 <=> s_0635 + s_2842 + s_2843	YOR317W	YOR317W			1	-1000	1000	0
r_2201	fatty-acid--CoA ligase (tetradecanoate), lipid particle	s_0531 + s_2840 + s_2844 <=> s_0635 + s_2842 + s_2845	(YOR317W OR YMR246W)	YMR246W YOR317W			1	-1000	1000	0
r_2202	fatty-acid--CoA ligase (hexadecanoate), lipid particle	s_0531 + s_2840 + s_2846 <=> s_0635 + s_2842 + s_2847	(YOR317W OR YMR246W)	YMR246W YOR317W			1	-1000	1000	0
r_2203	fatty-acid--CoA ligase (hexadecenoate), lipid particle	s_0531 + s_2840 + s_2848 <=> s_0635 + s_2842 + s_2849	(YOR317W OR YMR246W)	YMR246W YOR317W			1	-1000	1000	0
r_2204	fatty-acid--CoA ligase (octadecanoate), lipid particle	s_0531 + s_2840 + s_2850 <=> s_0635 + s_2842 + s_2851	(YOR317W OR YMR246W)	YMR246W YOR317W			1	-1000	1000	0
r_2205	fatty-acid--CoA ligase (octadecenoate), lipid particle	s_0531 + s_2840 + s_2852 <=> s_0635 + s_2842 + s_2853	(YOR317W OR YMR246W)	YMR246W YOR317W			1	-1000	1000	0
r_2206	fatty-acid--CoA ligase (hexadecenoate), peroxisome	s_0439 + s_0534 + s_1298 <=> s_0426 + s_0638 + s_2854	YER015W	YER015W			1	-1000	1000	0
r_2207	fatty-acid--CoA ligase (octadecanoate), peroxisome	s_0439 + s_0534 + s_1451 <=> s_0426 + s_0638 + s_1457	YER015W	YER015W			1	-1000	1000	0
r_2208	fatty-acid--CoA ligase (octadecenoate), peroxisome	s_0439 + s_0534 + s_2855 <=> s_0426 + s_0638 + s_1265	YER015W	YER015W			1	-1000	1000	0
r_2209	fatty-acid--CoA ligase (arachidate), cell envelope	s_2856 + s_2857 + s_2858 <=> s_2859 + s_2860 + s_2861	YIL009W	YIL009W			1	-1000	1000	0
r_2210	fatty-acid--CoA ligase (behenate), cell envelope	s_2856 + s_2857 + s_2862 <=> s_2859 + s_2860 + s_2863	YIL009W	YIL009W			1	-1000	1000	0
r_2211	fatty-acid--CoA ligase (lignoceric acid), cell envelope	s_2856 + s_2857 + s_2864 <=> s_2859 + s_2860 + s_2865	YIL009W	YIL009W			1	-1000	1000	0
r_2212	fatty-acid--CoA ligase (cerotic acid), cell envelope	s_2856 + s_2857 + s_2866 <=> s_2859 + s_2860 + s_2867	YIL009W	YIL009W			1	-1000	1000	0
r_2213	fatty-acid--CoA ligase (behenate), ER membrane	s_2785 + s_2831 + s_2868 <=> s_2795 + s_2833 + s_2834	YBR041W	YBR041W			1	-1000	1000	0
r_2214	fatty-acid--CoA ligase (lignoceric acid), ER membrane	s_2785 + s_2831 + s_2869 <=> s_2797 + s_2833 + s_2834	YBR041W	YBR041W			1	-1000	1000	0
r_2215	fatty-acid--CoA ligase (cerotic acid), ER membrane	s_2785 + s_2831 + s_2870 <=> s_2816 + s_2833 + s_2834	YBR041W	YBR041W			1	-1000	1000	0
r_2216	fatty-acid--CoA ligase (behenate), lipid particle	s_0531 + s_2840 + s_2871 <=> s_0635 + s_2842 + s_2872	YBR041W	YBR041W			1	-1000	1000	0
r_2217	fatty-acid--CoA ligase (lignoceric acid), lipid particle	s_0531 + s_2840 + s_2873 <=> s_0635 + s_2842 + s_2874	YBR041W	YBR041W			1	-1000	1000	0
r_2218	fatty-acid--CoA ligase (cerotic acid), lipid particle	s_0531 + s_2840 + s_2875 <=> s_0635 + s_2842 + s_2876	YBR041W	YBR041W			1	-1000	1000	0
r_2219	fatty acyl-CoA transport via ABC system (C12:0)	s_0434 + s_0803 + s_1073 <=> s_0394 + s_0794 + s_1076 + s_1322	(YKL188C AND YPL147W)	YKL188C YPL147W			1	0	1000	0
r_2220	fatty acyl-CoA transport via ABC system (C14:0)	s_0434 + s_0803 + s_1176 <=> s_0394 + s_0794 + s_1179 + s_1322	(YKL188C AND YPL147W)	YKL188C YPL147W			1	0	1000	0
r_2221	fatty acyl-CoA transport via ABC system (C16:0)	s_0434 + s_0803 + s_1302 <=> s_0394 + s_0794 + s_1305 + s_1322	(YKL188C AND YPL147W)	YKL188C YPL147W			1	0	1000	0
r_2222	fatty acyl-CoA transport via ABC system (C16:1)	s_0434 + s_0803 + s_2877 <=> s_0394 + s_0794 + s_1322 + s_2854	(YKL188C AND YPL147W)	YKL188C YPL147W			1	0	1000	0
r_2223	fatty acyl-CoA transport via ABC system (C18:0)	s_0434 + s_0803 + s_1454 <=> s_0394 + s_0794 + s_1322 + s_1457	(YKL188C AND YPL147W)	YKL188C YPL147W			1	0	1000	0
r_2224	fatty acyl-CoA transport via ABC system (C18:1)	s_0434 + s_0803 + s_1262 <=> s_0394 + s_0794 + s_1265 + s_1322	(YKL188C AND YPL147W)	YKL188C YPL147W			1	0	1000	0
r_2225	fatty acyl-CoA transport via ABC system (C20:0)	s_0434 + s_0803 + s_2878 <=> s_0394 + s_0794 + s_1322 + s_2879	(YKL188C AND YPL147W)	YKL188C YPL147W			1	0	1000	0
r_2226	fatty acyl-CoA transport via ABC system (C22:0)	s_0434 + s_0803 + s_2880 <=> s_0394 + s_0794 + s_1322 + s_2881	(YKL188C AND YPL147W)	YKL188C YPL147W			1	0	1000	0
r_2227	fatty acyl-CoA transport via ABC system (C24:0)	s_0434 + s_0803 + s_1479 <=> s_0394 + s_0794 + s_1322 + s_1482	(YKL188C AND YPL147W)	YKL188C YPL147W			1	0	1000	0
r_2228	fatty acyl-CoA transport via ABC system (C26:0)	s_0434 + s_0803 + s_0816 <=> s_0394 + s_0794 + s_0819 + s_1322	(YKL188C AND YPL147W)	YKL188C YPL147W			1	0	1000	0
r_2229	butyrate (n-C4:0) transport, cytoplasm-peroxisome	s_2828 <=> s_2882					1	-1000	1000	0
r_2230	hexanoate (n-C6:0) transport, cytoplasm-peroxisome	s_2829 <=> s_2883					1	-1000	1000	0
r_2231	octadecenoate (n-C18:1) transport, cytoplasm-peroxisome	s_1260 <=> s_2855					1	-1000	1000	0
r_2232	peroxisomal acyl-CoA thioesterase (4:0)	s_0809 + s_2884 <=> s_0534 + s_0801 + s_2882	YJR019C	YJR019C			1	0	1000	0
r_2233	peroxisomal acyl-CoA thioesterase (6:0)	s_0809 + s_2885 <=> s_0534 + s_0801 + s_2883	YJR019C	YJR019C			1	0	1000	0
r_2234	peroxisomal acyl-CoA thioesterase (16:1)	s_0809 + s_2854 <=> s_0534 + s_0801 + s_1298	YJR019C	YJR019C			1	0	1000	0
r_2235	peroxisomal acyl-CoA thioesterase (18:1)	s_0809 + s_1265 <=> s_0534 + s_0801 + s_2855	YJR019C	YJR019C			1	0	1000	0
r_2236	acyl-CoA oxidase (butanoyl-CoA)	s_1279 + s_2884 <=> s_0840 + s_2886	YGL205W	YGL205W			1	0	1000	0
r_2237	acyl-CoA oxidase (hexanoyl-CoA)	s_1279 + s_2885 <=> s_0840 + s_2887	YGL205W	YGL205W			1	0	1000	0
r_2238	acyl-CoA oxidase (octanoyl-CoA)	s_1258 + s_1279 <=> s_0840 + s_2888	YGL205W	YGL205W			1	0	1000	0
r_2239	acyl-CoA oxidase (icosanoyl-CoA)	s_1279 + s_2879 <=> s_0840 + s_2889	YGL205W	YGL205W			1	0	1000	0
r_2240	acyl-CoA oxidase (docosanoyl-CoA)	s_1279 + s_2881 <=> s_0840 + s_2890	YGL205W	YGL205W			1	0	1000	0
r_2241	acyl-CoA oxidase (tetracosanoyl-CoA)	s_1279 + s_1482 <=> s_0840 + s_2891	YGL205W	YGL205W			1	0	1000	0
r_2242	acyl-CoA oxidase (palmitoleoyl-CoA)	s_1279 + s_2854 <=> s_0840 + s_2892	YGL205W	YGL205W			1	0	1000	0
r_2243	acyl-CoA oxidase (cis-tetradec-7-enoyl-CoA)	s_1279 + s_2893 <=> s_0840 + s_2894	YGL205W	YGL205W			1	0	1000	0
r_2244	acyl-CoA oxidase (cis-dodec-5-enoyl-CoA)	s_1279 + s_2895 <=> s_0840 + s_2896	YGL205W	YGL205W			1	0	1000	0
r_2245	acyl-CoA oxidase (oleoyl-CoA)	s_1265 + s_1279 <=> s_0840 + s_2897	YGL205W	YGL205W			1	0	1000	0
r_2246	acyl-CoA oxidase (cis-hexadec-7-enoyl-CoA)	s_1279 + s_2898 <=> s_0840 + s_2899	YGL205W	YGL205W			1	0	1000	0
r_2247	acyl-CoA oxidase (cis-tetradec-5-enoyl-CoA)	s_1279 + s_2900 <=> s_0840 + s_2901	YGL205W	YGL205W			1	0	1000	0
r_2248	2-enoyl-CoA hydratase (3-hydroxydecanoyl-CoA)	s_0809 + s_1507 <=> s_0042	YKR009C	YKR009C			1	0	1000	0
r_2249	2-enoyl-CoA hydratase (3-hydroxydodecanoyl-CoA)	s_0809 + s_1510 <=> s_0048	YKR009C	YKR009C			1	0	1000	0
r_2250	2-enoyl-CoA hydratase (3-hydroxytetradecanoyl-CoA)	s_0809 + s_1519 <=> s_0054	YKR009C	YKR009C			1	0	1000	0
r_2251	2-enoyl-CoA hydratase (3-hydroxyhexadecanoyl-CoA)	s_0809 + s_0823 <=> s_0051	YKR009C	YKR009C			1	0	1000	0
r_2252	2-enoyl-CoA hydratase (3-hydroxyoctadecanoyl-CoA)	s_0809 + s_1516 <=> s_0229	YKR009C	YKR009C			1	0	1000	0
r_2253	2-enoyl-CoA hydratase (3-hydroxyhexacosanoyl-CoA)	s_0809 + s_1513 <=> s_0045	YKR009C	YKR009C			1	0	1000	0
r_2254	2-enoyl-CoA hydratase (3-hydroxybutanoyl-CoA)	s_0809 + s_2886 <=> s_2902	YKR009C	YKR009C			1	0	1000	0
r_2255	2-enoyl-CoA hydratase (3-hydroxyhexanoyl-CoA)	s_0809 + s_2887 <=> s_2903	YKR009C	YKR009C			1	0	1000	0
r_2256	2-enoyl-CoA hydratase (3-hydroxyoctanoyl-CoA)	s_0809 + s_2888 <=> s_2904	YKR009C	YKR009C			1	0	1000	0
r_2257	2-enoyl-CoA hydratase (3-hydroxyicosanoyl-CoA)	s_0809 + s_2889 <=> s_2905	YKR009C	YKR009C			1	0	1000	0
r_2258	2-enoyl-CoA hydratase (3-hydroxydocosanoyl-CoA)	s_0809 + s_2890 <=> s_2906	YKR009C	YKR009C			1	0	1000	0
r_2259	2-enoyl-CoA hydratase (3-hydroxytetracosanoyl-CoA)	s_0809 + s_2891 <=> s_2907	YKR009C	YKR009C			1	0	1000	0
r_2260	2-enoyl-CoA hydratase (3-hydroxy-cis-hexadec-9-enoyl-CoA)	s_0809 + s_2892 <=> s_2908	YKR009C	YKR009C			1	0	1000	0
r_2261	2-enoyl-CoA hydratase (3-hydroxy-cis-tetradec-7-enoyl-CoA)	s_0809 + s_2894 <=> s_2909	YKR009C	YKR009C			1	0	1000	0
r_2262	2-enoyl-CoA hydratase (3-hydroxy-cis-dodec-5-enoyl-CoA)	s_0809 + s_2896 <=> s_2910	YKR009C	YKR009C			1	0	1000	0
r_2263	2-enoyl-CoA hydratase (3-hydroxy-cis-octadec-9-enoyl-CoA)	s_0809 + s_2897 <=> s_2911	YKR009C	YKR009C			1	0	1000	0
r_2264	2-enoyl-CoA hydratase (3-hydroxy-cis-hexadec-7-enoyl-CoA)	s_0809 + s_2899 <=> s_2912	YKR009C	YKR009C			1	0	1000	0
r_2265	2-enoyl-CoA hydratase (3-hydroxy-cis-tetradec-5-enoyl-CoA)	s_0809 + s_2901 <=> s_2913	YKR009C	YKR009C			1	0	1000	0
r_2266	3-hydroxyacyl-CoA dehydrogenase (3-oxodecanoyl-CoA)	s_0042 + s_1202 <=> s_0239 + s_0801 + s_1206	YKR009C	YKR009C			1	0	1000	0
r_2267	3-hydroxyacyl-CoA dehydrogenase (3-oxododecanoyl-CoA)	s_0048 + s_1202 <=> s_0247 + s_0801 + s_1206	YKR009C	YKR009C			1	0	1000	0
r_2268	3-hydroxyacyl-CoA dehydrogenase (3-oxohexadecanoyl-CoA)	s_0051 + s_1202 <=> s_0253 + s_0801 + s_1206	YKR009C	YKR009C			1	0	1000	0
r_2269	3-hydroxyacyl-CoA dehydrogenase (3-oxooctadecanoyl-CoA)	s_0229 + s_1202 <=> s_0250 + s_0801 + s_1206	YKR009C	YKR009C			1	0	1000	0
r_2270	3-hydroxyacyl-CoA dehydrogenase (3-oxohexacosanoyl-CoA)	s_0045 + s_1202 <=> s_0243 + s_0801 + s_1206	YKR009C	YKR009C			1	0	1000	0
r_2271	3-hydroxyacyl-CoA dehydrogenase (3-oxobutanoyl-CoA)	s_1202 + s_2902 <=> s_0801 + s_1206 + s_2914	YKR009C	YKR009C			1	0	1000	0
r_2272	3-hydroxyacyl-CoA dehydrogenase (3-oxohexanoyl-CoA)	s_1202 + s_2903 <=> s_0801 + s_1206 + s_2915	YKR009C	YKR009C			1	0	1000	0
r_2273	3-hydroxyacyl-CoA dehydrogenase (3-oxooctanoyl-CoA)	s_1202 + s_2904 <=> s_0801 + s_1206 + s_2916	YKR009C	YKR009C			1	0	1000	0
r_2274	3-hydroxyacyl-CoA dehydrogenase (3-oxoicosanoyl-CoA)	s_1202 + s_2905 <=> s_0801 + s_1206 + s_2917	YKR009C	YKR009C			1	0	1000	0
r_2275	3-hydroxyacyl-CoA dehydrogenase (3-oxodocosanoyl-CoA)	s_1202 + s_2906 <=> s_0801 + s_1206 + s_2918	YKR009C	YKR009C			1	0	1000	0
r_2276	3-hydroxyacyl-CoA dehydrogenase (3-oxotetracosanoyl-CoA)	s_1202 + s_2907 <=> s_0801 + s_1206 + s_2919	YKR009C	YKR009C			1	0	1000	0
r_2277	3-hydroxyacyl-CoA dehydrogenase (3-oxo-cis-hexadec-9-enoyl-CoA)	s_1202 + s_2908 <=> s_0801 + s_1206 + s_2920	YKR009C	YKR009C			1	0	1000	0
r_2278	3-hydroxyacyl-CoA dehydrogenase (3-oxo-cis-tetradec-7-enoyl-CoA)	s_1202 + s_2909 <=> s_0801 + s_1206 + s_2921	YKR009C	YKR009C			1	0	1000	0
r_2279	3-hydroxyacyl-CoA dehydrogenase (3-oxo-cis-dodec-5-enoyl-CoA)	s_1202 + s_2910 <=> s_0801 + s_1206 + s_2922	YKR009C	YKR009C			1	0	1000	0
r_2280	3-hydroxyacyl-CoA dehydrogenase (3-oxo-cis-octadec-9-enoyl-CoA)	s_1202 + s_2911 <=> s_0801 + s_1206 + s_2923	YKR009C	YKR009C			1	0	1000	0
r_2281	3-hydroxyacyl-CoA dehydrogenase (3-oxo-cis-hexadec-7-enoyl-CoA)	s_1202 + s_2912 <=> s_0801 + s_1206 + s_2924	YKR009C	YKR009C			1	0	1000	0
r_2282	3-hydroxyacyl-CoA dehydrogenase (3-oxo-cis-tetradec-5-enoyl-CoA)	s_1202 + s_2913 <=> s_0801 + s_1206 + s_2925	YKR009C	YKR009C			1	0	1000	0
r_2283	acetyl-CoA C-acyltransferase (acetyl-CoA)	s_0534 + s_2914 <=> 2 s_0378	YIL160C	YIL160C			1	0	1000	0
r_2284	acetyl-CoA C-acyltransferase (butanoyl-CoA)	s_0534 + s_2915 <=> s_0378 + s_2884	YIL160C	YIL160C			1	0	1000	0
r_2285	acetyl-CoA C-acyltransferase (hexanoyl-CoA)	s_0534 + s_2916 <=> s_0378 + s_2885	YIL160C	YIL160C			1	0	1000	0
r_2286	acetyl-CoA C-acyltransferase (stearoyl-CoA)	s_0534 + s_2917 <=> s_0378 + s_1457	YIL160C	YIL160C			1	0	1000	0
r_2287	acetyl-CoA C-acyltransferase (icosanoyl-CoA)	s_0534 + s_2918 <=> s_0378 + s_2879	YIL160C	YIL160C			1	0	1000	0
r_2288	acetyl-CoA C-acyltransferase (docosanoyl-CoA)	s_0534 + s_2919 <=> s_0378 + s_2881	YIL160C	YIL160C			1	0	1000	0
r_2289	acetyl-CoA C-acyltransferase (cis-tetradec-7-enoyl-CoA)	s_0534 + s_2920 <=> s_0378 + s_2893	YIL160C	YIL160C			1	0	1000	0
r_2290	acetyl-CoA C-acyltransferase (cis-dodec-5-enoyl-CoA)	s_0534 + s_2921 <=> s_0378 + s_2895	YIL160C	YIL160C			1	0	1000	0
r_2291	acetyl-CoA C-acyltransferase (cis-dec-3-enoyl-CoA)	s_0534 + s_2922 <=> s_0378 + s_2926	YIL160C	YIL160C			1	0	1000	0
r_2292	acetyl-CoA C-acyltransferase (cis-hexadec-7-enoyl-CoA)	s_0534 + s_2923 <=> s_0378 + s_2898	YIL160C	YIL160C			1	0	1000	0
r_2293	acetyl-CoA C-acyltransferase (cis-tetradec-5-enoyl-CoA)	s_0534 + s_2924 <=> s_0378 + s_2900	YIL160C	YIL160C			1	0	1000	0
r_2294	acetyl-CoA C-acyltransferase (cis-dodec-3-enoyl-CoA)	s_0534 + s_2925 <=> s_0378 + s_2927	YIL160C	YIL160C			1	0	1000	0
r_2295	delta3,delta2-enoyl-CoA isomerase (cis-dec-3-enoyl-CoA)	s_2926 <=> s_1507	YLR284C	YLR284C			1	0	1000	0
r_2296	delta3,delta2-enoyl-CoA isomerase (trans-2,cis-5-dodecadienoyl-CoA)	s_2896 <=> s_2928	YLR284C	YLR284C			1	0	1000	0
r_2297	delta3,delta2-enoyl-CoA isomerase (trans-dodec-3-enoyl-CoA)	s_2929 <=> s_1510	YLR284C	YLR284C			1	0	1000	0
r_2298	delta3,delta2-enoyl-CoA isomerase (cis-dodec-3-enoyl-CoA)	s_2927 <=> s_1510	YLR284C	YLR284C			1	0	1000	0
r_2299	delta3,delta2-enoyl-CoA isomerase (trans-2,cis-5-tetradecadienoyl-CoA)	s_2901 <=> s_2930	YLR284C	YLR284C			1	0	1000	0
r_2300	delta3,delta2-enoyl-CoA isomerase (trans-tetradec-3-enoyl-CoA)	s_2931 <=> s_1519	YLR284C	YLR284C			1	0	1000	0
r_2301	delta(3,5)-delta(2,4)-dienoyl-CoA isomerase (trans-3,cis-5-dodecadienoyl-CoA)	s_2928 <=> s_2932	YOR180C	YOR180C			1	0	1000	0
r_2302	delta(3,5)-delta(2,4)-dienoyl-CoA isomerase (trans-3,cis-5-tetradecadienoyl-CoA)	s_2930 <=> s_2933	YOR180C	YOR180C			1	0	1000	0
r_2303	2,4-dienoyl-CoA reductase (trans-2,trans-4-dodecadienoyl-CoA)	s_0801 + s_1215 + s_2932 <=> s_1211 + s_2929	YNL202W	YNL202W			1	0	1000	0
r_2304	2,4-dienoyl-CoA reductase (trans-2,trans-4-tetradecadienoyl-CoA)	s_0801 + s_1215 + s_2933 <=> s_1211 + s_2931	YNL202W	YNL202W			1	0	1000	0
r_2305	cis-aconitate(3-) to isocitrate	s_0516 + s_0803 <=> s_0940	YLR304C	YLR304C			1	-1000	1000	0
r_2308	glycerol-3-phosphate acyltransferase (16:0), ER membrane	s_2789 + s_2934 <=> s_2785 + s_2935	(YBL011W OR YKR067W)	YBL011W YKR067W			1	0	1000	0
r_2309	glycerol-3-phosphate acyltransferase (16:1), ER membrane	s_2819 + s_2934 <=> s_2785 + s_2936	(YBL011W OR YKR067W)	YBL011W YKR067W			1	0	1000	0
r_2310	glycerol-3-phosphate acyltransferase (18:0), ER membrane	s_2791 + s_2934 <=> s_2785 + s_2937	YKR067W	YKR067W			1	0	1000	0
r_2311	glycerol-3-phosphate acyltransferase (18:1), ER membrane	s_2821 + s_2934 <=> s_2785 + s_2938	YKR067W	YKR067W			1	0	1000	0
r_2312	dihydroxyacetone phosphate acyltransferase (16:0), ER membrane	s_2789 + s_2939 <=> s_2785 + s_2940	(YBL011W OR YKR067W)	YBL011W YKR067W			1	0	1000	0
r_2313	dihydroxyacetone phosphate acyltransferase (16:1), ER membrane	s_2819 + s_2939 <=> s_2785 + s_2941	(YBL011W OR YKR067W)	YBL011W YKR067W			1	0	1000	0
r_2314	dihydroxyacetone phosphate acyltransferase (18:0), ER membrane	s_2791 + s_2939 <=> s_2785 + s_2942	YKR067W	YKR067W			1	0	1000	0
r_2315	dihydroxyacetone phosphate acyltransferase (18:1), ER membrane	s_2821 + s_2939 <=> s_2785 + s_2943	YKR067W	YKR067W			1	0	1000	0
r_2316	glycerol-3-phosphate acyltransferase (16:0), lipid particle	s_0769 + s_2847 <=> s_0531 + s_2944	YKR067W	YKR067W			1	0	1000	0
r_2317	glycerol-3-phosphate acyltransferase (16:1), lipid particle	s_0769 + s_2849 <=> s_0531 + s_2945	YKR067W	YKR067W			1	0	1000	0
r_2318	glycerol-3-phosphate acyltransferase (18:0), lipid particle	s_0769 + s_2851 <=> s_0531 + s_2946	YKR067W	YKR067W			1	0	1000	0
r_2319	glycerol-3-phosphate acyltransferase (18:1), lipid particle	s_0769 + s_2853 <=> s_0531 + s_2947	YKR067W	YKR067W			1	0	1000	0
r_2320	dihydroxyacetone phosphate acyltransferase (16:0), lipid particle	s_0631 + s_2847 <=> s_0531 + s_2948	YKR067W	YKR067W			1	0	1000	0
r_2321	dihydroxyacetone phosphate acyltransferase (16:1), lipid particle	s_0631 + s_2849 <=> s_0531 + s_2949	YKR067W	YKR067W			1	0	1000	0
r_2322	dihydroxyacetone phosphate acyltransferase (18:0), lipid particle	s_0631 + s_2851 <=> s_0531 + s_2950	YKR067W	YKR067W			1	0	1000	0
r_2323	dihydroxyacetone phosphate acyltransferase (18:1), lipid particle	s_0631 + s_2853 <=> s_0531 + s_2951	YKR067W	YKR067W			1	0	1000	0
r_2324	acyl dhap reductase (16:0), ER membrane	s_2783 + s_2799 + s_2940 <=> s_2800 + s_2935	YIL124W	YIL124W			1	0	1000	0
r_2325	acyl dhap reductase (16:1), ER membrane	s_2783 + s_2799 + s_2941 <=> s_2800 + s_2936	YIL124W	YIL124W			1	0	1000	0
r_2326	acyl dhap reductase (18:0), ER membrane	s_2783 + s_2799 + s_2942 <=> s_2800 + s_2937	YIL124W	YIL124W			1	0	1000	0
r_2327	acyl dhap reductase (18:1), ER membrane	s_2783 + s_2799 + s_2943 <=> s_2800 + s_2938	YIL124W	YIL124W			1	0	1000	0
r_2328	acyl dhap reductase (16:0), lipid particle	s_0798 + s_2948 + s_2952 <=> s_2944 + s_2953	YIL124W	YIL124W			1	0	1000	0
r_2329	acyl dhap reductase (16:1), lipid particle	s_0798 + s_2949 + s_2952 <=> s_2945 + s_2953	YIL124W	YIL124W			1	0	1000	0
r_2330	acyl dhap reductase (18:0), lipid particle	s_0798 + s_2950 + s_2952 <=> s_2946 + s_2953	YIL124W	YIL124W			1	0	1000	0
r_2331	acyl dhap reductase (18:1), lipid particle	s_0798 + s_2951 + s_2952 <=> s_2947 + s_2953	YIL124W	YIL124W			1	0	1000	0
r_2332	1-acyl-sn-glycerol-3-phosphate acyltransferase (1-16:0, 2-16:1), ER membrane	s_2819 + s_2935 <=> s_2785 + s_2954	YOR175C	YOR175C			1	0	1000	0
r_2333	1-acyl-sn-glycerol-3-phosphate acyltransferase (1-16:0, 2-18:1), ER membrane	s_2821 + s_2935 <=> s_2785 + s_2955	(YDL052C OR YOR175C)	YDL052C YOR175C			1	0	1000	0
r_2334	1-acyl-sn-glycerol-3-phosphate acyltransferase (1-16:1, 2-16:1), ER membrane	s_2819 + s_2936 <=> s_2785 + s_2956	YOR175C	YOR175C			1	0	1000	0
r_2335	1-acyl-sn-glycerol-3-phosphate acyltransferase (1-16:1, 2-18:1), ER membrane	s_2821 + s_2936 <=> s_2785 + s_2957	(YDL052C OR YOR175C)	YDL052C YOR175C			1	0	1000	0
r_2336	1-acyl-sn-glycerol-3-phosphate acyltransferase (1-18:0, 2-16:1), ER membrane	s_2819 + s_2937 <=> s_2785 + s_2958	YOR175C	YOR175C			1	0	1000	0
r_2337	1-acyl-sn-glycerol-3-phosphate acyltransferase (1-18:0, 2-18:1), ER membrane	s_2821 + s_2937 <=> s_2785 + s_2959	(YDL052C OR YOR175C)	YDL052C YOR175C			1	0	1000	0
r_2338	1-acyl-sn-glycerol-3-phosphate acyltransferase (1-18:1, 2-16:1), ER membrane	s_2819 + s_2938 <=> s_2785 + s_2960	YOR175C	YOR175C			1	0	1000	0
r_2339	1-acyl-sn-glycerol-3-phosphate acyltransferase (1-18:1, 2-18:1), ER membrane	s_2821 + s_2938 <=> s_2785 + s_2961	(YDL052C OR YOR175C)	YDL052C YOR175C			1	0	1000	0
r_2340	1-acyl-sn-glycerol-3-phosphate acyltransferase (1-16:0, 2-18:1), lipid particle	s_2853 + s_2944 <=> s_0531 + s_2962	(YDL052C OR YKR089C OR YOR081C)	YDL052C YKR089C YOR081C			1	0	1000	0
r_2341	1-acyl-sn-glycerol-3-phosphate acyltransferase (1-16:1, 2-18:1), lipid particle	s_2853 + s_2945 <=> s_0531 + s_2963	(YDL052C OR YKR089C OR YOR081C)	YDL052C YKR089C YOR081C			1	0	1000	0
r_2342	1-acyl-sn-glycerol-3-phosphate acyltransferase (1-18:0, 2-18:1), lipid particle	s_2853 + s_2946 <=> s_0531 + s_2964	(YDL052C OR YKR089C OR YOR081C)	YDL052C YKR089C YOR081C			1	0	1000	0
r_2343	1-acyl-sn-glycerol-3-phosphate acyltransferase (1-18:1, 2-18:1), lipid particle	s_2853 + s_2947 <=> s_0531 + s_2965	(YDL052C OR YKR089C OR YOR081C)	YDL052C YKR089C YOR081C			1	0	1000	0
r_2344	PA phosphatase (1-16:0, 2-16:1), ER membrane	s_2808 + s_2954 <=> s_2966 + s_2967	YMR165C	YMR165C			1	0	1000	0
r_2345	PA phosphatase (1-16:0, 2-18:1), ER membrane	s_2808 + s_2955 <=> s_2966 + s_2968	YMR165C	YMR165C			1	0	1000	0
r_2346	PA phosphatase (1-16:1, 2-16:1), ER membrane	s_2808 + s_2956 <=> s_2966 + s_2969	YMR165C	YMR165C			1	0	1000	0
r_2347	PA phosphatase (1-16:1, 2-18:1), ER membrane	s_2808 + s_2957 <=> s_2966 + s_2970	YMR165C	YMR165C			1	0	1000	0
r_2348	PA phosphatase (1-18:0, 2-16:1), ER membrane	s_2808 + s_2958 <=> s_2966 + s_2971	YMR165C	YMR165C			1	0	1000	0
r_2349	PA phosphatase (1-18:0, 2-18:1), ER membrane	s_2808 + s_2959 <=> s_2966 + s_2972	YMR165C	YMR165C			1	0	1000	0
r_2350	PA phosphatase (1-18:1, 2-16:1), ER membrane	s_2808 + s_2960 <=> s_2966 + s_2973	YMR165C	YMR165C			1	0	1000	0
r_2351	PA phosphatase (1-18:1, 2-18:1), ER membrane	s_2808 + s_2961 <=> s_2966 + s_2974	YMR165C	YMR165C			1	0	1000	0
r_2352	PA phosphatase (1-16:0, 2-16:1), vacuolar membrane	s_2975 + s_2976 <=> s_2977 + s_2978	YDR284C	YDR284C			1	0	1000	0
r_2353	PA phosphatase (1-16:0, 2-18:1), vacuolar membrane	s_2976 + s_2979 <=> s_2977 + s_2980	YDR284C	YDR284C			1	0	1000	0
r_2354	PA phosphatase (1-16:1, 2-16:1), vacuolar membrane	s_2976 + s_2981 <=> s_2977 + s_2982	YDR284C	YDR284C			1	0	1000	0
r_2355	PA phosphatase (1-16:1, 2-18:1), vacuolar membrane	s_2976 + s_2983 <=> s_2977 + s_2984	YDR284C	YDR284C			1	0	1000	0
r_2356	PA phosphatase (1-18:0, 2-16:1), vacuolar membrane	s_2976 + s_2985 <=> s_2977 + s_2986	YDR284C	YDR284C			1	0	1000	0
r_2357	PA phosphatase (1-18:0, 2-18:1), vacuolar membrane	s_2976 + s_2987 <=> s_2977 + s_2988	YDR284C	YDR284C			1	0	1000	0
r_2358	PA phosphatase (1-18:1, 2-16:1), vacuolar membrane	s_2976 + s_2989 <=> s_2977 + s_2990	YDR284C	YDR284C			1	0	1000	0
r_2359	PA phosphatase (1-18:1, 2-18:1), vacuolar membrane	s_2976 + s_2991 <=> s_2977 + s_2992	YDR284C	YDR284C			1	0	1000	0
r_2360	PA phosphatase (1-16:0, 2-16:1), Golgi membrane	s_2993 + s_2994 <=> s_2995 + s_2996	YDR503C	YDR503C			1	0	1000	0
r_2361	PA phosphatase (1-16:0, 2-18:1), Golgi membrane	s_2994 + s_2997 <=> s_2995 + s_2998	YDR503C	YDR503C			1	0	1000	0
r_2362	PA phosphatase (1-16:1, 2-16:1), Golgi membrane	s_2994 + s_2999 <=> s_2995 + s_3000	YDR503C	YDR503C			1	0	1000	0
r_2363	PA phosphatase (1-16:1, 2-18:1), Golgi membrane	s_2994 + s_3001 <=> s_2995 + s_3002	YDR503C	YDR503C			1	0	1000	0
r_2364	PA phosphatase (1-18:0, 2-16:1), Golgi membrane	s_2994 + s_3003 <=> s_2995 + s_3004	YDR503C	YDR503C			1	0	1000	0
r_2365	PA phosphatase (1-18:0, 2-18:1), Golgi membrane	s_2994 + s_3005 <=> s_2995 + s_3006	YDR503C	YDR503C			1	0	1000	0
r_2366	PA phosphatase (1-18:1, 2-16:1), Golgi membrane	s_2994 + s_3007 <=> s_2995 + s_3008	YDR503C	YDR503C			1	0	1000	0
r_2367	PA phosphatase (1-18:1, 2-18:1), Golgi membrane	s_2994 + s_3009 <=> s_2995 + s_3010	YDR503C	YDR503C			1	0	1000	0
r_2368	diacylglycerol acyltransferase (1-16:0, 2-16:1, 3-16:0), ER membrane	s_2789 + s_2967 <=> s_2785 + s_3011	(YOR245C OR YCR048W OR YNR019W)	YCR048W YNR019W YOR245C			1	0	1000	0
r_2369	diacylglycerol acyltransferase (1-16:0, 2-18:1, 3-16:0), ER membrane	s_2789 + s_2968 <=> s_2785 + s_3012	(YOR245C OR YCR048W OR YNR019W)	YCR048W YNR019W YOR245C			1	0	1000	0
r_2370	diacylglycerol acyltransferase (1-16:1, 2-16:1, 3-16:0), ER membrane	s_2789 + s_2969 <=> s_2785 + s_3013	(YOR245C OR YCR048W OR YNR019W)	YCR048W YNR019W YOR245C			1	0	1000	0
r_2371	diacylglycerol acyltransferase (1-16:1, 2-18:1, 3-16:0), ER membrane	s_2789 + s_2970 <=> s_2785 + s_3014	(YOR245C OR YCR048W OR YNR019W)	YCR048W YNR019W YOR245C			1	0	1000	0
r_2372	diacylglycerol acyltransferase (1-18:0, 2-16:1, 3-16:0), ER membrane	s_2789 + s_2971 <=> s_2785 + s_3015	(YOR245C OR YCR048W OR YNR019W)	YCR048W YNR019W YOR245C			1	0	1000	0
r_2373	diacylglycerol acyltransferase (1-18:0, 2-18:1, 3-16:0), ER membrane	s_2789 + s_2972 <=> s_2785 + s_3016	(YOR245C OR YCR048W OR YNR019W)	YCR048W YNR019W YOR245C			1	0	1000	0
r_2374	diacylglycerol acyltransferase (1-18:1, 2-16:1, 3-16:0), ER membrane	s_2789 + s_2973 <=> s_2785 + s_3017	(YOR245C OR YCR048W OR YNR019W)	YCR048W YNR019W YOR245C			1	0	1000	0
r_2375	diacylglycerol acyltransferase (1-18:1, 2-18:1, 3-16:0), ER membrane	s_2789 + s_2974 <=> s_2785 + s_3018	(YOR245C OR YCR048W OR YNR019W)	YCR048W YNR019W YOR245C			1	0	1000	0
r_2376	diacylglycerol acyltransferase (1-16:0, 2-16:1, 3-16:1), ER membrane	s_2819 + s_2967 <=> s_2785 + s_3019	(YOR245C OR YCR048W OR YNR019W)	YCR048W YNR019W YOR245C			1	0	1000	0
r_2377	diacylglycerol acyltransferase (1-16:0, 2-18:1, 3-16:1), ER membrane	s_2819 + s_2968 <=> s_2785 + s_3020	(YOR245C OR YCR048W OR YNR019W)	YCR048W YNR019W YOR245C			1	0	1000	0
r_2378	diacylglycerol acyltransferase (1-16:1, 2-16:1, 3-16:1), ER membrane	s_2819 + s_2969 <=> s_2785 + s_3021	(YOR245C OR YCR048W OR YNR019W)	YCR048W YNR019W YOR245C			1	0	1000	0
r_2379	diacylglycerol acyltransferase (1-16:1, 2-18:1, 3-16:1), ER membrane	s_2819 + s_2970 <=> s_2785 + s_3022	(YOR245C OR YCR048W OR YNR019W)	YCR048W YNR019W YOR245C			1	0	1000	0
r_2380	diacylglycerol acyltransferase (1-18:0, 2-16:1, 3-16:1), ER membrane	s_2819 + s_2971 <=> s_2785 + s_3023	(YOR245C OR YCR048W OR YNR019W)	YCR048W YNR019W YOR245C			1	0	1000	0
r_2381	diacylglycerol acyltransferase (1-18:0, 2-18:1, 3-16:1), ER membrane	s_2819 + s_2972 <=> s_2785 + s_3024	(YOR245C OR YCR048W OR YNR019W)	YCR048W YNR019W YOR245C			1	0	1000	0
r_2382	diacylglycerol acyltransferase (1-18:1, 2-16:1, 3-16:1), ER membrane	s_2819 + s_2973 <=> s_2785 + s_3025	(YOR245C OR YCR048W OR YNR019W)	YCR048W YNR019W YOR245C			1	0	1000	0
r_2383	diacylglycerol acyltransferase (1-18:1, 2-18:1, 3-16:1), ER membrane	s_2819 + s_2974 <=> s_2785 + s_3026	(YOR245C OR YCR048W OR YNR019W)	YCR048W YNR019W YOR245C			1	0	1000	0
r_2384	diacylglycerol acyltransferase (1-16:0, 2-16:1, 3-18:0), ER membrane	s_2791 + s_2967 <=> s_2785 + s_3027	(YOR245C OR YCR048W OR YNR019W)	YCR048W YNR019W YOR245C			1	0	1000	0
r_2385	diacylglycerol acyltransferase (1-16:0, 2-18:1, 3-18:0), ER membrane	s_2791 + s_2968 <=> s_2785 + s_3028	(YOR245C OR YCR048W OR YNR019W)	YCR048W YNR019W YOR245C			1	0	1000	0
r_2386	diacylglycerol acyltransferase (1-16:1, 2-16:1, 3-18:0), ER membrane	s_2791 + s_2969 <=> s_2785 + s_3029	(YOR245C OR YCR048W OR YNR019W)	YCR048W YNR019W YOR245C			1	0	1000	0
r_2387	diacylglycerol acyltransferase (1-16:1, 2-18:1, 3-18:0), ER membrane	s_2791 + s_2970 <=> s_2785 + s_3030	(YOR245C OR YCR048W OR YNR019W)	YCR048W YNR019W YOR245C			1	0	1000	0
r_2388	diacylglycerol acyltransferase (1-18:0, 2-16:1, 3-18:0), ER membrane	s_2791 + s_2971 <=> s_2785 + s_3031	(YOR245C OR YCR048W OR YNR019W)	YCR048W YNR019W YOR245C			1	0	1000	0
r_2389	diacylglycerol acyltransferase (1-18:0, 2-18:1, 3-18:0), ER membrane	s_2791 + s_2972 <=> s_2785 + s_3032	(YOR245C OR YCR048W OR YNR019W)	YCR048W YNR019W YOR245C			1	0	1000	0
r_2390	diacylglycerol acyltransferase (1-18:1, 2-16:1, 3-18:0), ER membrane	s_2791 + s_2973 <=> s_2785 + s_3033	(YOR245C OR YCR048W OR YNR019W)	YCR048W YNR019W YOR245C			1	0	1000	0
r_2391	diacylglycerol acyltransferase (1-18:1, 2-18:1, 3-18:0), ER membrane	s_2791 + s_2974 <=> s_2785 + s_3034	(YOR245C OR YCR048W OR YNR019W)	YCR048W YNR019W YOR245C			1	0	1000	0
r_2392	diacylglycerol acyltransferase (1-16:0, 2-16:1, 3-18:1), ER membrane	s_2821 + s_2967 <=> s_2785 + s_3035	(YOR245C OR YCR048W OR YNR019W)	YCR048W YNR019W YOR245C			1	0	1000	0
r_2393	diacylglycerol acyltransferase (1-16:0, 2-18:1, 3-18:1), ER membrane	s_2821 + s_2968 <=> s_2785 + s_3036	(YOR245C OR YCR048W OR YNR019W)	YCR048W YNR019W YOR245C			1	0	1000	0
r_2394	diacylglycerol acyltransferase (1-16:1, 2-16:1, 3-18:1), ER membrane	s_2821 + s_2969 <=> s_2785 + s_3037	(YOR245C OR YCR048W OR YNR019W)	YCR048W YNR019W YOR245C			1	0	1000	0
r_2395	diacylglycerol acyltransferase (1-16:1, 2-18:1, 3-18:1), ER membrane	s_2821 + s_2970 <=> s_2785 + s_3038	(YOR245C OR YCR048W OR YNR019W)	YCR048W YNR019W YOR245C			1	0	1000	0
r_2396	diacylglycerol acyltransferase (1-18:0, 2-16:1, 3-18:1), ER membrane	s_2821 + s_2971 <=> s_2785 + s_3039	(YOR245C OR YCR048W OR YNR019W)	YCR048W YNR019W YOR245C			1	0	1000	0
r_2397	diacylglycerol acyltransferase (1-18:0, 2-18:1, 3-18:1), ER membrane	s_2821 + s_2972 <=> s_2785 + s_3040	(YOR245C OR YCR048W OR YNR019W)	YCR048W YNR019W YOR245C			1	0	1000	0
r_2398	diacylglycerol acyltransferase (1-18:1, 2-16:1, 3-18:1), ER membrane	s_2821 + s_2973 <=> s_2785 + s_3041	(YOR245C OR YCR048W OR YNR019W)	YCR048W YNR019W YOR245C			1	0	1000	0
r_2399	diacylglycerol acyltransferase (1-18:1, 2-18:1, 3-18:1), ER membrane	s_2821 + s_2974 <=> s_2785 + s_3042	(YOR245C OR YCR048W OR YNR019W)	YCR048W YNR019W YOR245C			1	0	1000	0
r_2400	diacylglycerol acyltransferase (1-16:0, 2-16:1, 3-16:0), lipid particle	s_2847 + s_3043 <=> s_0531 + s_3044	YOR245C	YOR245C			1	0	1000	0
r_2401	diacylglycerol acyltransferase (1-16:0, 2-18:1, 3-16:0), lipid particle	s_2847 + s_3045 <=> s_0531 + s_3046	YOR245C	YOR245C			1	0	1000	0
r_2402	diacylglycerol acyltransferase (1-16:1, 2-16:1, 3-16:0), lipid particle	s_2847 + s_3047 <=> s_0531 + s_3048	YOR245C	YOR245C			1	0	1000	0
r_2403	diacylglycerol acyltransferase (1-16:1, 2-18:1, 3-16:0), lipid particle	s_2847 + s_3049 <=> s_0531 + s_3050	YOR245C	YOR245C			1	0	1000	0
r_2404	diacylglycerol acyltransferase (1-18:0, 2-16:1, 3-16:0), lipid particle	s_2847 + s_3051 <=> s_0531 + s_3052	YOR245C	YOR245C			1	0	1000	0
r_2405	diacylglycerol acyltransferase (1-18:0, 2-18:1, 3-16:0), lipid particle	s_2847 + s_3053 <=> s_0531 + s_3054	YOR245C	YOR245C			1	0	1000	0
r_2406	diacylglycerol acyltransferase (1-18:1, 2-16:1, 3-16:0), lipid particle	s_2847 + s_3055 <=> s_0531 + s_3056	YOR245C	YOR245C			1	0	1000	0
r_2407	diacylglycerol acyltransferase (1-18:1, 2-18:1, 3-16:0), lipid particle	s_2847 + s_3057 <=> s_0531 + s_3058	YOR245C	YOR245C			1	0	1000	0
r_2408	diacylglycerol acyltransferase (1-16:0, 2-16:1, 3-16:1), lipid particle	s_2849 + s_3043 <=> s_0531 + s_3059	YOR245C	YOR245C			1	0	1000	0
r_2409	diacylglycerol acyltransferase (1-16:0, 2-18:1, 3-16:1), lipid particle	s_2849 + s_3045 <=> s_0531 + s_3060	YOR245C	YOR245C			1	0	1000	0
r_2410	diacylglycerol acyltransferase (1-16:1, 2-16:1, 3-16:1), lipid particle	s_2849 + s_3047 <=> s_0531 + s_3061	YOR245C	YOR245C			1	0	1000	0
r_2411	diacylglycerol acyltransferase (1-16:1, 2-18:1, 3-16:1), lipid particle	s_2849 + s_3049 <=> s_0531 + s_3062	YOR245C	YOR245C			1	0	1000	0
r_2412	diacylglycerol acyltransferase (1-18:0, 2-16:1, 3-16:1), lipid particle	s_2849 + s_3051 <=> s_0531 + s_3063	YOR245C	YOR245C			1	0	1000	0
r_2413	diacylglycerol acyltransferase (1-18:0, 2-18:1, 3-16:1), lipid particle	s_2849 + s_3053 <=> s_0531 + s_3064	YOR245C	YOR245C			1	0	1000	0
r_2414	diacylglycerol acyltransferase (1-18:1, 2-16:1, 3-16:1), lipid particle	s_2849 + s_3055 <=> s_0531 + s_3065	YOR245C	YOR245C			1	0	1000	0
r_2415	diacylglycerol acyltransferase (1-18:1, 2-18:1, 3-16:1), lipid particle	s_2849 + s_3057 <=> s_0531 + s_3066	YOR245C	YOR245C			1	0	1000	0
r_2416	diacylglycerol acyltransferase (1-16:0, 2-16:1, 3-18:0), lipid particle	s_2851 + s_3043 <=> s_0531 + s_3067	YOR245C	YOR245C			1	0	1000	0
r_2417	diacylglycerol acyltransferase (1-16:0, 2-18:1, 3-18:0), lipid particle	s_2851 + s_3045 <=> s_0531 + s_3068	YOR245C	YOR245C			1	0	1000	0
r_2418	diacylglycerol acyltransferase (1-16:1, 2-16:1, 3-18:0), lipid particle	s_2851 + s_3047 <=> s_0531 + s_3069	YOR245C	YOR245C			1	0	1000	0
r_2419	diacylglycerol acyltransferase (1-16:1, 2-18:1, 3-18:0), lipid particle	s_2851 + s_3049 <=> s_0531 + s_3070	YOR245C	YOR245C			1	0	1000	0
r_2420	diacylglycerol acyltransferase (1-18:0, 2-16:1, 3-18:0), lipid particle	s_2851 + s_3051 <=> s_0531 + s_3071	YOR245C	YOR245C			1	0	1000	0
r_2421	diacylglycerol acyltransferase (1-18:0, 2-18:1, 3-18:0), lipid particle	s_2851 + s_3053 <=> s_0531 + s_3072	YOR245C	YOR245C			1	0	1000	0
r_2422	diacylglycerol acyltransferase (1-18:1, 2-16:1, 3-18:0), lipid particle	s_2851 + s_3055 <=> s_0531 + s_3073	YOR245C	YOR245C			1	0	1000	0
r_2423	diacylglycerol acyltransferase (1-18:1, 2-18:1, 3-18:0), lipid particle	s_2851 + s_3057 <=> s_0531 + s_3074	YOR245C	YOR245C			1	0	1000	0
r_2424	diacylglycerol acyltransferase (1-16:0, 2-16:1, 3-18:1), lipid particle	s_2853 + s_3043 <=> s_0531 + s_3075	YOR245C	YOR245C			1	0	1000	0
r_2425	diacylglycerol acyltransferase (1-16:0, 2-18:1, 3-18:1), lipid particle	s_2853 + s_3045 <=> s_0531 + s_3076	YOR245C	YOR245C			1	0	1000	0
r_2426	diacylglycerol acyltransferase (1-16:1, 2-16:1, 3-18:1), lipid particle	s_2853 + s_3047 <=> s_0531 + s_3077	YOR245C	YOR245C			1	0	1000	0
r_2427	diacylglycerol acyltransferase (1-16:1, 2-18:1, 3-18:1), lipid particle	s_2853 + s_3049 <=> s_0531 + s_3078	YOR245C	YOR245C			1	0	1000	0
r_2428	diacylglycerol acyltransferase (1-18:0, 2-16:1, 3-18:1), lipid particle	s_2853 + s_3051 <=> s_0531 + s_3079	YOR245C	YOR245C			1	0	1000	0
r_2429	diacylglycerol acyltransferase (1-18:0, 2-18:1, 3-18:1), lipid particle	s_2853 + s_3053 <=> s_0531 + s_3080	YOR245C	YOR245C			1	0	1000	0
r_2430	diacylglycerol acyltransferase (1-18:1, 2-16:1, 3-18:1), lipid particle	s_2853 + s_3055 <=> s_0531 + s_3081	YOR245C	YOR245C			1	0	1000	0
r_2431	diacylglycerol acyltransferase (1-18:1, 2-18:1, 3-18:1), lipid particle	s_2853 + s_3057 <=> s_0531 + s_3082	YOR245C	YOR245C			1	0	1000	0
r_2432	CDP-diacylglycerol synthase (1-16:0, 2-16:1), ER membrane	s_2783 + s_2954 + s_3083 <=> s_2834 + s_3084	YBR029C	YBR029C			1	-1000	1000	0
r_2433	CDP-diacylglycerol synthase (1-16:1, 2-16:1), ER membrane	s_2783 + s_2956 + s_3083 <=> s_2834 + s_3085	YBR029C	YBR029C			1	-1000	1000	0
r_2434	CDP-diacylglycerol synthase (1-18:0, 2-16:1), ER membrane	s_2783 + s_2958 + s_3083 <=> s_2834 + s_3086	YBR029C	YBR029C			1	-1000	1000	0
r_2435	CDP-diacylglycerol synthase (1-18:1, 2-16:1), ER membrane	s_2783 + s_2960 + s_3083 <=> s_2834 + s_3087	YBR029C	YBR029C			1	-1000	1000	0
r_2436	CDP-diacylglycerol synthase (1-16:0, 2-18:1), ER membrane	s_2783 + s_2955 + s_3083 <=> s_2834 + s_3088	YBR029C	YBR029C			1	-1000	1000	0
r_2437	CDP-diacylglycerol synthase (1-16:1, 2-18:1), ER membrane	s_2783 + s_2957 + s_3083 <=> s_2834 + s_3089	YBR029C	YBR029C			1	-1000	1000	0
r_2438	CDP-diacylglycerol synthase (1-18:0, 2-18:1), ER membrane	s_2783 + s_2959 + s_3083 <=> s_2834 + s_3090	YBR029C	YBR029C			1	-1000	1000	0
r_2439	CDP-diacylglycerol synthase (1-18:1, 2-18:1), ER membrane	s_2783 + s_2961 + s_3083 <=> s_2834 + s_3091	YBR029C	YBR029C			1	-1000	1000	0
r_2440	CDP-diacylglycerol synthase (1-16:0, 2-16:1), mitochondrial membrane	s_3092 + s_3093 + s_3094 <=> s_3095 + s_3096	YBR029C	YBR029C			1	-1000	1000	0
r_2441	CDP-diacylglycerol synthase (1-16:1, 2-16:1), mitochondrial membrane	s_3093 + s_3094 + s_3097 <=> s_3095 + s_3098	YBR029C	YBR029C			1	-1000	1000	0
r_2442	CDP-diacylglycerol synthase (1-18:0, 2-16:1), mitochondrial membrane	s_3093 + s_3094 + s_3099 <=> s_3095 + s_3100	YBR029C	YBR029C			1	-1000	1000	0
r_2443	CDP-diacylglycerol synthase (1-18:1, 2-16:1), mitochondrial membrane	s_3093 + s_3094 + s_3101 <=> s_3095 + s_3102	YBR029C	YBR029C			1	-1000	1000	0
r_2444	CDP-diacylglycerol synthase (1-16:0, 2-18:1), mitochondrial membrane	s_3093 + s_3094 + s_3103 <=> s_3095 + s_3104	YBR029C	YBR029C			1	-1000	1000	0
r_2445	CDP-diacylglycerol synthase (1-16:1, 2-18:1), mitochondrial membrane	s_3093 + s_3094 + s_3105 <=> s_3095 + s_3106	YBR029C	YBR029C			1	-1000	1000	0
r_2446	PS synthase (1-16:0, 2-16:1), ER membrane	s_3084 + s_3107 <=> s_2783 + s_3108 + s_3109	YER026C	YER026C			1	0	1000	0
r_2447	PS synthase (1-16:1, 2-16:1), ER membrane	s_3085 + s_3107 <=> s_2783 + s_3108 + s_3110	YER026C	YER026C			1	0	1000	0
r_2448	PS synthase (1-18:0, 2-16:1), ER membrane	s_3086 + s_3107 <=> s_2783 + s_3108 + s_3111	YER026C	YER026C			1	0	1000	0
r_2449	PS synthase (1-18:1, 2-16:1), ER membrane	s_3087 + s_3107 <=> s_2783 + s_3108 + s_3112	YER026C	YER026C			1	0	1000	0
r_2450	PS synthase (1-16:0, 2-18:1), ER membrane	s_3088 + s_3107 <=> s_2783 + s_3108 + s_3113	YER026C	YER026C			1	0	1000	0
r_2451	PS synthase (1-16:1, 2-18:1), ER membrane	s_3089 + s_3107 <=> s_2783 + s_3108 + s_3114	YER026C	YER026C			1	0	1000	0
r_2452	PS synthase (1-18:0, 2-18:1), ER membrane	s_3090 + s_3107 <=> s_2783 + s_3108 + s_3115	YER026C	YER026C			1	0	1000	0
r_2453	PS synthase (1-18:1, 2-18:1), ER membrane	s_3091 + s_3107 <=> s_2783 + s_3108 + s_3116	YER026C	YER026C			1	0	1000	0
r_2454	PI synthase (1-16:0, 2-16:1), ER membrane	s_3084 + s_3117 <=> s_2783 + s_3108 + s_3118	YPR113W	YPR113W			1	0	1000	0
r_2455	PI synthase (1-16:1, 2-16:1), ER membrane	s_3085 + s_3117 <=> s_2783 + s_3108 + s_3119	YPR113W	YPR113W			1	0	1000	0
r_2456	PI synthase (1-18:0, 2-16:1), ER membrane	s_3086 + s_3117 <=> s_2783 + s_3108 + s_3120	YPR113W	YPR113W			1	0	1000	0
r_2457	PI synthase (1-18:1, 2-16:1), ER membrane	s_3087 + s_3117 <=> s_2783 + s_3108 + s_3121	YPR113W	YPR113W			1	0	1000	0
r_2458	PI synthase (1-16:0, 2-18:1), ER membrane	s_3088 + s_3117 <=> s_2783 + s_3108 + s_3122	YPR113W	YPR113W			1	0	1000	0
r_2459	PI synthase (1-16:1, 2-18:1), ER membrane	s_3089 + s_3117 <=> s_2783 + s_3108 + s_3123	YPR113W	YPR113W			1	0	1000	0
r_2460	PI synthase (1-18:0, 2-18:1), ER membrane	s_3090 + s_3117 <=> s_2783 + s_3108 + s_3124	YPR113W	YPR113W			1	0	1000	0
r_2461	PI synthase (1-18:1, 2-18:1), ER membrane	s_3091 + s_3117 <=> s_2783 + s_3108 + s_3125	YPR113W	YPR113W			1	0	1000	0
r_2462	lysoPI acyltransferase (1-18:0, 2-16:1), ER membrane	s_2791 + s_3126 <=> s_2785 + s_3120	YBR042C	YBR042C			1	-1000	1000	0
r_2463	lysoPI acyltransferase (1-18:0, 2-18:1), ER membrane	s_2791 + s_3127 <=> s_2785 + s_3124	YBR042C	YBR042C			1	-1000	1000	0
r_2464	PS decarboxylase (1-16:0, 2-16:1), mitochondrial membrane	s_3094 + s_3128 <=> s_3129 + s_3130	YNL169C	YNL169C			1	0	1000	0
r_2465	PS decarboxylase (1-16:1, 2-16:1), mitochondrial membrane	s_3094 + s_3131 <=> s_3129 + s_3132	YNL169C	YNL169C			1	0	1000	0
r_2466	PS decarboxylase (1-18:0, 2-16:1), mitochondrial membrane	s_3094 + s_3133 <=> s_3129 + s_3134	YNL169C	YNL169C			1	0	1000	0
r_2467	PS decarboxylase (1-18:1, 2-16:1), mitochondrial membrane	s_3094 + s_3135 <=> s_3129 + s_3136	YNL169C	YNL169C			1	0	1000	0
r_2468	PS decarboxylase (1-16:0, 2-18:1), mitochondrial membrane	s_3094 + s_3137 <=> s_3129 + s_3138	YNL169C	YNL169C			1	0	1000	0
r_2469	PS decarboxylase (1-16:1, 2-18:1), mitochondrial membrane	s_3094 + s_3139 <=> s_3129 + s_3140	YNL169C	YNL169C			1	0	1000	0
r_2470	PS decarboxylase (1-18:0, 2-18:1), mitochondrial membrane	s_3094 + s_3141 <=> s_3129 + s_3142	YNL169C	YNL169C			1	0	1000	0
r_2471	PS decarboxylase (1-18:1, 2-18:1), mitochondrial membrane	s_3094 + s_3143 <=> s_3129 + s_3144	YNL169C	YNL169C			1	0	1000	0
r_2472	PS decarboxylase (1-16:0, 2-16:1), Golgi membrane	s_3145 + s_3146 <=> s_3147 + s_3148	YGR170W	YGR170W			1	0	1000	0
r_2473	PS decarboxylase (1-16:1, 2-16:1), Golgi membrane	s_3146 + s_3149 <=> s_3147 + s_3150	YGR170W	YGR170W			1	0	1000	0
r_2474	PS decarboxylase (1-18:0, 2-16:1), Golgi membrane	s_3146 + s_3151 <=> s_3147 + s_3152	YGR170W	YGR170W			1	0	1000	0
r_2475	PS decarboxylase (1-18:1, 2-16:1), Golgi membrane	s_3146 + s_3153 <=> s_3147 + s_3154	YGR170W	YGR170W			1	0	1000	0
r_2476	PS decarboxylase (1-16:0, 2-18:1), Golgi membrane	s_3146 + s_3155 <=> s_3147 + s_3156	YGR170W	YGR170W			1	0	1000	0
r_2477	PS decarboxylase (1-16:1, 2-18:1), Golgi membrane	s_3146 + s_3157 <=> s_3147 + s_3158	YGR170W	YGR170W			1	0	1000	0
r_2478	PS decarboxylase (1-18:0, 2-18:1), Golgi membrane	s_3146 + s_3159 <=> s_3147 + s_3160	YGR170W	YGR170W			1	0	1000	0
r_2479	PS decarboxylase (1-18:1, 2-18:1), Golgi membrane	s_3146 + s_3161 <=> s_3147 + s_3162	YGR170W	YGR170W			1	0	1000	0
r_2480	PS decarboxylase (1-16:0, 2-16:1), vacuolar membrane	s_3163 + s_3164 <=> s_3165 + s_3166	YGR170W	YGR170W			1	0	1000	0
r_2481	PS decarboxylase (1-16:1, 2-16:1), vacuolar membrane	s_3164 + s_3167 <=> s_3165 + s_3168	YGR170W	YGR170W			1	0	1000	0
r_2482	PS decarboxylase (1-18:0, 2-16:1), vacuolar membrane	s_3164 + s_3169 <=> s_3165 + s_3170	YGR170W	YGR170W			1	0	1000	0
r_2483	PS decarboxylase (1-18:1, 2-16:1), vacuolar membrane	s_3164 + s_3171 <=> s_3165 + s_3172	YGR170W	YGR170W			1	0	1000	0
r_2484	PS decarboxylase (1-16:0, 2-18:1), vacuolar membrane	s_3164 + s_3173 <=> s_3165 + s_3174	YGR170W	YGR170W			1	0	1000	0
r_2485	PS decarboxylase (1-16:1, 2-18:1), vacuolar membrane	s_3164 + s_3175 <=> s_3165 + s_3176	YGR170W	YGR170W			1	0	1000	0
r_2486	PS decarboxylase (1-18:0, 2-18:1), vacuolar membrane	s_3164 + s_3177 <=> s_3165 + s_3178	YGR170W	YGR170W			1	0	1000	0
r_2487	PS decarboxylase (1-18:1, 2-18:1), vacuolar membrane	s_3164 + s_3179 <=> s_3165 + s_3180	YGR170W	YGR170W			1	0	1000	0
r_2488	PE methyltransferase (1-16:0, 2-16:1), ER membrane	s_3181 + s_3182 <=> s_2783 + s_3183 + s_3184	(YGR157W OR YJR073C)	YGR157W YJR073C			1	0	1000	0
r_2489	PE methyltransferase (1-16:1, 2-16:1), ER membrane	s_3182 + s_3185 <=> s_2783 + s_3183 + s_3186	(YGR157W OR YJR073C)	YGR157W YJR073C			1	0	1000	0
r_2490	PE methyltransferase (1-18:0, 2-16:1), ER membrane	s_3182 + s_3187 <=> s_2783 + s_3183 + s_3188	(YGR157W OR YJR073C)	YGR157W YJR073C			1	0	1000	0
r_2491	PE methyltransferase (1-18:1, 2-16:1), ER membrane	s_3182 + s_3189 <=> s_2783 + s_3183 + s_3190	(YGR157W OR YJR073C)	YGR157W YJR073C			1	0	1000	0
r_2492	PE methyltransferase (1-16:0, 2-18:1), ER membrane	s_3182 + s_3191 <=> s_2783 + s_3183 + s_3192	(YGR157W OR YJR073C)	YGR157W YJR073C			1	0	1000	0
r_2493	PE methyltransferase (1-16:1, 2-18:1), ER membrane	s_3182 + s_3193 <=> s_2783 + s_3183 + s_3194	(YGR157W OR YJR073C)	YGR157W YJR073C			1	0	1000	0
r_2494	PE methyltransferase (1-18:0, 2-18:1), ER membrane	s_3182 + s_3195 <=> s_2783 + s_3183 + s_3196	(YGR157W OR YJR073C)	YGR157W YJR073C			1	0	1000	0
r_2495	PE methyltransferase (1-18:1, 2-18:1), ER membrane	s_3182 + s_3197 <=> s_2783 + s_3183 + s_3198	(YGR157W OR YJR073C)	YGR157W YJR073C			1	0	1000	0
r_2496	phosphatidyl-N-methylethanolamine methyltransferase (1-16:0, 2-16:1), ER membrane	s_3182 + s_3184 <=> s_2783 + s_3183 + s_3199	YJR073C	YJR073C			1	0	1000	0
r_2497	phosphatidyl-N-methylethanolamine methyltransferase (1-16:1, 2-16:1), ER membrane	s_3182 + s_3186 <=> s_2783 + s_3183 + s_3200	YJR073C	YJR073C			1	0	1000	0
r_2498	phosphatidyl-N-methylethanolamine methyltransferase (1-18:0, 2-16:1), ER membrane	s_3182 + s_3188 <=> s_2783 + s_3183 + s_3201	YJR073C	YJR073C			1	0	1000	0
r_2499	phosphatidyl-N-methylethanolamine methyltransferase (1-18:1, 2-16:1), ER membrane	s_3182 + s_3190 <=> s_2783 + s_3183 + s_3202	YJR073C	YJR073C			1	0	1000	0
r_2500	phosphatidyl-N-methylethanolamine methyltransferase (1-16:0, 2-18:1), ER membrane	s_3182 + s_3192 <=> s_2783 + s_3183 + s_3203	YJR073C	YJR073C			1	0	1000	0
r_2501	phosphatidyl-N-methylethanolamine methyltransferase (1-16:1, 2-18:1), ER membrane	s_3182 + s_3194 <=> s_2783 + s_3183 + s_3204	YJR073C	YJR073C			1	0	1000	0
r_2502	phosphatidyl-N-methylethanolamine methyltransferase (1-18:0, 2-18:1), ER membrane	s_3182 + s_3196 <=> s_2783 + s_3183 + s_3205	YJR073C	YJR073C			1	0	1000	0
r_2503	phosphatidyl-N-methylethanolamine methyltransferase (1-18:1, 2-18:1), ER membrane	s_3182 + s_3198 <=> s_2783 + s_3183 + s_3206	YJR073C	YJR073C			1	0	1000	0
r_2504	phosphatidyl-N,N-dimethylethanolamine methyltransferase (1-16:0, 2-16:1), ER membrane	s_3182 + s_3199 <=> s_2783 + s_3183 + s_3207	YJR073C	YJR073C			1	0	1000	0
r_2505	phosphatidyl-N,N-dimethylethanolamine methyltransferase (1-16:1, 2-16:1), ER membrane	s_3182 + s_3200 <=> s_2783 + s_3183 + s_3208	YJR073C	YJR073C			1	0	1000	0
r_2506	phosphatidyl-N,N-dimethylethanolamine methyltransferase (1-18:0, 2-16:1), ER membrane	s_3182 + s_3201 <=> s_2783 + s_3183 + s_3209	YJR073C	YJR073C			1	0	1000	0
r_2507	phosphatidyl-N,N-dimethylethanolamine methyltransferase (1-18:1, 2-16:1), ER membrane	s_3182 + s_3202 <=> s_2783 + s_3183 + s_3210	YJR073C	YJR073C			1	0	1000	0
r_2508	phosphatidyl-N,N-dimethylethanolamine methyltransferase (1-16:0, 2-18:1), ER membrane	s_3182 + s_3203 <=> s_2783 + s_3183 + s_3211	YJR073C	YJR073C			1	0	1000	0
r_2509	phosphatidyl-N,N-dimethylethanolamine methyltransferase (1-16:1, 2-18:1), ER membrane	s_3182 + s_3204 <=> s_2783 + s_3183 + s_3212	YJR073C	YJR073C			1	0	1000	0
r_2510	phosphatidyl-N,N-dimethylethanolamine methyltransferase (1-18:0, 2-18:1), ER membrane	s_3182 + s_3205 <=> s_2783 + s_3183 + s_3213	YJR073C	YJR073C			1	0	1000	0
r_2511	phosphatidyl-N,N-dimethylethanolamine methyltransferase (1-18:1, 2-18:1), ER membrane	s_3182 + s_3206 <=> s_2783 + s_3183 + s_3214	YJR073C	YJR073C			1	0	1000	0
r_2512	DAG kinase (1-16:0, 2-16:1), ER membrane	s_2967 + s_3083 <=> s_2783 + s_2954 + s_3215	YOR311C	YOR311C			1	0	1000	0
r_2513	DAG kinase (1-16:1, 2-16:1), ER membrane	s_2969 + s_3083 <=> s_2783 + s_2956 + s_3215	YOR311C	YOR311C			1	0	1000	0
r_2514	DAG kinase (1-18:0, 2-16:1), ER membrane	s_2971 + s_3083 <=> s_2783 + s_2958 + s_3215	YOR311C	YOR311C			1	0	1000	0
r_2515	DAG kinase (1-18:1, 2-16:1), ER membrane	s_2973 + s_3083 <=> s_2783 + s_2960 + s_3215	YOR311C	YOR311C			1	0	1000	0
r_2516	DAG kinase (1-16:0, 2-18:1), ER membrane	s_2968 + s_3083 <=> s_2783 + s_2955 + s_3215	YOR311C	YOR311C			1	0	1000	0
r_2517	DAG kinase (1-16:1, 2-18:1), ER membrane	s_2970 + s_3083 <=> s_2783 + s_2957 + s_3215	YOR311C	YOR311C			1	0	1000	0
r_2518	DAG kinase (1-18:0, 2-18:1), ER membrane	s_2972 + s_3083 <=> s_2783 + s_2959 + s_3215	YOR311C	YOR311C			1	0	1000	0
r_2519	DAG kinase (1-18:1, 2-18:1), ER membrane	s_2974 + s_3083 <=> s_2783 + s_2961 + s_3215	YOR311C	YOR311C			1	0	1000	0
r_2520	ethanolaminephosphotransferase (1-16:0, 2-16:1), ER membrane	s_2967 + s_3216 <=> s_2783 + s_3108 + s_3181	YHR123W	YHR123W			1	0	1000	0
r_2521	ethanolaminephosphotransferase (1-16:1, 2-16:1), ER membrane	s_2969 + s_3216 <=> s_2783 + s_3108 + s_3185	YHR123W	YHR123W			1	0	1000	0
r_2522	ethanolaminephosphotransferase (1-18:0, 2-16:1), ER membrane	s_2971 + s_3216 <=> s_2783 + s_3108 + s_3187	YHR123W	YHR123W			1	0	1000	0
r_2523	ethanolaminephosphotransferase (1-18:1, 2-16:1), ER membrane	s_2973 + s_3216 <=> s_2783 + s_3108 + s_3189	YHR123W	YHR123W			1	0	1000	0
r_2524	ethanolaminephosphotransferase (1-16:0, 2-18:1), ER membrane	s_2968 + s_3216 <=> s_2783 + s_3108 + s_3191	YHR123W	YHR123W			1	0	1000	0
r_2525	ethanolaminephosphotransferase (1-16:1, 2-18:1), ER membrane	s_2970 + s_3216 <=> s_2783 + s_3108 + s_3193	YHR123W	YHR123W			1	0	1000	0
r_2526	ethanolaminephosphotransferase (1-18:0, 2-18:1), ER membrane	s_2972 + s_3216 <=> s_2783 + s_3108 + s_3195	YHR123W	YHR123W			1	0	1000	0
r_2527	ethanolaminephosphotransferase (1-18:1, 2-18:1), ER membrane	s_2974 + s_3216 <=> s_2783 + s_3108 + s_3197	YHR123W	YHR123W			1	0	1000	0
r_2528	cholinephosphotransferase (1-16:0, 2-16:1), ER membrane	s_2967 + s_3217 <=> s_2783 + s_3108 + s_3207	(YHR123W OR YNL130C)	YHR123W YNL130C			1	0	1000	0
r_2529	cholinephosphotransferase (1-16:1, 2-16:1), ER membrane	s_2969 + s_3217 <=> s_2783 + s_3108 + s_3208	(YHR123W OR YNL130C)	YHR123W YNL130C			1	0	1000	0
r_2530	cholinephosphotransferase (1-18:0, 2-16:1), ER membrane	s_2971 + s_3217 <=> s_2783 + s_3108 + s_3209	(YHR123W OR YNL130C)	YHR123W YNL130C			1	0	1000	0
r_2531	cholinephosphotransferase (1-18:1, 2-16:1), ER membrane	s_2973 + s_3217 <=> s_2783 + s_3108 + s_3210	(YHR123W OR YNL130C)	YHR123W YNL130C			1	0	1000	0
r_2532	cholinephosphotransferase (1-16:0, 2-18:1), ER membrane	s_2968 + s_3217 <=> s_2783 + s_3108 + s_3211	(YHR123W OR YNL130C)	YHR123W YNL130C			1	0	1000	0
r_2533	cholinephosphotransferase (1-16:1, 2-18:1), ER membrane	s_2970 + s_3217 <=> s_2783 + s_3108 + s_3212	(YHR123W OR YNL130C)	YHR123W YNL130C			1	0	1000	0
r_2534	cholinephosphotransferase (1-18:0, 2-18:1), ER membrane	s_2972 + s_3217 <=> s_2783 + s_3108 + s_3213	(YHR123W OR YNL130C)	YHR123W YNL130C			1	0	1000	0
r_2535	cholinephosphotransferase (1-18:1, 2-18:1), ER membrane	s_2974 + s_3217 <=> s_2783 + s_3108 + s_3214	(YHR123W OR YNL130C)	YHR123W YNL130C			1	0	1000	0
r_2536	phosphatidylglycerolphosphate synthase (1-16:0, 2-16:1), mitochondrial membrane	s_3096 + s_3218 <=> s_3094 + s_3219 + s_3220	YCL004W	YCL004W			1	0	1000	0
r_2537	phosphatidylglycerolphosphate synthase (1-16:1, 2-16:1), mitochondrial membrane	s_3098 + s_3218 <=> s_3094 + s_3219 + s_3221	YCL004W	YCL004W			1	0	1000	0
r_2538	phosphatidylglycerolphosphate synthase (1-18:0, 2-16:1), mitochondrial membrane	s_3100 + s_3218 <=> s_3094 + s_3219 + s_3222	YCL004W	YCL004W			1	0	1000	0
r_2539	phosphatidylglycerolphosphate synthase (1-18:1, 2-16:1), mitochondrial membrane	s_3102 + s_3218 <=> s_3094 + s_3219 + s_3223	YCL004W	YCL004W			1	0	1000	0
r_2540	phosphatidylglycerolphosphate synthase (1-16:0, 2-18:1), mitochondrial membrane	s_3104 + s_3218 <=> s_3094 + s_3219 + s_3224	YCL004W	YCL004W			1	0	1000	0
r_2541	phosphatidylglycerolphosphate synthase (1-16:1, 2-18:1), mitochondrial membrane	s_3106 + s_3218 <=> s_3094 + s_3219 + s_3225	YCL004W	YCL004W			1	0	1000	0
r_2542	PGP phosphatase (1-16:0, 2-16:1), mitochondrial membrane	s_3220 + s_3226 <=> s_3227 + s_3228	YHR100C	YHR100C			1	0	1000	0
r_2543	PGP phosphatase (1-16:1, 2-16:1), mitochondrial membrane	s_3221 + s_3226 <=> s_3228 + s_3229	YHR100C	YHR100C			1	0	1000	0
r_2544	PGP phosphatase (1-18:0, 2-16:1), mitochondrial membrane	s_3222 + s_3226 <=> s_3228 + s_3230	YHR100C	YHR100C			1	0	1000	0
r_2545	PGP phosphatase (1-18:1, 2-16:1), mitochondrial membrane	s_3223 + s_3226 <=> s_3228 + s_3231	YHR100C	YHR100C			1	0	1000	0
r_2546	PGP phosphatase (1-16:0, 2-18:1), mitochondrial membrane	s_3224 + s_3226 <=> s_3228 + s_3232	YHR100C	YHR100C			1	0	1000	0
r_2547	PGP phosphatase (1-16:1, 2-18:1), mitochondrial membrane	s_3225 + s_3226 <=> s_3228 + s_3233	YHR100C	YHR100C			1	0	1000	0
[truncated: 1,495 more rows]

## Sheet: Metbolites
Metabolite name	Metabolite description	Metabolite neutral formula	Metabolite charged formula	Metabolite charge	Metabolite Compartment	Metabolite KEGGID	Metabolite PubChemID	Metabolite CheBI ID	Metabolite Inchi String	Metabolite Smile
s_0001	(1->3)-beta-D-glucan [cell envelope]		(C6H10O5)n	0
s_0002	(1->3)-beta-D-glucan [cytoplasm]		(C6H10O5)n	0
s_0003	(1->3)-beta-D-glucan [extracellular]		(C6H10O5)n	0
s_0004	(1->6)-beta-D-glucan [cell envelope]		C12H22O11(C6H10O5)n	0
s_0006	(2-amino-4-hydroxy-7,8-dihydropteridin-6-yl)methyl trihydrogen diphosphate [mitochondrion]		C7H8N5O8P2	0
s_0007	(2E)-3-(methoxycarbonyl)pent-2-enedioic acid [cytoplasm]		C7H6O6	0
s_0008	(2R,3R)-2,3-dihydroxy-3-methylpentanoate [mitochondrion]		C6H11O4	0
s_0009	(2R,3S)-3-isopropylmalate [cytoplasm]		C7H10O5	0
s_0010	(2S)-2-isopropyl-3-oxosuccinate [cytoplasm]		C7H8O5	0
s_0011	(2S)-2-isopropyl-3-oxosuccinate [mitochondrion]		C7H8O5	0
s_0012	(2S,3R)-3-hydroxybutane-1,2,3-tricarboxylic acid [mitochondrion]		C7H7O7	0
s_0013	(5S,6S)-di-HETE [cytoplasm]		C20H32O4	0
s_0014	(5S,6S)-di-HETE [nucleus]		C20H32O4	0
s_0015	(N(omega)-L-arginino)succinic acid [cytoplasm]		C10H17N4O6	0
s_0016	(R)-2,3-dihydroxy-3-methylbutanoate [mitochondrion]		C5H9O4	0
s_0017	(R)-4'-phosphopantothenic acid [cytoplasm]		C9H18NO8P	0
s_0018	(R)-5-diphosphomevalonic acid [cytoplasm]		C6H10O10P2	0
s_0019	(R)-5-phosphomevalonic acid [cytoplasm]		C6H10O7P	0
s_0020	(R)-acetoin [cytoplasm]		C4H8O2	0
s_0021	(R)-carnitine [cytoplasm]		C7H15NO3	0
s_0022	(R)-carnitine [extracellular]		C7H15NO3	0
s_0023	(R)-carnitine [mitochondrion]		C7H15NO3	0
s_0024	(R)-carnitine [peroxisome]		C7H15NO3	0
s_0025	(R)-lactate [cytoplasm]		C3H5O3	0
s_0026	(R)-lactate [extracellular]		C3H5O3	0
s_0027	(R)-lactate [mitochondrion]		C3H5O3	0
s_0028	(R)-mevalonate [cytoplasm]		C6H11O4	0
s_0029	(R)-mevalonate [extracellular]		C6H11O4	0
s_0030	(R)-pantoate [cytoplasm]		C6H11O4	0
s_0031	(R)-pantothenate [cytoplasm]		C9H16NO5	0
s_0032	(R)-pantothenate [extracellular]		C9H16NO5	0
s_0033	(R)-S-lactoylglutathione [cytoplasm]		C13H20N3O8S	0
s_0034	(R)-S-lactoylglutathione [mitochondrion]		C13H20N3O8S	0
s_0035	(R,R)-2,3-butanediol [cytoplasm]		C4H10O2	0
s_0036	(R,R)-2,3-butanediol [extracellular]		C4H10O2	0
s_0037	(S)-2,3-epoxysqualene [cytoplasm]		C30H50O	0
s_0038	(S)-2,3-epoxysqualene [endoplasmic reticulum]		C30H50O	0
s_0039	(S)-2-acetyl-2-hydroxybutanoate [mitochondrion]		C6H9O4	0
s_0042	(R)-3-hydroxydecanoyl-CoA [peroxisome]		C31H54N7O18P3S	0
s_0045	(S)-3-hydroxyhexacosanoyl-CoA [peroxisome]		C47H86N7O18P3S	0
s_0048	(R)-3-hydroxylauroyl-CoA [peroxisome]		C33H58N7O18P3S	0
s_0051	(S)-3-hydroxypalmitoyl-CoA [peroxisome]		C37H66N7O18P3S	0
s_0054	(S)-3-hydroxytetradecanoyl-CoA [peroxisome]		C35H62N7O18P3S	0
s_0056	(S)-3-methyl-2-oxopentanoate [cytoplasm]		C6H9O3	0
s_0058	(S)-3-methyl-2-oxopentanoate [extracellular]		C6H9O3	0
s_0060	(S)-3-methyl-2-oxopentanoate [mitochondrion]		C6H9O3	0
s_0061	(S)-dihydroorotate [cytoplasm]		C5H5N2O4	0
s_0062	(S)-lactaldehyde [cytoplasm]		C3H6O2	0
s_0063	(S)-lactate [cytoplasm]		C3H5O3	0
s_0064	(S)-lactate [extracellular]		C3H5O3	0
s_0065	(S)-lactate [mitochondrion]		C3H5O3	0
s_0066	(S)-malate [cytoplasm]		C4H4O5	0
s_0067	(S)-malate [extracellular]		C4H4O5	0
s_0068	(S)-malate [mitochondrion]		C4H4O5	0
s_0069	(S)-malate [peroxisome]		C4H4O5	0
s_0075	1,3-bisphospho-D-glycerate [cytoplasm]		C3H4O10P2	0
s_0076	1-(2-carboxyphenylamino)-1-deoxy-D-ribulose 5-phosphate [cytoplasm]		C12H13NO9P	0
s_0077	1-(5-phospho-D-ribosyl)-5-[(5-phospho-D-ribosylamino)methylideneamino]imidazole-4-carboxamide [cytoplasm]		C15H21N5O15P2	0
s_0078	1-(5-phosphoribosyl)-5'-AMP [cytoplasm]		C15H19N5O14P2	0
s_0079	1-(sn-glycero-3-phospho)-1D-myo-inositol [cytoplasm]		C9H18O11P	0
s_0080	1-(sn-glycero-3-phospho)-1D-myo-inositol [extracellular]		C9H18O11P	0
s_0084	1-acylglycerophosphocholine [extracellular]		C9H20NO7PR	0
s_0086	1-C-(indol-3-yl)glycerol 3-phosphate [cytoplasm]		C11H12NO6P	0
s_0087	1-methylnicotinamide [cytoplasm]		C7H9N2O	0
s_0089	1-phosphatidyl-1D-myo-inositol [cytoplasm]		C11H16O13PR2	0
s_0116	1-pyrroline-3-hydroxy-5-carboxylic acid [cytoplasm]		C5H6NO3	0
s_0117	1-pyrroline-3-hydroxy-5-carboxylic acid [mitochondrion]		C5H6NO3	0
s_0118	1-pyrroline-5-carboxylate [cytoplasm]		C5H6NO2	0
s_0119	1-pyrroline-5-carboxylate [mitochondrion]		C5H6NO2	0
s_0120	10-formyl-THF [cytoplasm]		C20H21N7O7	0
s_0121	10-formyl-THF [mitochondrion]		C20H21N7O7	0
s_0122	14-demethyllanosterol [cytoplasm]		C29H48O	0
s_0123	1D-myo-inositol 1,3,4,5-tetrakisphosphate [nucleus]		C6H8O18P4	0
s_0124	1D-myo-inositol 1,4,5,6-tetrakisphosphate [nucleus]		C6H8O18P4	0
s_0125	1D-myo-inositol 1,4,5-trisphosphate [nucleus]		C6H9O15P3	0
s_0126	1D-myo-inositol 1-phosphate [cytoplasm]		C6H11O9P	0
s_0127	1D-myo-inositol 1-phosphate [endoplasmic reticulum]		C6H11O9P	0
s_0129	1D-myo-inositol 3-phosphate [mitochondrion]		C6H11O9P	0
s_0131	2',3'-cyclic AMP [cytoplasm]		C10H11N5O6P	0
s_0132	2'-deoxyadenosine [cytoplasm]		C10H13N5O3	0
s_0133	2'-deoxyadenosine [extracellular]		C10H13N5O3	0
s_0134	2'-deoxyguanosine [cytoplasm]		C10H13N5O4	0
s_0135	2'-deoxyguanosine [extracellular]		C10H13N5O4	0
s_0136	2'-deoxyinosine [cytoplasm]		C10H12N4O4	0
s_0137	2'-deoxyinosine [extracellular]		C10H12N4O4	0
s_0138	2'-deoxyuridine [cytoplasm]		C9H12N2O5	0
s_0139	2'-deoxyuridine [extracellular]		C9H12N2O5	0
s_0140	2,3-bisphospho-D-glyceric acid [cytoplasm]		C3H3O10P2	0
s_0141	2,5-diamino-4-hydroxy-6-(5-phosphoribosylamino)pyrimidine [cytoplasm]		C9H14N5O8P	0
s_0142	2,5-diamino-6-(5-phosphono)ribitylamino-4(3H)-pyrimidinone [cytoplasm]		C9H18N5O8P	0
s_0143	2-(3-amino-3-carboxypropyl)-L-histidine [cytoplasm]		C10H16N4O4	0
s_0144	2-[3-carboxy-3-(methylammonio)propyl]-L-histidine [cytoplasm]		C11H18N4O4	0
s_0145	2-acetamido-5-oxopentanoate [mitochondrion]		C7H10NO4	0
s_0146	2-acetyllactic acid [mitochondrion]		C5H7O4	0
s_0147	2-amino-3-carboxymuconate-6-semialdehyde [cytoplasm]		C7H5NO5	0
s_0148	2-amino-6-(hydroxymethyl)-7,8-dihydropteridin-4-ol [mitochondrion]		C7H9N5O2	0
s_0149	2-dehydropantoate [cytoplasm]		C6H9O4	0
s_0150	2-dehydropantoate [mitochondrion]		C6H9O4	0
s_0152	2-deoxy-D-ribose [cytoplasm]		C5H10O4	0
s_0153	2-deoxy-D-ribose 5-phosphate [cytoplasm]		C5H9O7P	0
s_0154	2-hexaprenyl-5-hydroxy-6-methoxy-3-methyl-1,4-benzoquinone [mitochondrion]		C38H56O4	0
s_0155	2-hexaprenyl-6-methoxy-1,4-benzoquinone [mitochondrion]		C37H54O3	0
s_0156	2-hexaprenyl-6-methoxy-3-methyl-1,4-benzoquinone [mitochondrion]		C38H56O3	0
s_0157	2-hexaprenyl-6-methoxyphenol [mitochondrion]		C37H56O2	0
s_0158	2-hydroxy-3-oxobutyl phosphate [cytoplasm]		C4H9O6P	0
s_0161	2-hydroxyhexadecanal [endoplasmic reticulum]		C16H32O2	0
s_0162	2-isopropylmalate [cytoplasm]		C7H10O5	0
s_0163	2-isopropylmalate [extracellular]		C7H10O5	0
s_0164	2-isopropylmalate [mitochondrion]		C7H10O5	0
s_0165	2-isopropylmaleic acid [cytoplasm]		C7H8O4	0
s_0166	2-methylbutanal [cytoplasm]		C5H10O	0
s_0167	2-methylbutanal [extracellular]		C5H10O	0
s_0168	2-methylbutanal [mitochondrion]		C5H10O	0
s_0169	2-methylbutanol [cytoplasm]		C5H12O	0
s_0170	2-methylbutanol [extracellular]		C5H12O	0
s_0171	2-methylbutanol [mitochondrion]		C5H12O	0
s_0172	2-methylbutyl acetate [cytoplasm]		C7H14O2	0
s_0173	2-methylbutyl acetate [extracellular]		C7H14O2	0
s_0174	2-methylcitrate [mitochondrion]		C7H7O7	0
s_0176	2-oxoadipic acid [cytoplasm]		C6H6O5	0
s_0177	2-oxoadipic acid [mitochondrion]		C6H6O5	0
s_0178	2-oxobutanoate [cytoplasm]		C4H5O3	0
s_0179	2-oxobutanoate [mitochondrion]		C4H5O3	0
s_0180	2-oxoglutarate [cytoplasm]		C5H4O5	0
s_0181	2-oxoglutarate [extracellular]		C5H4O5	0
s_0182	2-oxoglutarate [mitochondrion]		C5H4O5	0
s_0183	2-oxoglutarate [nucleus]		C5H4O5	0
s_0184	2-oxoglutarate [peroxisome]		C5H4O5	0
s_0185	2-phenylethanol [cytoplasm]		C8H10O	0
s_0186	2-phenylethanol [extracellular]		C8H10O	0
s_0187	2-phenylethanol [mitochondrion]		C8H10O	0
s_0188	2-phospho-D-glyceric acid [cytoplasm]		C3H4O7P	0
s_0189	geranylgeranyl diphosphate [cytoplasm]		C20H33O7P2	0
s_0190	farnesyl diphosphate [cytoplasm]		C15H25O7P2	0
s_0191	farnesyl diphosphate [mitochondrion]		C15H25O7P2	0
s_0192	3',5'-cyclic AMP [cytoplasm]		C10H11N5O6P	0
s_0193	3',5'-cyclic CMP [cytoplasm]		C9H11N3O7P	0
s_0194	3',5'-cyclic dAMP [cytoplasm]		C10H12N5O5P	0
s_0195	3',5'-cyclic GMP [cytoplasm]		C10H11N5O7P	0
s_0196	3',5'-cyclic IMP [cytoplasm]		C10H11N4O7P	0
s_0197	3'-dephospho-CoA [cytoplasm]		C21H33N7O13P2S	0
s_0200	3'-dephospho-CoA [mitochondrion]		C21H33N7O13P2S	0
s_0201	3'-phospho-5'-adenylyl sulfate [cytoplasm]		C10H11N5O13P2S	0
s_0204	3-(4-hydroxyphenyl)pyruvate [cytoplasm]		C9H7O4	0
s_0206	3-(4-hydroxyphenyl)pyruvate [peroxisome]		C9H7O4	0
s_0207	3-(imidazol-4-yl)-2-oxopropyl dihydrogen phosphate [cytoplasm]		C6H7N2O5P	0
s_0208	3-aminopropanal [cytoplasm]		C3H8NO	0
s_0209	3-dehydro-4-methylzymosterol [cytoplasm]		C28H44O	0
s_0210	3-dehydroquinate [cytoplasm]		C7H9O6	0
s_0211	3-dehydroshikimate [cytoplasm]		C7H7O5	0
s_0212	3-hexaprenyl-4,5-dihydroxybenzoic acid [cytoplasm]		C37H53O4	0
s_0213	3-hexaprenyl-4,5-dihydroxybenzoic acid [mitochondrion]		C37H53O4	0
s_0214	3-hexaprenyl-4-hydroxy-5-methoxybenzoic acid [mitochondrion]		C38H55O4	0
s_0215	3-hexaprenyl-4-hydroxybenzoic acid [cytoplasm]		C37H54O3	0
s_0216	3-hexaprenyl-4-hydroxybenzoic acid [mitochondrion]		C37H54O3	0
s_0217	3-hydroxy-2-isopropyl-4-methoxy-4-oxobutanoate [cytoplasm]		C8H13O5	0
s_0218	3-hydroxy-3-methylglutaryl-CoA [cytoplasm]		C27H44N7O20P3S	0
s_0221	3-hydroxy-3-methylglutaryl-CoA [mitochondrion]		C27H44N7O20P3S	0
s_0222	3-hydroxy-L-kynurenine [cytoplasm]		C10H12N2O4	0
s_0224	3-hydroxyanthranilate [cytoplasm]		C7H6NO3	0
s_0229	3-hydroxyoctadecanoyl-CoA [peroxisome]		C39H70N7O18P3S	0
s_0231	3-ketosphinganine [endoplasmic reticulum]		C18H38NO2	0
s_0232	3-methyl-2-oxobutanoate [cytoplasm]		C5H7O3	0
s_0233	3-methyl-2-oxobutanoate [mitochondrion]		C5H7O3	0
s_0234	3-methylbutanal [cytoplasm]		C5H10O	0
s_0235	3-methylbutanal [extracellular]		C5H10O	0
s_0236	3-methylbutanal [mitochondrion]		C5H10O	0
s_0239	3-oxodecanoyl-CoA [peroxisome]		C31H52N7O18P3S	0
s_0243	3-oxohexacosanoyl-CoA [peroxisome]		C47H84N7O18P3S	0
s_0247	3-oxolauroyl-CoA [peroxisome]		C33H56N7O18P3S	0
s_0250	3-oxooctadecanoyl-CoA [peroxisome]		C39H68N7O18P3S	0
s_0253	3-oxopalmitoyl-CoA [peroxisome]		C37H60N7O18P3S	0
s_0257	3-oxotetradecanoyl-CoA [peroxisome]		C35H60N7O18P3S	0
s_0258	3-phospho-hydroxypyruvate [cytoplasm]		C3H2O7P	0
s_0259	3-phospho-serine [cytoplasm]		C3H6NO6P	0
s_0260	3-phosphoglycerate [cytoplasm]		C3H4O7P	0
s_0261	3-phosphoshikimic acid [cytoplasm]		C7H8O8P	0
s_0262	4,4-dimethyl-5alpha-cholesta-8,14,24-trien-3beta-ol [cytoplasm]		C29H46O	0
s_0263	4,5-bis(diphospho)-1D-myo-inositol tetrakisphosphate [cytoplasm]		C6H20O30P8	0
s_0264	4-(phosphonooxy)-L-threonine [cytoplasm]		C4H8NO7P	0
s_0267	4-amino-2-methyl-5-diphosphomethylpyrimidine [cytoplasm]		C6H8N3O7P2	0
s_0268	4-amino-2-methyl-5-phosphomethylpyrimidine [cytoplasm]		C6H8N3O4P	0
s_0269	4-amino-4-deoxychorismate [cytoplasm]		C10H9NO5	0
s_0270	4-amino-5-hydroxymethyl-2-methylpyrimidine [cytoplasm]		C6H9N3O	0
s_0271	4-aminobenzoate [cytoplasm]		C7H6NO2	0
s_0272	4-aminobenzoate [extracellular]		C7H6NO2	0
s_0273	4-aminobenzoate [mitochondrion]		C7H6NO2	0
s_0274	4-aminobutanal [cytoplasm]		C4H10NO	0
s_0275	4-aminobutanal [mitochondrion]		C4H10NO	0
s_0279	4-diphospho-1D-myo-inositol pentakisphosphate [cytoplasm]		C6H19O27P7	0
s_0280	4-guanidinobutanamide [cytoplasm]		C5H13N4O	0
s_0281	4-guanidinobutanoic acid [cytoplasm]		C5H11N3O2	0
s_0282	4-hydroxy-2-oxoglutarate [cytoplasm]		C5H4O6	0
s_0283	4-hydroxy-2-oxoglutarate [mitochondrion]		C5H4O6	0
s_0284	4-hydroxy-2-oxoglutarate [peroxisome]		C5H4O6	0
s_0285	4-hydroxy-L-threonine [cytoplasm]		C4H9NO4	0
s_0286	4-hydroxybenzoate [cytoplasm]		C7H5O3	0
s_0287	4-hydroxybenzoate [mitochondrion]		C7H5O3	0
s_0290	4-hydroxybenzoyl-CoA [mitochondrion]		C28H36N7O18P3S	0
s_0291	4-methyl-2-oxopentanoate [cytoplasm]		C6H9O3	0
s_0292	4-methyl-2-oxopentanoate [mitochondrion]		C6H9O3	0
s_0293	4-methyl-5-(2-phosphonooxyethyl)thiazole [cytoplasm]		C6H8NO4PS	0
s_0294	4-methylthio-2-oxobutanoate [cytoplasm]		C5H7O3S	0
s_0295	4-phospho-L-aspartate [cytoplasm]		C4H5NO7P	0
s_0296	4alpha-methylzymosterol [cytoplasm]		C28H46O	0
s_0297	4beta-methylzymosterol-4alpha-carboxylic acid [cytoplasm]		C29H46O3	0
s_0298	5'-adenylyl sulfate [cytoplasm]		C10H12N5O10PS	0
s_0299	5'-phosphoribosyl-4-(N-succinocarboxamide)-5-aminoimidazole [cytoplasm]		C13H15N4O12P	0
s_0300	5'-phosphoribosyl-5-aminoimidazole [cytoplasm]		C8H13N3O7P	0
s_0301	5'-phosphoribosyl-N-formylglycineamide [cytoplasm]		C8H13N2O9P	0
s_0302	5'-phosphoribosyl-N-formylglycineamidine [cytoplasm]		C8H15N3O8P	0
s_0303	5'-S-methyl-5'-thioadenosine [cytoplasm]		C11H15N5O3S	0
s_0304	5,10-methenyl-THF [cytoplasm]		C20H20N7O6	0
s_0305	5,10-methenyl-THF [mitochondrion]		C20H20N7O6	0
s_0306	5,10-methylenetetrahydrofolate [cytoplasm]		C20H21N7O6	0
s_0307	5,10-methylenetetrahydrofolate [mitochondrion]		C20H21N7O6	0
s_0308	5,6,7,8-tetrahydrofolyl-L-glutamic acid [cytoplasm]		C24H30N8O9	0
s_0309	5,6-bis(diphospho)-1D-myo-inositol tetrakisphosphate [cytoplasm]		C6H20O30P8	0
s_0310	5-(2-hydroxyethyl)-4-methylthiazole [cytoplasm]		C6H9NOS	0
s_0311	5-(methylsulfanyl)-2,3-dioxopentyl phosphate [cytoplasm]		C6H9O6PS	0
s_0312	5-[(5-phospho-1-deoxy-D-ribulos-1-ylamino)methylideneamino]-1-(5-phospho-D-ribosyl)imidazole-4-carboxamide [cytoplasm]		C15H21N5O15P2	0
s_0313	5-amino-6-(5-phosphoribitylamino)uracil [cytoplasm]		C9H15N4O9P	0
s_0314	5-amino-6-(D-ribitylamino)uracil [cytoplasm]		C9H16N4O6	0
s_0315	5-aminolevulinate [cytoplasm]		C5H9NO3	0
s_0316	5-aminolevulinate [extracellular]		C5H9NO3	0
s_0317	5-aminolevulinate [mitochondrion]		C5H9NO3	0
s_0318	5-diphospho-1D-myo-inositol pentakisphosphate [cytoplasm]		C6H6O27P7	0
s_0319	5-formyltetrahydrofolic acid [cytoplasm]		C20H21N7O7	0
s_0320	5-formyltetrahydrofolic acid [extracellular]		C20H21N7O7	0
s_0321	5-formyltetrahydrofolic acid [mitochondrion]		C20H21N7O7	0
s_0322	5-methyltetrahydrofolate [cytoplasm]		C20H23N7O6	0
s_0323	5-methyltetrahydropteroyltri-L-glutamic acid [cytoplasm]		C30H35N9O12	0
s_0324	5-O-(1-carboxyvinyl)-3-phosphoshikimic acid [cytoplasm]		C10H9O10P	0
s_0325	5-phospho-ribosyl-glycineamide [cytoplasm]		C7H14N2O8P	0
s_0326	5-phosphoribosyl-ATP [cytoplasm]		C15H19N5O20P4	0
s_0327	5-phosphoribosylamine [cytoplasm]		C5H11NO7P	0
s_0328	6,7-dimethyl-8-(1-D-ribityl)lumazine [cytoplasm]		C13H17N4O6	0
s_0329	6-(alpha-D-glucosaminyl)-1-phosphatidyl-1D-myo-inositol [endoplasmic reticulum]		C17H28NO17PR2	0
s_0330	6-(alpha-D-glucosaminyl)-O-acyl-1-phosphatidyl-1D-myo-inositol [endoplasmic reticulum]			0
s_0331	6-(N-acetyl-alpha-D-glucosaminyl)-1-phosphatidyl-1D-myo-inositol [endoplasmic reticulum]		C19H29NO18PR2	0
s_0332	6-[6-(2-aminoethylphosphoryl)-alpha-mannosyl-(1->6)-2-(2-aminoethylphosphoryl)-alpha-mannosyl-(1->6)-alpha-2-(2-aminoethylphosphoryl)mannosyl-(1->4)-alpha-glucosaminyl]-O-acyl-1-phosphatidyl-1D-myo-inositol [endoplasmic reticulum]			0
s_0333	6-diphospho-1D-myo-inositol pentakisphosphate [cytoplasm]		C6H19O27P7	0
s_0334	6-O-[alpha-D-mannosyl-(1->4)-alpha-D-glucosaminyl]-O-acyl-1-phosphatidyl-1D-myo-inositol [endoplasmic reticulum]			0
s_0335	6-O-phosphono-D-glucono-1,5-lactone [cytoplasm]		C6H9O9P	0
s_0337	6-O-{2-O-[(2-aminoethyl)phosphoryl]-alpha-D-mannosyl-(1->4)-alpha-D-glucosaminyl}-O-acyl-1-phosphatidyl-1D-myo-inositol [endoplasmic reticulum]			0
s_0338	6-O-{alpha-D-mannosyl-(1->2)-alpha-D-mannosyl-(1->6)-2-O-[(2-aminoethyl)phosphoryl]-alpha-D-mannosyl-(1->4)-alpha-D-glucosaminyl}-O-acyl-1-phosphatidyl-1D-myo-inositol [endoplasmic reticulum]			0
s_0339	6-O-{alpha-D-mannosyl-(1->6)-2-O-[(2-aminoethyl)phosphoryl]-alpha-D-mannosyl-(1->4)-alpha-D-glucosaminyl}-O-acyl-1-phosphatidyl-1D-myo-inositol [endoplasmic reticulum]			0
s_0340	6-phospho-D-gluconate [cytoplasm]		C6H10O10P	0
s_0341	7,8-diaminononanoate [cytoplasm]		C9H19N2O2	0
s_0342	7,8-diaminononanoate [extracellular]		C9H19N2O2	0
s_0343	7,8-dihydroneopterin [cytoplasm]		C9H13N5O4	0
s_0344	7,8-dihydroneopterin [mitochondrion]		C9H13N5O4	0
s_0345	7,8-dihydroneopterin 3'-phosphate [cytoplasm]		C9H12N5O7P	0
s_0346	7,8-dihydroneopterin 3'-triphosphate [cytoplasm]		C9H12N5O13P3	0
s_0347	7,8-dihydropteroate [cytoplasm]		C14H13N6O3	0
s_0348	7,8-dihydropteroate [mitochondrion]		C14H13N6O3	0
s_0349	7-phospho-2-dehydro-3-deoxy-D-arabino-heptonic acid [cytoplasm]		C7H10O10P	0
s_0350	7-phospho-2-dehydro-3-deoxy-D-arabino-heptonic acid [mitochondrion]		C7H10O10P	0
s_0352	8-amino-7-oxononanoate [cytoplasm]		C9H17NO3	0
s_0354	8-amino-7-oxononanoate [extracellular]		C9H17NO3	0
s_0357	9H-xanthine [cytoplasm]		C5H4N4O2	0
s_0358	9H-xanthine [extracellular]		C5H4N4O2	0
s_0359	acetaldehyde [cytoplasm]		C2H4O	0
s_0360	acetaldehyde [extracellular]		C2H4O	0
s_0361	acetaldehyde [mitochondrion]		C2H4O	0
s_0362	acetate [cytoplasm]		C2H3O2	0
s_0363	acetate [endoplasmic reticulum]		C2H3O2	0
s_0364	acetate [extracellular]		C2H3O2	0
s_0365	acetate [mitochondrion]		C2H3O2	0
s_0366	acetate [nucleus]		C2H3O2	0
s_0367	acetoacetyl-CoA [cytoplasm]		C25H36N7O18P3S	0
s_0370	acetoacetyl-CoA [mitochondrion]		C25H36N7O18P3S	0
s_0372	acetyl-ACP [mitochondrion]		C2H3OSR	0
s_0373	acetyl-CoA [cytoplasm]		C23H34N7O17P3S	0
s_0376	acetyl-CoA [mitochondrion]		C23H34N7O17P3S	0
s_0377	acetyl-CoA [nucleus]		C23H34N7O17P3S	0
s_0378	acetyl-CoA [peroxisome]		C23H34N7O17P3S	0
s_0383	adenine [cytoplasm]		C5H5N5	0
s_0384	adenine [extracellular]		C5H5N5	0
s_0385	adenine [mitochondrion]		C5H5N5	0
s_0386	adenosine [cytoplasm]		C10H13N5O4	0
s_0387	adenosine [extracellular]		C10H13N5O4	0
s_0389	adenosine 2'-phosphate [cytoplasm]		C10H14N5O7P	0
s_0390	adenosine 3',5'-bismonophosphate [cytoplasm]		C10H11N5O10P2	0
s_0391	adenosine 3',5'-bismonophosphate [extracellular]		C10H11N5O10P2	0
s_0392	adenosine 3',5'-bismonophosphate [mitochondrion]		C10H11N5O10P2	0
s_0393	adenylo-succinate [cytoplasm]		C14H14N5O11P	0
s_0394	ADP [cytoplasm]		C10H12N5O10P2	0
s_0395	ADP [endoplasmic reticulum]		C10H12N5O10P2	0
s_0397	ADP [mitochondrion]		C10H12N5O10P2	0
s_0398	ADP [nucleus]		C10H12N5O10P2	0
s_0399	ADP [peroxisome]		C10H12N5O10P2	0
s_0402	ADP-ribose [nucleus]		C15H21N5O14P2	0
s_0403	AICAR [cytoplasm]		C9H13N4O8P	0
s_0404	Ala-tRNA(Ala) [cytoplasm]		C13H22NO11PR2(C5H8O6PR)n	0
s_0405	allantoate [cytoplasm]		C4H7N4O4	0
s_0406	allantoate [extracellular]		C4H7N4O4	0
s_0407	allantoin [cytoplasm]		C4H6N4O3	0
s_0408	allantoin [extracellular]		C4H6N4O3	0
s_0409	alpha,alpha-trehalose 6-phosphate [cytoplasm]		C12H21O14P	0
s_0410	alpha-D-galactose 1-phosphate [cytoplasm]		C6H11O9P	0
s_0411	alpha-D-glucosamine 1-phosphate [cytoplasm]		C6H13NO8P	0
s_0412	alpha-D-glucosamine 6-phosphate [cytoplasm]		C6H14NO8P	0
s_0413	alpha-D-glucosamine 6-phosphate [extracellular]		C6H14NO8P	0
s_0414	alpha-D-mannosyl-beta-D-mannosyldiacetylchitobiosyldiphosphodolichol [Golgi]		C38H68N2O27P2(C5H8)n	0
s_0415	alpha-D-ribose 1-phosphate [cytoplasm]		C5H9O8P	0
s_0416	alpha-D-ribose 1-phosphate [mitochondrion]		C5H9O8P	0
s_0417	aminoacetaldehyde [cytoplasm]		C2H6NO	0
s_0418	aminoacetone [cytoplasm]		C3H8NO	0
s_0419	ammonium [cytoplasm]		H4N	0
s_0420	ammonium [extracellular]		H4N	0
s_0421	ammonium [mitochondrion]		H4N	0
s_0423	AMP [cytoplasm]		C10H12N5O7P	0
s_0424	AMP [mitochondrion]		C10H12N5O7P	0
s_0425	AMP [nucleus]		C10H12N5O7P	0
s_0426	AMP [peroxisome]		C10H12N5O7P	0
s_0427	anthranilate [cytoplasm]		C7H6NO2	0
s_0428	Arg-tRNA(Arg) [cytoplasm]		C21H33N9O11PR(C5H8O6PR)n	0
s_0429	Arg-tRNA(Arg) [mitochondrion]		C21H33N9O11PR(C5H8O6PR)n	0
s_0430	Asn-tRNA(Asn) [cytoplasm]		C14H23N2O12PR2(C5H8O6PR)n	0
s_0431	Asn-tRNA(Asn) [mitochondrion]		C14H23N2O12PR2(C5H8O6PR)n	0
s_0432	Asp-tRNA(Asp) [cytoplasm]		C14H22NO13PR2(C5H8O6PR)n	0
s_0433	Asp-tRNA(Asp) [mitochondrion]		C14H22NO13PR2(C5H8O6PR)n	0
s_0434	ATP [cytoplasm]		C10H12N5O13P3	0
s_0435	ATP [endoplasmic reticulum]		C10H12N5O13P3	0
s_0437	ATP [mitochondrion]		C10H12N5O13P3	0
s_0438	ATP [nucleus]		C10H12N5O13P3	0
s_0439	ATP [peroxisome]		C10H12N5O13P3	0
s_0441	beta-alanine [cytoplasm]		C3H7NO2	0
s_0442	beta-D-fructose 2,6-bisphosphate [cytoplasm]		C6H10O12P2	0
s_0443	beta-D-mannosyldiacetylchitobiosyldiphosphodolichol [cytoplasm]		C32H58N2O22P2(C5H8)n	0
s_0444	beta-D-mannosyldiacetylchitobiosyldiphosphodolichol [Golgi]		C32H58N2O22P2(C5H8)n	0
s_0445	bicarbonate [cytoplasm]		CHO3	0
s_0446	bicarbonate [extracellular]		CHO3	0
s_0447	bicarbonate [mitochondrion]		CHO3	0
s_0448	bicarbonate [nucleus]		CHO3	0
s_0450	biomass [cytoplasm]			0
s_0451	biotin [cytoplasm]		C10H15N2O3S	0
s_0452	biotin [extracellular]		C10H15N2O3S	0
s_0453	biotinyl-5'-AMP [cytoplasm]		C20H27N7O9PS	0
s_0454	but-1-ene-1,2,4-tricarboxylic acid [mitochondrion]		C7H5O6	0
s_0455	carbamoyl phosphate [cytoplasm]		CH2NO5P	0
s_0456	carbon dioxide [cytoplasm]		CO2	0
s_0457	carbon dioxide [endoplasmic reticulum]		CO2	0
s_0458	carbon dioxide [extracellular]		CO2	0
s_0460	carbon dioxide [mitochondrion]		CO2	0
s_0461	carbon dioxide [nucleus]		CO2	0
s_0462	carbon dioxide [peroxisome]		CO2	0
s_0465	carboxyacetyl-ACP [mitochondrion]		C3H3O3SR	0
s_0467	CDP [cytoplasm]		C9H12N3O11P2	0
s_0468	CDP [nucleus]		C9H12N3O11P2	0
s_0469	CDP-choline [cytoplasm]		C14H26N4O11P2	0
s_0474	CDP-ethanolamine [cytoplasm]		C11H19N4O11P2	0
s_0475	ceramide-1 (C24) [endoplasmic reticulum]		C42H85NO3	0
s_0476	ceramide-1 (C24) [Golgi]		C42H85NO3	0
s_0477	ceramide-1 (C24) [mitochondrion]		C42H85NO3	0
s_0478	ceramide-1 (C26) [endoplasmic reticulum]		C44H89NO3	0
s_0479	ceramide-1 (C26) [Golgi]		C44H89NO3	0
s_0480	ceramide-1 (C26) [mitochondrion]		C44H89NO3	0
s_0481	ceramide-2 (C24) [endoplasmic reticulum]		C42H85NO4	0
s_0482	ceramide-2 (C24) [Golgi]		C42H85NO4	0
s_0483	ceramide-2 (C24) [mitochondrion]		C42H85NO4	0
s_0484	ceramide-2 (C26) [endoplasmic reticulum]		C44H89NO4	0
s_0485	ceramide-2 (C26) [Golgi]		C44H89NO4	0
s_0486	ceramide-2 (C26) [mitochondrion]		C44H89NO4	0
s_0487	ceramide-2' (C24) [endoplasmic reticulum]		C42H85NO4	0
s_0488	ceramide-2' (C24) [Golgi]		C42H85NO4	0
s_0489	ceramide-2' (C24) [mitochondrion]		C42H85NO4	0
s_0490	ceramide-2' (C26) [endoplasmic reticulum]		C44H89NO4	0
s_0491	ceramide-2' (C26) [Golgi]		C44H89NO4	0
s_0492	ceramide-2' (C26) [mitochondrion]		C44H89NO4	0
s_0493	ceramide-3 (C24) [endoplasmic reticulum]		C42H85NO5	0
s_0494	ceramide-3 (C24) [Golgi]		C42H85NO5	0
s_0495	ceramide-3 (C24) [mitochondrion]		C42H85NO5	0
s_0496	ceramide-3 (C26) [endoplasmic reticulum]		C44H89NO5	0
s_0497	ceramide-3 (C26) [Golgi]		C44H89NO5	0
s_0498	ceramide-3 (C26) [mitochondrion]		C44H89NO5	0
s_0499	ceramide-4 (C24) [endoplasmic reticulum]		C42H85NO6	0
s_0500	ceramide-4 (C24) [Golgi]		C42H85NO6	0
s_0501	ceramide-4 (C24) [mitochondrion]		C42H85NO6	0
s_0502	ceramide-4 (C26) [endoplasmic reticulum]		C44H89NO6	0
s_0503	ceramide-4 (C26) [Golgi]		C44H89NO6	0
s_0504	ceramide-4 (C26) [mitochondrion]		C44H89NO6	0
s_0507	cerotic acid [endoplasmic reticulum]		C26H51O2	0
s_0509	chitin [cytoplasm]		H2O(C8H13NO5)n	0
s_0510	chitosan [cell envelope]		H2O(C6H12NO4)n	0
s_0511	choline [cell envelope]		C5H14NO	0
s_0512	choline [cytoplasm]		C5H14NO	0
s_0513	choline [extracellular]		C5H14NO	0
s_0514	choline phosphate [cytoplasm]		C5H13NO4P	0
s_0515	chorismate [cytoplasm]		C10H8O6	0
s_0516	cis-aconitate [cytoplasm]		C6H3O6	0
s_0517	cis-aconitate [mitochondrion]		C6H3O6	0
s_0522	citrate [cytoplasm]		C6H5O7	0
s_0523	citrate [extracellular]		C6H5O7	0
s_0524	citrate [mitochondrion]		C6H5O7	0
s_0525	citrate [peroxisome]		C6H5O7	0
s_0526	CMP [cytoplasm]		C9H12N3O8P	0
s_0528	CMP [mitochondrion]		C9H12N3O8P	0
s_0529	coenzyme A [cytoplasm]		C21H32N7O16P3S	0
s_0530	coenzyme A [endoplasmic reticulum]		C21H32N7O16P3S	0
s_0531	coenzyme A [lipid particle]		C21H32N7O16P3S	0
s_0532	coenzyme A [mitochondrion]		C21H32N7O16P3S	0
s_0533	coenzyme A [nucleus]		C21H32N7O16P3S	0
s_0534	coenzyme A [peroxisome]		C21H32N7O16P3S	0
s_0535	complex sphingolipid [cytoplasm]			0
s_0536	complex sphingolipid [Golgi]			0
s_0537	complex sphingolipid [mitochondrion]			0
s_0538	coproporphyrinogen III [cytoplasm]		C36H40N4O8	0
s_0539	CTP [cytoplasm]		C9H12N3O14P3	0
s_0541	CTP [mitochondrion]		C9H12N3O14P3	0
s_0542	Cys-tRNA(Cys) [cytoplasm]		C18H26N6O11PSR(C5H8O6PR)n	0
s_0543	cytidine [cytoplasm]		C9H13N3O5	0
s_0544	cytidine [extracellular]		C9H13N3O5	0
s_0545	cytosine [cytoplasm]		C4H5N3O	0
s_0546	cytosine [extracellular]		C4H5N3O	0
s_0547	D-arabinono-1,4-lactone [cytoplasm]		C5H8O5	0
s_0548	D-arabinose [cytoplasm]		C5H10O5	0
s_0549	D-arabinose [extracellular]		C5H10O5	0
s_0550	D-erythro-1-(imidazol-4-yl)glycerol 3-phosphate [cytoplasm]		C6H9N2O6P	0
s_0551	D-erythrose 4-phosphate [cytoplasm]		C4H7O7P	0
s_0552	D-erythrose 4-phosphate [mitochondrion]		C4H7O7P	0
s_0553	D-fructose [cytoplasm]		C6H12O6	0
s_0554	D-fructose [extracellular]		C6H12O6	0
s_0555	D-fructose 1,6-bisphosphate [cytoplasm]		C6H14O12P2	0
s_0556	D-fructose 1-phosphate [cytoplasm]		C6H13O9P	0
s_0557	D-fructose 6-phosphate [cytoplasm]		C6H11O9P	0
s_0558	D-galactose [cytoplasm]		C6H12O6	0
s_0559	D-galactose [extracellular]		C6H12O6	0
s_0560	D-galacturonate [extracellular]		C6H9O7	0
s_0561	D-glucitol [cytoplasm]		C6H14O6	0
s_0562	D-glucitol [extracellular]		C6H14O6	0
s_0563	D-glucose [cytoplasm]		C6H12O6	0
s_0565	D-glucose [extracellular]		C6H12O6	0
s_0566	D-glucose [vacuole]		C6H12O6	0
s_0567	D-glucose 1-phosphate [cytoplasm]		C6H11O9P	0
s_0568	D-glucose 6-phosphate [cytoplasm]		C6H13O9P	0
s_0570	D-glyceraldehyde [cytoplasm]		C3H6O3	0
s_0571	D-mannose [cytoplasm]		C6H12O6	0
s_0572	D-mannose [extracellular]		C6H12O6	0
s_0573	D-mannose 1-phosphate [cytoplasm]		C6H13O9P	0
s_0574	D-mannose 6-phosphate [cytoplasm]		C6H13O9P	0
s_0575	D-ribose [cytoplasm]		C5H10O5	0
s_0576	D-ribose [extracellular]		C5H10O5	0
s_0577	D-ribulose 5-phosphate [cytoplasm]		C5H9O8P	0
s_0578	D-xylose [cytoplasm]		C5H10O5	0
s_0579	D-xylose [extracellular]		C5H10O5	0
s_0580	D-xylulose [cytoplasm]		C5H10O5	0
s_0581	D-xylulose 5-phosphate [cytoplasm]		C5H9O8P	0
s_0582	dADP [cytoplasm]		C10H12N5O9P2	0
s_0583	dADP [nucleus]		C10H12N5O9P2	0
s_0584	dAMP [cytoplasm]		C10H12N5O6P	0
s_0585	dAMP [mitochondrion]		C10H12N5O6P	0
s_0586	dATP [cytoplasm]		C10H12N5O12P3	0
s_0587	dCDP [cytoplasm]		C9H12N3O10P2	0
s_0588	dCDP [nucleus]		C9H12N3O10P2	0
s_0589	dCMP [cytoplasm]		C9H12N3O7P	0
s_0590	dCTP [cytoplasm]		C9H13N3O13P3	0
s_0591	deamido-NAD(+) [cytoplasm]		C21H27N6O15P2	0
s_0593	deamido-NAD(+) [nucleus]		C21H27N6O15P2	0
s_0595	decanoate [cytoplasm]		C10H19O2	0
s_0597	decanoate [extracellular]		C10H19O2	0
s_0600	decanoate [peroxisome]		C10H19O2	0
s_0605	decanoyl-CoA [peroxisome]		C31H50N7O17P3S	0
s_0606	decaprenyl diphosphate [lipid particle]		C50H84O7P2	0
s_0607	dehydro-D-arabinono-1,4-lactone [cytoplasm]		C5H5O5	0
s_0608	Delta(6)-trans,Delta(8)-cis-leukotriene B4 [cytoplasm]		C20H32O4	0
s_0609	Delta(6)-trans,Delta(8)-cis-leukotriene B4 [nucleus]		C20H32O4	0
s_0610	deoxycytidine [cytoplasm]		C9H13N3O4	0
s_0611	deoxycytidine [extracellular]		C9H13N3O4	0
s_0612	dethiobiotin [cytoplasm]		C10H17N2O3	0
s_0613	dGDP [cytoplasm]		C10H12N5O10P2	0
s_0614	dGDP [nucleus]		C10H12N5O10P2	0
s_0615	dGMP [cytoplasm]		C10H12N5O7P	0
s_0616	dGMP [mitochondrion]		C10H12N5O7P	0
s_0617	dGTP [cytoplasm]		C10H13N5O13P3	0
s_0618	dIDP [cytoplasm]		C10H14N4O10P2	0
s_0620	diglyceride [endoplasmic reticulum]		C5H6O5R2	0
s_0625	dihydrofolic acid [cytoplasm]		C19H19N7O6	0
s_0626	dihydrofolic acid [mitochondrion]		C19H19N7O6	0
s_0627	dihydrolipoamide [mitochondrion]		C8H17NOS2	0
s_0628	dihydrolipoylprotein [mitochondrion]		C8H15OS2R	0
s_0629	dihydroxyacetone phosphate [cytoplasm]		C3H5O6P	0
s_0631	dihydroxyacetone phosphate [lipid particle]		C3H5O6P	0
s_0632	dihydroxyacetone phosphate [mitochondrion]		C3H5O6P	0
s_0633	diphosphate [cytoplasm]		HO7P2	0
s_0635	diphosphate [lipid particle]		HO7P2	0
s_0636	diphosphate [mitochondrion]		HO7P2	0
s_0637	diphosphate [nucleus]		HO7P2	0
s_0638	diphosphate [peroxisome]		HO7P2	0
s_0639	dITP [cytoplasm]		C10H11N4O13P3	0
s_0640	docosaprenyl diphosphate [lipid particle]		C110H180O7P2	0
s_0641	dodecaprenyl diphosphate [lipid particle]		C60H100O7P2	0
s_0642	dolichol [cytoplasm]		C20H36O(C5H8)n	0
s_0643	dolichol [lipid particle]		C20H36O(C5H8)n	0
s_0644	dolichyl D-mannosyl phosphate [endoplasmic reticulum]		C26H47O9P(C5H8)n	0
s_0645	dolichyl phosphate [cytoplasm]		C20H37O4P(C5H8)n	0
s_0646	dolichyl phosphate [endoplasmic reticulum]		C20H37O4P(C5H8)n	0
s_0647	dTDP [cytoplasm]		C10H13N2O11P2	0
s_0649	dTMP [cytoplasm]		C10H15N2O8P	0
s_0650	dTTP [cytoplasm]		C10H14N2O14P3	0
s_0651	dTTP [extracellular]		C10H14N2O14P3	0
s_0652	dUDP [cytoplasm]		C9H11N2O11P2	0
s_0653	dUDP [nucleus]		C9H11N2O11P2	0
s_0654	dUMP [cytoplasm]		C9H11N2O8P	0
s_0655	dUMP [nucleus]		C9H11N2O8P	0
s_0656	dUTP [cytoplasm]		C9H12N2O14P3	0
s_0657	episterol [cytoplasm]		C28H46O	0
s_0659	episterol [extracellular]		C28H46O	0
s_0662	ergosta-5,7,22,24(28)-tetraen-3beta-ol [cytoplasm]		C28H42O	0
s_0663	ergosta-5,7,22,24(28)-tetraen-3beta-ol [endoplasmic reticulum]		C28H42O	0
s_0664	ergosta-5,7,24(28)-trien-3beta-ol [cytoplasm]		C28H44O	0
s_0665	ergosterol [cell envelope]		C28H44O	0
s_0666	ergosterol [cytoplasm]		C28H44O	0
s_0667	ergosterol [endoplasmic reticulum]		C28H44O	0
s_0668	ergosterol [extracellular]		C28H44O	0
s_0669	ergosterol [lipid particle]		C28H44O	0
s_0670	ergosterol 3-beta-D-glucoside [cytoplasm]		C34H54O6	0
s_0672	ergosterol ester [cytoplasm]		C29H43O2R	0
s_0677	erythro-4-hydroxy-L-glutamic acid [cytoplasm]		C5H9NO5	0
s_0678	erythro-4-hydroxy-L-glutamic acid [mitochondrion]		C5H9NO5	0
s_0679	erythro-4-hydroxy-L-glutamic acid [peroxisome]		C5H9NO5	0
s_0680	ethanol [cytoplasm]		C2H6O	0
s_0681	ethanol [extracellular]		C2H6O	0
s_0682	ethanol [mitochondrion]		C2H6O	0
s_0683	ethanolamine [cytoplasm]		C2H8NO	0
s_0684	ethanolamine [extracellular]		C2H8NO	0
s_0685	ethyl acetate [cytoplasm]		C4H8O2	0
s_0686	ethyl acetate [extracellular]		C4H8O2	0
s_0687	FAD [cytoplasm]		C27H30N9O15P2	0
s_0688	FAD [mitochondrion]		C27H30N9O15P2	0
s_0689	FADH2 [cytoplasm]		C27H33N9O15P2	0
s_0690	FADH2 [mitochondrion]		C27H33N9O15P2	0
s_0692	farnesyl diphosphate [lipid particle]		C15H25O7P2	0
s_0694	fatty acid [cytoplasm]		CHO2R	0
s_0699	fecosterol [cell envelope]		C28H46O	0
s_0700	fecosterol [cytoplasm]		C28H46O	0
s_0702	fecosterol [extracellular]		C28H46O	0
s_0703	fecosterol [lipid particle]		C28H46O	0
s_0709	ferricytochrome c [mitochondrion]			0
s_0710	ferrocytochrome c [mitochondrion]			0
s_0712	ferroheme b [mitochondrion]		C34H30FeN4O4	0
s_0713	fMet-tRNA(fMet) [mitochondrion]			0
s_0714	FMN [cytoplasm]		C17H18N4O9P	0
s_0715	FMN [extracellular]		C17H18N4O9P	0
s_0716	FMN [mitochondrion]		C17H18N4O9P	0
s_0717	FMNH2 [cytoplasm]		C17H21N4O9P	0
s_0719	folate [cytoplasm]		C19H17N7O6	0
s_0720	folate [extracellular]		C19H17N7O6	0
s_0721	formaldehyde [cytoplasm]		CH2O	0
s_0722	formate [cytoplasm]		CHO2	0
s_0723	formate [extracellular]		CHO2	0
s_0724	formate [mitochondrion]		CHO2	0
s_0725	fumarate [cytoplasm]		C4H2O4	0
s_0726	fumarate [extracellular]		C4H2O4	0
s_0727	fumarate [mitochondrion]		C4H2O4	0
s_0734	gamma-aminobutyrate [cytoplasm]		C4H9NO2	0
s_0736	gamma-aminobutyrate [extracellular]		C4H9NO2	0
s_0738	gamma-aminobutyrate [mitochondrion]		C4H9NO2	0
s_0739	GDP [cytoplasm]		C10H12N5O11P2	0
s_0740	GDP [Golgi]		C10H12N5O11P2	0
s_0741	GDP [mitochondrion]		C10H12N5O11P2	0
s_0742	GDP [nucleus]		C10H12N5O11P2	0
s_0743	GDP-alpha-D-mannose [cytoplasm]		C16H23N5O16P2	0
s_0744	GDP-alpha-D-mannose [Golgi]		C16H23N5O16P2	0
s_0745	geranyl diphosphate [cytoplasm]		C10H17O7P2	0
s_0746	geranylgeranyl diphosphate [lipid particle]		C20H33O7P2	0
s_0747	Gln-tRNA(Gln) [cytoplasm]		C20H29N7O12PR(C5H8O6PR)n	0
s_0748	Glu-tRNA(Glu) [cytoplasm]		C20H28N6O13PR(C5H8O6PR)n	0
s_0749	Glu-tRNA(Glu) [mitochondrion]		C20H28N6O13PR(C5H8O6PR)n	0
s_0750	glutathione [cytoplasm]		C10H16N3O6S	0
s_0751	glutathione [extracellular]		C10H16N3O6S	0
s_0752	glutathione [mitochondrion]		C10H16N3O6S	0
s_0753	glutathione [vacuole]		C10H16N3O6S	0
s_0754	glutathione disulfide [cytoplasm]		C20H30N6O12S2	0
s_0755	glutathione disulfide [extracellular]		C20H30N6O12S2	0
s_0756	glutathione disulfide [mitochondrion]		C20H30N6O12S2	0
s_0757	Gly-tRNA(Gly) [cytoplasm]		C12H20NO11PR2(C5H8O6PR)n	0
s_0764	glyceraldehyde 3-phosphate [cytoplasm]		C3H5O6P	0
s_0765	glycerol [cytoplasm]		C3H8O3	0
s_0766	glycerol [extracellular]		C3H8O3	0
s_0767	glycerol 3-phosphate [cytoplasm]		C3H7O6P	0
s_0769	glycerol 3-phosphate [lipid particle]		C3H7O6P	0
s_0770	glycerol 3-phosphate [mitochondrion]		C3H7O6P	0
s_0771	glycerone [cytoplasm]		C3H6O3	0
s_0773	glycogen [cytoplasm]			0
s_0774	glycogen [vacuole]			0
s_0775	glycolaldehyde [cytoplasm]		C2H4O2	0
s_0776	glycolaldehyde [extracellular]		C2H4O2	0
s_0777	glycolaldehyde [mitochondrion]		C2H4O2	0
s_0779	glyoxylate [cytoplasm]		C2HO3	0
s_0780	glyoxylate [extracellular]		C2HO3	0
s_0781	glyoxylate [peroxisome]		C2HO3	0
s_0782	GMP [cytoplasm]		C10H12N5O8P	0
s_0783	GMP [Golgi]		C10H12N5O8P	0
s_0785	GTP [cytoplasm]		C10H13N5O14P3	0
s_0786	GTP [mitochondrion]		C10H13N5O14P3	0
s_0787	guanine [cytoplasm]		C5H5N5O	0
s_0788	guanine [extracellular]		C5H5N5O	0
s_0789	guanine [mitochondrion]		C5H5N5O	0
s_0790	guanosine [cytoplasm]		C10H13N5O5	0
s_0791	guanosine [extracellular]		C10H13N5O5	0
s_0792	guanosine [mitochondrion]		C10H13N5O5	0
s_0793	H+ [cell envelope]		H	0
s_0794	H+ [cytoplasm]		H	0
s_0795	H+ [endoplasmic reticulum]		H	0
s_0796	H+ [extracellular]		H	0
s_0797	H+ [Golgi]		H	0
s_0798	H+ [lipid particle]		H	0
s_0799	H+ [mitochondrion]		H	0
s_0800	H+ [nucleus]		H	0
s_0801	H+ [peroxisome]		H	0
s_0802	H+ [vacuole]		H	0
s_0803	H2O [cytoplasm]		H2O	0
s_0804	H2O [endoplasmic reticulum]		H2O	0
s_0805	H2O [extracellular]		H2O	0
s_0806	H2O [Golgi]		H2O	0
s_0807	H2O [mitochondrion]		H2O	0
s_0808	H2O [nucleus]		H2O	0
s_0809	H2O [peroxisome]		H2O	0
s_0810	H2O [vacuole]		H2O	0
s_0811	heme a [mitochondrion]		C49H56FeN4O6	0
s_0812	heme o [mitochondrion]		C49H58FeN4O5	0
s_0813	henicosaprenyl diphosphate [lipid particle]		C105H172O7P2	0
s_0814	heptadecaprenyl diphosphate [lipid particle]		C85H140O7P2	0
s_0815	heptaprenyl diphosphate [lipid particle]		C35H60O7P2	0
s_0816	hexacosanoyl-CoA [cytoplasm]		C47H86N7O17P3S	0
s_0817	hexacosanoyl-CoA [endoplasmic reticulum]		C47H86N7O17P3S	0
s_0819	hexacosanoyl-CoA [peroxisome]		C47H86N7O17P3S	0
s_0823	hexadec-2-enoyl-CoA [peroxisome]		C37H64N7O17P3S	0
s_0825	hexadecanal [endoplasmic reticulum]		C16H32O	0
s_0826	hexadecanal [extracellular]		C16H32O	0
s_0829	hexadecaprenyl diphosphate [lipid particle]		C80H132O7P2	0
s_0830	hexaprenyl diphosphate [lipid particle]		C30H52O7P2	0
s_0831	hexaprenyl diphosphate [mitochondrion]		C30H52O7P2	0
s_0832	His-tRNA(His) [cytoplasm]		C16H24N3O11PR2(C5H8O6PR)n	0
s_0833	His-tRNA(His) [mitochondrion]		C16H24N3O11PR2(C5H8O6PR)n	0
s_0834	homocitrate [mitochondrion]		C7H7O7	0
s_0835	homocitrate [nucleus]		C7H7O7	0
s_0836	homoisocitrate [mitochondrion]		C7H7O7	0
s_0837	hydrogen peroxide [cytoplasm]		H2O2	0
s_0838	hydrogen peroxide [mitochondrion]		H2O2	0
s_0839	hydrogen peroxide [nucleus]		H2O2	0
s_0840	hydrogen peroxide [peroxisome]		H2O2	0
s_0841	hydrogen sulfide [cytoplasm]		HS	0
s_0843	hypoxanthine [cytoplasm]		C5H4N4O	0
s_0844	hypoxanthine [extracellular]		C5H4N4O	0
s_0845	icosaprenyl diphosphate [lipid particle]		C100H164O7P2	0
s_0846	IDP [cytoplasm]		C10H11N4O11P2	0
s_0847	Ile-tRNA(Ile) [cytoplasm]		C21H32N6O11PR(C5H8O6PR)n	0
s_0848	Ile-tRNA(Ile) [mitochondrion]		C21H32N6O11PR(C5H8O6PR)n	0
s_0849	IMP [cytoplasm]		C10H11N4O8P	0
s_0850	indol-3-ylacetaldehyde [cytoplasm]		C10H9NO	0
s_0851	indol-3-ylacetaldehyde [extracellular]		C10H9NO	0
s_0852	indol-3-ylacetaldehyde [mitochondrion]		C10H9NO	0
s_0853	indole-3-acetate [cytoplasm]		C10H8NO2	0
s_0854	indole-3-acetate [mitochondrion]		C10H8NO2	0
s_0855	indole-3-pyruvate [cytoplasm]		C11H8NO3	0
s_0856	inosine [cytoplasm]		C10H12N4O5	0
s_0857	inosine [extracellular]		C10H12N4O5	0
s_0858	inositol phosphomannosylinositol phosphoceramide [endoplasmic reticulum]		C22H39NO24P2R2	0
s_0859	inositol phosphomannosylinositol phosphoceramide [Golgi]		C22H39NO24P2R2	0
s_0860	inositol phosphomannosylinositol phosphoceramide [mitochondrion]		C22H39NO24P2R2	0
s_0861	inositol phosphomannosylinositol phosphoceramide A (C24) [endoplasmic reticulum]		C60H117NO24P2	0
s_0862	inositol phosphomannosylinositol phosphoceramide A (C24) [Golgi]		C60H117NO24P2	0
s_0863	inositol phosphomannosylinositol phosphoceramide A (C24) [mitochondrion]		C60H117NO24P2	0
s_0864	inositol phosphomannosylinositol phosphoceramide A (C26) [endoplasmic reticulum]		C62H121NO24P2	0
s_0865	inositol phosphomannosylinositol phosphoceramide A (C26) [Golgi]		C62H121NO24P2	0
s_0866	inositol phosphomannosylinositol phosphoceramide A (C26) [mitochondrion]		C62H121NO24P2	0
s_0867	inositol phosphomannosylinositol phosphoceramide B (C24) [endoplasmic reticulum]		C60H117NO25P2	0
s_0868	inositol phosphomannosylinositol phosphoceramide B (C24) [Golgi]		C60H117NO25P2	0
s_0869	inositol phosphomannosylinositol phosphoceramide B (C24) [mitochondrion]		C60H117NO25P2	0
s_0870	inositol phosphomannosylinositol phosphoceramide B (C26) [endoplasmic reticulum]		C62H121NO25P2	0
s_0871	inositol phosphomannosylinositol phosphoceramide B (C26) [Golgi]		C62H121NO25P2	0
s_0872	inositol phosphomannosylinositol phosphoceramide B (C26) [mitochondrion]		C62H121NO25P2	0
s_0873	inositol phosphomannosylinositol phosphoceramide B' (C24) [endoplasmic reticulum]		C60H117NO25P2	0
s_0874	inositol phosphomannosylinositol phosphoceramide B' (C24) [Golgi]		C60H117NO25P2	0
s_0875	inositol phosphomannosylinositol phosphoceramide B' (C24) [mitochondrion]		C60H117NO25P2	0
s_0876	inositol phosphomannosylinositol phosphoceramide B' (C26) [endoplasmic reticulum]		C62H121NO25P2	0
s_0877	inositol phosphomannosylinositol phosphoceramide B' (C26) [Golgi]		C62H121NO25P2	0
s_0878	inositol phosphomannosylinositol phosphoceramide B' (C26) [mitochondrion]		C62H121NO25P2	0
s_0879	inositol phosphomannosylinositol phosphoceramide C (C24) [endoplasmic reticulum]		C60H117NO26P2	0
s_0880	inositol phosphomannosylinositol phosphoceramide C (C24) [Golgi]		C60H117NO26P2	0
s_0881	inositol phosphomannosylinositol phosphoceramide C (C24) [mitochondrion]		C60H117NO26P2	0
s_0882	inositol phosphomannosylinositol phosphoceramide C (C26) [endoplasmic reticulum]		C62H121NO26P2	0
s_0883	inositol phosphomannosylinositol phosphoceramide C (C26) [Golgi]		C62H121NO26P2	0
s_0884	inositol phosphomannosylinositol phosphoceramide C (C26) [mitochondrion]		C62H121NO26P2	0
s_0885	inositol phosphomannosylinositol phosphoceramide D (C24) [endoplasmic reticulum]		C60H117NO27P2	0
s_0886	inositol phosphomannosylinositol phosphoceramide D (C24) [Golgi]		C60H117NO27P2	0
s_0887	inositol phosphomannosylinositol phosphoceramide D (C24) [mitochondrion]		C60H117NO27P2	0
s_0888	inositol phosphomannosylinositol phosphoceramide D (C26) [endoplasmic reticulum]		C62H121NO27P2	0
s_0889	inositol phosphomannosylinositol phosphoceramide D (C26) [Golgi]		C62H121NO27P2	0
s_0890	inositol phosphomannosylinositol phosphoceramide D (C26) [mitochondrion]		C62H121NO27P2	0
s_0891	inositol-P-ceramide [endoplasmic reticulum]		C11H20NO12PR2	0
s_0892	inositol-P-ceramide [Golgi]		C11H20NO12PR2	0
s_0893	inositol-P-ceramide [mitochondrion]		C11H20NO12PR2	0
s_0894	inositol-P-ceramide A (C24) [endoplasmic reticulum]		C48H96NO11P	0
s_0895	inositol-P-ceramide A (C24) [Golgi]		C48H96NO11P	0
s_0896	inositol-P-ceramide A (C24) [mitochondrion]		C48H96NO11P	0
s_0897	inositol-P-ceramide A (C26) [endoplasmic reticulum]		C50H100NO11P	0
s_0898	inositol-P-ceramide A (C26) [Golgi]		C50H100NO11P	0
s_0899	inositol-P-ceramide A (C26) [mitochondrion]		C50H100NO11P	0
s_0900	inositol-P-ceramide B (C24) [endoplasmic reticulum]		C48H96NO12P	0
s_0901	inositol-P-ceramide B (C24) [Golgi]		C48H96NO12P	0
s_0902	inositol-P-ceramide B (C24) [mitochondrion]		C48H96NO12P	0
s_0903	inositol-P-ceramide B (C26) [endoplasmic reticulum]		C50H100NO12P	0
s_0904	inositol-P-ceramide B (C26) [Golgi]		C50H100NO12P	0
s_0905	inositol-P-ceramide B (C26) [mitochondrion]		C50H100NO12P	0
s_0906	inositol-P-ceramide B' (C24) [endoplasmic reticulum]		C48H96NO12P	0
s_0907	inositol-P-ceramide B' (C24) [Golgi]		C48H96NO12P	0
s_0908	inositol-P-ceramide B' (C24) [mitochondrion]		C48H96NO12P	0
s_0909	inositol-P-ceramide B' (C26) [endoplasmic reticulum]		C50H100NO12P	0
s_0910	inositol-P-ceramide B' (C26) [Golgi]		C50H100NO12P	0
s_0911	inositol-P-ceramide B' (C26) [mitochondrion]		C50H100NO12P	0
s_0912	inositol-P-ceramide C (C24) [endoplasmic reticulum]		C48H96NO13P	0
s_0913	inositol-P-ceramide C (C24) [Golgi]		C48H96NO13P	0
s_0914	inositol-P-ceramide C (C24) [mitochondrion]		C48H96NO13P	0
s_0915	inositol-P-ceramide C (C26) [endoplasmic reticulum]		C50H100NO13P	0
s_0916	inositol-P-ceramide C (C26) [Golgi]		C50H100NO13P	0
s_0917	inositol-P-ceramide C (C26) [mitochondrion]		C50H100NO13P	0
s_0918	inositol-P-ceramide D (C24) [endoplasmic reticulum]		C48H96NO14P	0
s_0919	inositol-P-ceramide D (C24) [Golgi]		C48H96NO14P	0
s_0920	inositol-P-ceramide D (C24) [mitochondrion]		C48H96NO14P	0
s_0921	inositol-P-ceramide D (C26) [endoplasmic reticulum]		C50H100NO14P	0
s_0922	inositol-P-ceramide D (C26) [Golgi]		C50H100NO14P	0
s_0923	inositol-P-ceramide D (C26) [mitochondrion]		C50H100NO14P	0
s_0924	iron [cytoplasm]		Fe	0
s_0925	iron [extracellular]		Fe	0
s_0926	iron [mitochondrion]		Fe	0
s_0927	isoamyl acetate [cytoplasm]		C7H14O2	0
s_0928	isoamyl acetate [extracellular]		C7H14O2	0
s_0929	isoamylol [cytoplasm]		C5H12O	0
s_0930	isoamylol [extracellular]		C5H12O	0
s_0931	isoamylol [mitochondrion]		C5H12O	0
s_0932	isobutanol [cytoplasm]		C4H10O	0
s_0933	isobutanol [extracellular]		C4H10O	0
s_0934	isobutanol [mitochondrion]		C4H10O	0
s_0935	isobutyl acetate [cytoplasm]		C6H12O2	0
s_0936	isobutyl acetate [extracellular]		C6H12O2	0
s_0937	isobutyraldehyde [cytoplasm]		C4H8O	0
s_0938	isobutyraldehyde [extracellular]		C4H8O	0
s_0939	isobutyraldehyde [mitochondrion]		C4H8O	0
s_0940	isocitrate [cytoplasm]		C6H5O7	0
s_0941	isocitrate [mitochondrion]		C6H5O7	0
s_0942	isocitrate [peroxisome]		C6H5O7	0
s_0943	isopentenyl diphosphate [cytoplasm]		C5H9O7P2	0
s_0944	isopentenyl diphosphate [lipid particle]		C5H9O7P2	0
s_0945	isopentenyl diphosphate [mitochondrion]		C5H9O7P2	0
s_0946	itaconate [mitochondrion]		C5H4O4	0
s_0949	itaconyl-CoA [mitochondrion]		C26H35N7O19P3S	0
s_0950	ITP [cytoplasm]		C10H11N4O14P3	0
s_0951	keto-phenylpyruvate [cytoplasm]		C9H7O3	0
s_0952	L-2-amino-3-oxobutanoate [cytoplasm]		C4H7NO3	0
s_0953	L-2-aminoadipate [cytoplasm]		C6H10NO4	0
s_0954	L-4-hydroxyglutamic semialdehyde [mitochondrion]		C5H9NO4	0
s_0955	L-alanine [cytoplasm]		C3H7NO2	0
s_0956	L-alanine [extracellular]		C3H7NO2	0
s_0957	L-alanine [mitochondrion]		C3H7NO2	0
s_0958	L-allothreonine [cytoplasm]		C4H9NO3	0
s_0959	L-allysine [cytoplasm]		C6H11NO3	0
s_0960	L-alpha-formylglycine [cytoplasm]		C3H4NO3	0
s_0961	L-arabinitol [cytoplasm]		C5H12O5	0
s_0962	L-arabinitol [extracellular]		C5H12O5	0
s_0963	L-arabinose [cytoplasm]		C5H10O5	0
s_0964	L-arabinose [extracellular]		C5H10O5	0
s_0965	L-arginine [cytoplasm]		C6H15N4O2	0
s_0966	L-arginine [extracellular]		C6H15N4O2	0
s_0967	L-arginine [mitochondrion]		C6H15N4O2	0
s_0968	L-arginine [vacuole]		C6H15N4O2	0
s_0969	L-asparagine [cytoplasm]		C4H8N2O3	0
s_0970	L-asparagine [extracellular]		C4H8N2O3	0
s_0971	L-asparagine [mitochondrion]		C4H8N2O3	0
s_0972	L-asparagine [vacuole]		C4H8N2O3	0
s_0973	L-aspartate [cytoplasm]		C4H6NO4	0
s_0974	L-aspartate [extracellular]		C4H6NO4	0
s_0975	L-aspartate [mitochondrion]		C4H6NO4	0
s_0976	L-aspartate [peroxisome]		C4H6NO4	0
s_0977	L-aspartate [vacuole]		C4H6NO4	0
s_0978	L-aspartate 4-semialdehyde [cytoplasm]		C4H7NO3	0
s_0979	L-citrulline [cytoplasm]		C6H13N3O3	0
s_0980	L-cystathionine [cytoplasm]		C7H14N2O4S	0
s_0981	L-cysteine [cytoplasm]		C3H7NO2S	0
s_0982	L-cysteine [extracellular]		C3H7NO2S	0
s_0983	L-cysteinylglycine [cytoplasm]		C5H10N2O3S	0
s_0984	L-cystine [cytoplasm]		C6H12N2O4S2	0
s_0985	L-cystine [vacuole]		C6H12N2O4S2	0
s_0986	L-gamma-glutamyl phosphate [cytoplasm]		C5H8NO7P	0
s_0987	L-gamma-glutamyl-L-alanine [cytoplasm]		C8H14N2O5	0
s_0988	L-gamma-glutamyl-L-cysteine [cytoplasm]		C8H13N2O5S	0
s_0989	L-glucitol [cytoplasm]		C6H14O6	0
s_0990	L-glucitol [extracellular]		C6H14O6	0
s_0991	L-glutamate [cytoplasm]		C5H8NO4	0
s_0992	L-glutamate [extracellular]		C5H8NO4	0
s_0993	L-glutamate [mitochondrion]		C5H8NO4	0
s_0994	L-glutamate [nucleus]		C5H8NO4	0
s_0995	L-glutamate [peroxisome]		C5H8NO4	0
s_0996	L-glutamate [vacuole]		C5H8NO4	0
s_0997	L-glutamic 5-semialdehyde [cytoplasm]		C5H9NO3	0
s_0999	L-glutamine [cytoplasm]		C5H10N2O3	0
s_1000	L-glutamine [extracellular]		C5H10N2O3	0
s_1001	L-glutamine [nucleus]		C5H10N2O3	0
s_1002	L-glutamine [vacuole]		C5H10N2O3	0
s_1003	L-glycine [cytoplasm]		C2H5NO2	0
s_1004	L-glycine [extracellular]		C2H5NO2	0
s_1005	L-glycine [mitochondrion]		C2H5NO2	0
s_1006	L-histidine [cytoplasm]		C6H9N3O2	0
s_1007	L-histidine [extracellular]		C6H9N3O2	0
s_1008	L-histidine [mitochondrion]		C6H9N3O2	0
s_1009	L-histidine [vacuole]		C6H9N3O2	0
s_1010	L-histidinol [cytoplasm]		C6H12N3O	0
s_1011	L-histidinol phosphate [cytoplasm]		C6H11N3O4P	0
s_1012	L-homocysteine [cytoplasm]		C4H9NO2S	0
s_1014	L-homoserine [cytoplasm]		C4H9NO3	0
s_1015	L-homoserine [extracellular]		C4H9NO3	0
s_1016	L-isoleucine [cytoplasm]		C6H13NO2	0
s_1017	L-isoleucine [extracellular]		C6H13NO2	0
s_1018	L-isoleucine [mitochondrion]		C6H13NO2	0
s_1019	L-isoleucine [vacuole]		C6H13NO2	0
s_1020	L-kynurenine [cytoplasm]		C10H12N2O3	0
s_1021	L-leucine [cytoplasm]		C6H13NO2	0
s_1022	L-leucine [extracellular]		C6H13NO2	0
s_1023	L-leucine [mitochondrion]		C6H13NO2	0
s_1024	L-leucine [vacuole]		C6H13NO2	0
s_1025	L-lysine [cytoplasm]		C6H15N2O2	0
s_1026	L-lysine [extracellular]		C6H15N2O2	0
s_1027	L-lysine [mitochondrion]		C6H15N2O2	0
s_1028	L-lysine [vacuole]		C6H15N2O2	0
s_1029	L-methionine [cytoplasm]		C5H11NO2S	0
s_1030	L-methionine [extracellular]		C5H11NO2S	0
s_1031	L-methionine [mitochondrion]		C5H11NO2S	0
s_1032	L-phenylalanine [cytoplasm]		C9H11NO2	0
s_1033	L-phenylalanine [extracellular]		C9H11NO2	0
s_1034	L-phenylalanine [mitochondrion]		C9H11NO2	0
s_1035	L-proline [cytoplasm]		C5H9NO2	0
s_1036	L-proline [extracellular]		C5H9NO2	0
s_1037	L-proline [mitochondrion]		C5H9NO2	0
s_1038	L-saccharopine [cytoplasm]		C11H19N2O6	0
s_1039	L-serine [cytoplasm]		C3H7NO3	0
s_1040	L-serine [endoplasmic reticulum]		C3H7NO3	0
s_1041	L-serine [extracellular]		C3H7NO3	0
s_1042	L-serine [mitochondrion]		C3H7NO3	0
s_1043	L-sorbose [cytoplasm]		C6H12O6	0
s_1044	L-sorbose [extracellular]		C6H12O6	0
s_1045	L-threonine [cytoplasm]		C4H9NO3	0
s_1046	L-threonine [extracellular]		C4H9NO3	0
s_1047	L-threonine [mitochondrion]		C4H9NO3	0
s_1048	L-tryptophan [cytoplasm]		C11H12N2O2	0
s_1049	L-tryptophan [extracellular]		C11H12N2O2	0
s_1050	L-tryptophan [mitochondrion]		C11H12N2O2	0
s_1051	L-tyrosine [cytoplasm]		C9H11NO3	0
s_1052	L-tyrosine [extracellular]		C9H11NO3	0
s_1053	L-tyrosine [mitochondrion]		C9H11NO3	0
s_1054	L-tyrosine [peroxisome]		C9H11NO3	0
s_1055	L-tyrosine [vacuole]		C9H11NO3	0
s_1056	L-valine [cytoplasm]		C5H11NO2	0
s_1057	L-valine [extracellular]		C5H11NO2	0
s_1058	L-valine [mitochondrion]		C5H11NO2	0
s_1059	lanosterol [cytoplasm]		C30H50O	0
s_1061	lanosterol [extracellular]		C30H50O	0
s_1065	laurate [cytoplasm]		C12H23O2	0
s_1067	laurate [extracellular]		C12H23O2	0
s_1070	laurate [peroxisome]		C12H23O2	0
s_1073	lauroyl-CoA [cytoplasm]		C33H54N7O17P3S	0
s_1076	lauroyl-CoA [peroxisome]		C33H54N7O17P3S	0
s_1077	Leu-tRNA(Leu) [cytoplasm]		C21H32N6O11PR(C5H8O6PR)n	0
s_1078	Leu-tRNA(Leu) [mitochondrion]		C21H32N6O11PR(C5H8O6PR)n	0
s_1079	leukotriene A4 [cytoplasm]		C20H29O3	0
s_1080	leukotriene A4 [nucleus]		C20H29O3	0
s_1081	leukotriene B4 [cytoplasm]		C20H31O4	0
s_1082	leukotriene B4 [nucleus]		C20H31O4	0
s_1085	lignoceric acid [endoplasmic reticulum]		C24H47O2	0
s_1096	lipid [cytoplasm]			0
s_1097	lipoamide [mitochondrion]		C8H15NOS2	0
s_1098	lipoylprotein [mitochondrion]		C12H18N2O4S2R2(C2H2NOR)n	0
s_1099	Lys-tRNA(Lys) [cytoplasm]			0
s_1100	Lys-tRNA(Lys) [mitochondrion]			0
s_1101	malonyl-CoA [cytoplasm]		C24H33N7O19P3S	0
s_1104	malonyl-CoA [mitochondrion]		C24H33N7O19P3S	0
s_1105	maltose [cytoplasm]		C12H22O11	0
s_1106	maltose [extracellular]		C12H22O11	0
s_1107	mannan [cytoplasm]			0
s_1108	mannan [endoplasmic reticulum]			0
s_1109	mannose-(1D-myo-inositol 1-phosphate)2 [endoplasmic reticulum]		C18H34O22P2	0
s_1110	mannose-(1D-myo-inositol 1-phosphate)2 [mitochondrion]		C18H34O22P2	0
s_1111	mannose-1D-myo-inositol 1-phosphate [endoplasmic reticulum]		C12H23O14P	0
s_1112	mannose-1D-myo-inositol 1-phosphate [mitochondrion]		C12H23O14P	0
s_1113	mannosylinositol phosphorylceramide [endoplasmic reticulum]		C16H28NO16PR2	0
s_1114	mannosylinositol phosphorylceramide [Golgi]		C16H28NO16PR2	0
s_1115	mannosylinositol phosphorylceramide [mitochondrion]		C16H28NO16PR2	0
s_1116	mannosylinositol phosphorylceramide A (C24) [endoplasmic reticulum]		C54H106NO16P	0
s_1117	mannosylinositol phosphorylceramide A (C24) [Golgi]		C54H106NO16P	0
s_1118	mannosylinositol phosphorylceramide A (C24) [mitochondrion]		C54H106NO16P	0
s_1119	mannosylinositol phosphorylceramide A (C26) [endoplasmic reticulum]		C56H110NO16P	0
s_1120	mannosylinositol phosphorylceramide A (C26) [Golgi]		C56H110NO16P	0
s_1121	mannosylinositol phosphorylceramide A (C26) [mitochondrion]		C56H110NO16P	0
s_1122	mannosylinositol phosphorylceramide B (C24) [endoplasmic reticulum]		C54H106NO17P	0
s_1123	mannosylinositol phosphorylceramide B (C24) [Golgi]		C54H106NO17P	0
s_1124	mannosylinositol phosphorylceramide B (C24) [mitochondrion]		C54H106NO17P	0
s_1125	mannosylinositol phosphorylceramide B (C26) [endoplasmic reticulum]		C56H110NO17P	0
s_1126	mannosylinositol phosphorylceramide B (C26) [Golgi]		C56H110NO17P	0
s_1127	mannosylinositol phosphorylceramide B (C26) [mitochondrion]		C56H110NO17P	0
s_1128	mannosylinositol phosphorylceramide B' (C24) [endoplasmic reticulum]		C54H106NO17P	0
s_1129	mannosylinositol phosphorylceramide B' (C24) [Golgi]		C54H106NO17P	0
s_1130	mannosylinositol phosphorylceramide B' (C24) [mitochondrion]		C54H106NO17P	0
s_1131	mannosylinositol phosphorylceramide B' (C26) [endoplasmic reticulum]		C56H110NO17P	0
s_1132	mannosylinositol phosphorylceramide B' (C26) [Golgi]		C56H110NO17P	0
s_1133	mannosylinositol phosphorylceramide B' (C26) [mitochondrion]		C56H110NO17P	0
s_1134	mannosylinositol phosphorylceramide C (C24) [endoplasmic reticulum]		C54H106NO18P	0
s_1135	mannosylinositol phosphorylceramide C (C24) [Golgi]		C54H106NO18P	0
s_1136	mannosylinositol phosphorylceramide C (C24) [mitochondrion]		C54H106NO18P	0
s_1137	mannosylinositol phosphorylceramide C (C26) [endoplasmic reticulum]		C56H110NO18P	0
s_1138	mannosylinositol phosphorylceramide C (C26) [Golgi]		C56H110NO18P	0
s_1139	mannosylinositol phosphorylceramide C (C26) [mitochondrion]		C56H110NO18P	0
s_1140	mannosylinositol phosphorylceramide D (C24) [endoplasmic reticulum]		C54H106NO19P	0
s_1141	mannosylinositol phosphorylceramide D (C24) [Golgi]		C54H106NO19P	0
s_1142	mannosylinositol phosphorylceramide D (C24) [mitochondrion]		C54H106NO19P	0
s_1143	mannosylinositol phosphorylceramide D (C26) [endoplasmic reticulum]		C56H110NO19P	0
s_1144	mannosylinositol phosphorylceramide D (C26) [Golgi]		C56H110NO19P	0
s_1145	mannosylinositol phosphorylceramide D (C26) [mitochondrion]		C56H110NO19P	0
s_1148	Met-tRNA(Met) [cytoplasm]		C20H30N6O11PSR(C5H8O6PR)n	0
s_1149	Met-tRNA(Met) [mitochondrion]		C20H30N6O11PSR(C5H8O6PR)n	0
s_1150	methanethiol [cytoplasm]		CH4S	0
s_1151	methylglyoxal [cytoplasm]		C3H4O2	0
s_1153	myo-inositol [cytoplasm]		C6H12O6	0
s_1154	myo-inositol [extracellular]		C6H12O6	0
s_1156	myo-inositol 1,3,4,5,6-pentakisphosphate [cytoplasm]		C6H7O21P5	0
s_1157	myo-inositol 1,3,4,5,6-pentakisphosphate [nucleus]		C6H7O21P5	0
s_1158	myo-inositol hexakisphosphate [cytoplasm]		C6H6O24P6	0
s_1159	myo-inositol hexakisphosphate [nucleus]		C6H6O24P6	0
s_1161	myristate [cytoplasm]		C14H27O2	0
s_1163	myristate [extracellular]		C14H27O2	0
s_1166	myristate [peroxisome]		C14H27O2	0
s_1176	myristoyl-CoA [cytoplasm]		C35H58N7O17P3S	0
s_1179	myristoyl-CoA [peroxisome]		C35H58N7O17P3S	0
s_1180	N(1)-acetylspermidine [cytoplasm]		C9H23N3O	0
s_1181	N(1)-acetylspermine [cytoplasm]		C12H31N4O	0
s_1182	N(2)-acetyl-L-ornithine [mitochondrion]		C7H14N2O3	0
s_1183	N(pros)-methyl-L-histidine [cytoplasm]		C7H11N3O2	0
s_1184	N,N'-diacetylchitobiosyldiphosphodolichol [cytoplasm]		C36H64N2O17P2(C5H8)n	0
s_1185	N,N'-diformyldityrosine [cytoplasm]		C20H20N2O8	0
s_1186	N,N'-diformyldityrosine [extracellular]		C20H20N2O8	0
s_1187	N-(5-phospho-beta-D-ribosyl)anthranilate [cytoplasm]		C12H13NO9P	0
s_1188	N-[(R)-4-phosphonopantothenoyl]-L-cysteine [cytoplasm]		C12H20N2O9PS	0
s_1189	N-acetyl-alpha-D-glucosamine 1-phosphate [cytoplasm]		C8H16NO9P	0
s_1190	N-acetyl-D-glucosamine 6-phosphate [cytoplasm]		C8H14NO9P	0
s_1191	N-acetyl-L-gamma-glutamyl phosphate [mitochondrion]		C7H9NO8P	0
s_1192	N-acetyl-L-glutamate [mitochondrion]		C7H9NO5	0
s_1193	N-acetylputrescine [cytoplasm]		C6H15N2O	0
s_1194	N-carbamoyl-L-aspartate [cytoplasm]		C5H6N2O5	0
s_1195	N-formyl-L-kynurenine [cytoplasm]		C11H12N2O4	0
s_1196	N-formyl-L-tyrosine [cytoplasm]		C10H11NO4	0
s_1198	NAD [cytoplasm]		C21H26N7O14P2	0
s_1199	NAD [endoplasmic reticulum]		C21H26N7O14P2	0
s_1200	NAD [mitochondrion]		C21H26N7O14P2	0
s_1201	NAD [nucleus]		C21H26N7O14P2	0
s_1202	NAD [peroxisome]		C21H26N7O14P2	0
s_1203	NADH [cytoplasm]		C21H27N7O14P2	0
s_1204	NADH [endoplasmic reticulum]		C21H27N7O14P2	0
s_1205	NADH [mitochondrion]		C21H27N7O14P2	0
s_1206	NADH [peroxisome]		C21H27N7O14P2	0
s_1207	NADP(+) [cytoplasm]		C21H25N7O17P3	0
s_1208	NADP(+) [endoplasmic reticulum]		C21H25N7O17P3	0
s_1210	NADP(+) [mitochondrion]		C21H25N7O17P3	0
s_1211	NADP(+) [peroxisome]		C21H25N7O17P3	0
s_1212	NADPH [cytoplasm]		C21H26N7O17P3	0
s_1213	NADPH [endoplasmic reticulum]		C21H26N7O17P3	0
s_1214	NADPH [mitochondrion]		C21H26N7O17P3	0
s_1215	NADPH [peroxisome]		C21H26N7O17P3	0
s_1216	nicotinamide [cytoplasm]		C6H6N2O	0
s_1217	nicotinamide [nucleus]		C6H6N2O	0
s_1218	nicotinamide ribose [cytoplasm]		C11H15N2O5	0
s_1219	nicotinate [cytoplasm]		C6H4NO2	0
s_1220	nicotinate [extracellular]		C6H4NO2	0
s_1221	nicotinate [mitochondrion]		C6H4NO2	0
s_1222	nicotinic acid D-ribonucleotide [cytoplasm]		C11H12NO9P	0
s_1223	nicotinic acid D-ribonucleotide [mitochondrion]		C11H12NO9P	0
s_1224	NMN [cytoplasm]		C11H14N2O8P	0
s_1225	NMN [extracellular]		C11H14N2O8P	0
s_1227	NMN [nucleus]		C11H14N2O8P	0
s_1228	NMN [peroxisome]		C11H14N2O8P	0
s_1229	nonadecaprenyl diphosphate [lipid particle]		C95H156O7P2	0
s_1230	nonaprenyl 4-hydroxybenzoate [cytoplasm]		C52H78O3	0
s_1231	nonaprenyl diphosphate [cytoplasm]		C45H76O7P2	0
s_1232	nonaprenyl diphosphate [lipid particle]		C45H76O7P2	0
s_1233	O-acetyl-L-homoserine [cytoplasm]		C6H11NO4	0
s_1234	O-acetyl-L-serine [cytoplasm]		C5H9NO4	0
s_1235	O-acetylcarnitine [cytoplasm]		C9H17NO4	0
s_1236	O-acetylcarnitine [mitochondrion]		C9H17NO4	0
s_1237	O-acetylcarnitine [peroxisome]		C9H17NO4	0
s_1238	O-phospho-L-homoserine [cytoplasm]		C4H8NO6P	0
s_1239	O-phosphoethanolamine [cytoplasm]		C2H7NO4P	0
s_1240	O-phosphoethanolamine [endoplasmic reticulum]		C2H7NO4P	0
s_1241	O-succinyl-L-homoserine [cytoplasm]		C8H12NO6	0
s_1246	octadecaprenyl diphosphate [lipid particle]		C90H148O7P2	0
s_1248	octanoate [cytoplasm]		C8H15O2	0
s_1250	octanoate [extracellular]		C8H15O2	0
s_1253	octanoate [peroxisome]		C8H15O2	0
s_1254	octanoyl-ACP [mitochondrion]		C8H15OSR	0
s_1258	octanoyl-CoA [peroxisome]		C29H46N7O17P3S	0
s_1259	octaprenyl diphosphate [lipid particle]		C40H68O7P2	0
s_1260	oleate [cytoplasm]		C18H33O2	0
s_1262	oleoyl-CoA [cytoplasm]		C39H64N7O17P3S	0
s_1265	oleoyl-CoA [peroxisome]		C39H64N7O17P3S	0
s_1266	ornithine [cytoplasm]		C5H13N2O2	0
s_1267	ornithine [extracellular]		C5H13N2O2	0
s_1268	ornithine [mitochondrion]		C5H13N2O2	0
s_1269	orotate [cytoplasm]		C5H3N2O4	0
s_1270	orotidine 5'-(dihydrogen phosphate) [cytoplasm]		C10H10N2O11P	0
s_1271	oxaloacetate [cytoplasm]		C4H2O5	0
s_1272	oxaloacetate [extracellular]		C4H2O5	0
s_1273	oxaloacetate [mitochondrion]		C4H2O5	0
s_1274	oxaloacetate [peroxisome]		C4H2O5	0
s_1275	oxygen [cytoplasm]		O2	0
s_1276	oxygen [endoplasmic reticulum]		O2	0
s_1277	oxygen [extracellular]		O2	0
s_1278	oxygen [mitochondrion]		O2	0
s_1279	oxygen [peroxisome]		O2	0
s_1282	P(1),P(4)-bis(5'-adenosyl) tetraphosphate [cytoplasm]		C20H24N10O19P4	0
s_1283	P(1),P(4)-bis(5'-guanosyl) tetraphosphate [cytoplasm]		C20H24N10O21P4	0
s_1284	P1-(5'-adenosyl),P4-(5'-guanosyl) tetraphosphate [cytoplasm]		C20H28N10O20P4	0
s_1286	palmitate [cytoplasm]		C16H31O2	0
s_1288	palmitate [extracellular]		C16H31O2	0
s_1291	palmitate [peroxisome]		C16H31O2	0
s_1293	palmitoleate [cytoplasm]		C16H29O2	0
s_1295	palmitoleate [extracellular]		C16H29O2	0
s_1298	palmitoleate [peroxisome]		C16H29O2	0
s_1302	palmitoyl-CoA [cytoplasm]		C37H62N7O17P3S	0
s_1303	palmitoyl-CoA [endoplasmic reticulum]		C37H62N7O17P3S	0
s_1305	palmitoyl-CoA [peroxisome]		C37H62N7O17P3S	0
s_1307	pantetheine 4'-phosphate [cytoplasm]		C11H21N2O7PS	0
s_1308	pantetheine 4'-phosphate [mitochondrion]		C11H21N2O7PS	0
s_1309	pectin [extracellular]		H2O(C6H8O6)n	0
s_1310	pentadecaprenyl diphosphate [lipid particle]		C75H124O7P2	0
s_1311	pentaprenyl diphosphate [cytoplasm]		C25H44O7P2	0
s_1312	pentaprenyl diphosphate [lipid particle]		C25H44O7P2	0
s_1313	pentaprenyl diphosphate [mitochondrion]		C25H44O7P2	0
s_1314	Phe-tRNA(Phe) [cytoplasm]		C19H26NO11PR2(C5H8O6PR)n	0
s_1315	Phe-tRNA(Phe) [mitochondrion]		C19H26NO11PR2(C5H8O6PR)n	0
s_1316	phenethyl acetate [cytoplasm]		C10H12O2	0
s_1317	phenethyl acetate [extracellular]		C10H12O2	0
s_1318	phenylacetaldehyde [cytoplasm]		C8H8O	0
s_1319	phenylacetaldehyde [extracellular]		C8H8O	0
s_1320	phenylacetaldehyde [mitochondrion]		C8H8O	0
s_1321	phenylacetic acid [cytoplasm]		C8H7O2	0
s_1322	phosphate [cytoplasm]		HO4P	0
s_1323	phosphate [endoplasmic reticulum]		HO4P	0
s_1324	phosphate [extracellular]		HO4P	0
s_1325	phosphate [Golgi]		HO4P	0
s_1326	phosphate [mitochondrion]		HO4P	0
s_1329	phosphate [vacuole]		HO4P	0
s_1337	phosphatidyl-L-serine [cytoplasm]		C8H12NO10PR2	0
s_1346	phosphatidylcholine [cytoplasm]		C10H19NO8PR2	0
s_1351	phosphatidylethanolamine [cytoplasm]		C7H12NO8PR2	0
s_1352	phosphatidylethanolamine [endoplasmic reticulum]		C7H12NO8PR2	0
s_1360	phosphoenolpyruvate [cytoplasm]		C3H2O6P	0
s_1361	phosphoenolpyruvate [mitochondrion]		C3H2O6P	0
s_1364	phosphoribosyl-carboxy-aminoimidazole [cytoplasm]		C9H11N3O9P	0
s_1365	phosphoribosyl-formamido-carboxamide [cytoplasm]		C10H13N4O9P	0
s_1366	phytosphingosine [endoplasmic reticulum]		C18H39NO3	0
s_1367	phytosphingosine 1-phosphate [endoplasmic reticulum]		C18H40NO6P	0
s_1368	pimeloyl-CoA [cytoplasm]		C28H41N7O19P3S	0
s_1371	polysulphur [cytoplasm]		S	0
s_1372	porphobilinogen [cytoplasm]		C10H13N2O4	0
s_1373	potassium [cytoplasm]		K	0
s_1374	potassium [extracellular]		K	0
s_1375	precorrin-2 [cytoplasm]		C42H41N4O16	0
s_1376	prenyl diphosphate [cytoplasm]		C5H9O7P2	0
s_1377	prephenate [cytoplasm]		C10H8O6	0
s_1378	preuroporphyrinogen [cytoplasm]		C40H38N4O17	0
s_1379	Pro-tRNA(Pro) [cytoplasm]		RC5H8NO	0
s_1382	propionyl-CoA [mitochondrion]		C24H36N7O17P3S	0
s_1383	protoporphyrin [mitochondrion]		C34H32N4O4	0
s_1384	protoporphyrinogen [cytoplasm]		C34H38N4O4	0
s_1385	protoporphyrinogen [mitochondrion]		C34H38N4O4	0
s_1386	PRPP [cytoplasm]		C5H8O14P3	0
s_1387	PRPP [mitochondrion]		C5H8O14P3	0
s_1388	pseudouridine 5'-phosphate [cytoplasm]		C9H11N2O9P	0
s_1389	putrescine [cytoplasm]		C4H14N2	0
s_1390	putrescine [extracellular]		C4H14N2	0
s_1391	putrescine [vacuole]		C4H14N2	0
s_1392	pyridoxal [cytoplasm]		C8H9NO3	0
s_1393	pyridoxal 5'-phosphate [cytoplasm]		C8H8NO6P	0
s_1394	pyridoxamine [cytoplasm]		C8H13N2O2	0
s_1395	pyridoxamine 5'-phosphate [cytoplasm]		C8H12N2O5P	0
s_1396	pyridoxine [cytoplasm]		C8H11NO3	0
s_1397	pyridoxine [extracellular]		C8H11NO3	0
s_1398	pyridoxine 5'-phosphate [cytoplasm]		C8H10NO6P	0
s_1399	pyruvate [cytoplasm]		C3H3O3	0
s_1400	pyruvate [extracellular]		C3H3O3	0
s_1401	pyruvate [mitochondrion]		C3H3O3	0
s_1403	quinolinate [cytoplasm]		C7H3NO4	0
s_1404	quinolinate [mitochondrion]		C7H3NO4	0
s_1405	riboflavin [cytoplasm]		C17H19N4O6	0
s_1406	riboflavin [extracellular]		C17H19N4O6	0
s_1407	riboflavin [mitochondrion]		C17H19N4O6	0
s_1408	ribose-5-phosphate [cytoplasm]		C5H11O8P	0
s_1409	S(8)-aminomethyldihydrolipoamide [mitochondrion]		C9H20N2OS2	0
s_1410	S(8)-aminomethyldihydrolipoylprotein [mitochondrion]		C9H18NOS2R	0
s_1411	S(8)-succinyldihydrolipoamide [mitochondrion]		C12H21NO4S2	0
s_1412	S-adenosyl-4-methylthio-2-oxobutanoate [cytoplasm]		C15H19N5O6S	0
s_1413	S-adenosyl-L-homocysteine [cytoplasm]		C14H20N6O5S	0
s_1415	S-adenosyl-L-homocysteine [mitochondrion]		C14H20N6O5S	0
s_1416	S-adenosyl-L-methionine [cytoplasm]		C15H23N6O5S	0
s_1418	S-adenosyl-L-methionine [extracellular]		C15H23N6O5S	0
s_1419	S-adenosyl-L-methionine [mitochondrion]		C15H23N6O5S	0
s_1420	S-adenosylmethioninamine [cytoplasm]		C14H24N6O3S	0
s_1421	S-formylglutathione [cytoplasm]		C11H16N3O7S	0
s_1422	S-methyl-5-thio-alpha-D-ribose 1-phosphate [cytoplasm]		C6H11O7PS	0
s_1423	S-methyl-5-thio-D-ribulose 1-phosphate [cytoplasm]		C6H11O7PS	0
s_1424	S-methyl-L-methionine [cytoplasm]		C6H14NO2S	0
s_1425	S-methyl-L-methionine [extracellular]		C6H14NO2S	0
s_1426	sedoheptulose 1,7-bisphosphate [cytoplasm]		C7H12O13P2	0
s_1427	sedoheptulose 7-phosphate [cytoplasm]		C7H13O10P	0
s_1428	Ser-tRNA(Ser) [cytoplasm]		C13H22NO12PR2(C5H8O6PR)n	0
s_1429	shikimate [cytoplasm]		C7H9O5	0
s_1430	siroheme [cytoplasm]		C42H36FeN4O16	0
s_1431	sirohydrochlorin [cytoplasm]		C42H38N4O16	0
s_1432	sn-glycero-3-phosphocholine [cell envelope]		C8H21NO6P	0
s_1433	sn-glycero-3-phosphocholine [cytoplasm]		C8H21NO6P	0
s_1435	sn-glycero-3-phosphocholine [extracellular]		C8H21NO6P	0
s_1437	sodium [cytoplasm]		Na	0
s_1438	sodium [extracellular]		Na	0
s_1439	spermidine [cytoplasm]		C7H22N3	0
s_1440	spermidine [extracellular]		C7H22N3	0
s_1441	spermidine [vacuole]		C7H22N3	0
s_1442	spermine [cytoplasm]		C10H30N4	0
s_1443	spermine [extracellular]		C10H30N4	0
s_1444	spermine [vacuole]		C10H30N4	0
s_1445	sphinganine [endoplasmic reticulum]		C18H40NO2	0
s_1446	sphinganine 1-phosphate [endoplasmic reticulum]		C18H39NO5P	0
s_1447	squalene [cytoplasm]		C30H50	0
s_1448	squalene [endoplasmic reticulum]		C30H50	0
s_1449	stearate [cytoplasm]		C18H35O2	0
s_1450	stearate [extracellular]		C18H35O2	0
s_1451	stearate [peroxisome]		C18H35O2	0
s_1454	stearoyl-CoA [cytoplasm]		C39H66N7O17P3S	0
s_1457	stearoyl-CoA [peroxisome]		C39H66N7O17P3S	0
s_1458	succinate [cytoplasm]		C4H4O4	0
s_1459	succinate [extracellular]		C4H4O4	0
s_1460	succinate [mitochondrion]		C4H4O4	0
s_1461	succinic semialdehyde [cytoplasm]		C4H5O3	0
s_1464	succinyl-CoA [mitochondrion]		C25H35N7O19P3S	0
s_1466	sucrose [extracellular]		C12H22O11	0
s_1467	sulphate [cytoplasm]		O4S	0
s_1468	sulphate [extracellular]		O4S	0
s_1469	sulphite [cytoplasm]		HO3S	0
s_1470	sulphite [extracellular]		HO3S	0
s_1471	taurine [cytoplasm]		C2H7NO3S	0
s_1472	taurine [extracellular]		C2H7NO3S	0
s_1473	taurocholic acid [cytoplasm]		C26H44NO7S	0
s_1474	taurocholic acid [vacuole]		C26H44NO7S	0
s_1475	TDP [cytoplasm]		C12H18N4O7P2S	0
s_1476	TDP [extracellular]		C12H18N4O7P2S	0
s_1477	TDP [mitochondrion]		C12H18N4O7P2S	0
s_1479	tetracosanoyl-CoA [cytoplasm]		C45H82N7O17P3S	0
s_1480	tetracosanoyl-CoA [endoplasmic reticulum]		C45H82N7O17P3S	0
s_1482	tetracosanoyl-CoA [peroxisome]		C45H82N7O17P3S	0
s_1483	tetradecaprenyl diphosphate [lipid particle]		C70H116O7P2	0
s_1486	tetrahydropteroyltri-L-glutamic acid [cytoplasm]		C29H33N9O12	0
s_1487	THF [cytoplasm]		C19H23N7O6	0
s_1488	THF [mitochondrion]		C19H23N7O6	0
s_1489	thiamine [cytoplasm]		C12H17N4OS	0
s_1490	thiamine [extracellular]		C12H17N4OS	0
s_1491	Thr-tRNA(Thr) [cytoplasm]		C14H24NO12PR2(C5H8O6PR)n	0
s_1492	Thr-tRNA(Thr) [mitochondrion]		C14H24NO12PR2(C5H8O6PR)n	0
s_1493	thymidine [cytoplasm]		C10H14N2O5	0
s_1494	thymidine [extracellular]		C10H14N2O5	0
s_1497	TMP [cytoplasm]		C12H18N4O4PS	0
s_1498	TMP [extracellular]		C12H18N4O4PS	0
s_1503	trans-aconitate [cytoplasm]		C6H3O6	0
s_1504	trans-aconitate [mitochondrion]		C6H3O6	0
s_1507	trans-dec-2-enoyl-CoA [peroxisome]		C31H48N7O17P3S	0
s_1510	trans-dodec-2-enoyl-CoA [peroxisome]		C33H52N7O17P3S	0
s_1513	trans-hexacos-2-enoyl-CoA [peroxisome]		C47H84N7O17P3S	0
s_1516	trans-octadec-2-enoyl-CoA [peroxisome]		C39H68N7O17P3S	0
s_1519	trans-tetradec-2-enoyl-CoA [peroxisome]		C35H56N7O17P3S	0
s_1520	trehalose [cytoplasm]		C12H22O11	0
s_1521	trehalose [extracellular]		C12H22O11	0
s_1522	trehalose [vacuole]		C12H22O11	0
s_1523	tridecaprenyl diphosphate [lipid particle]		C65H108O7P2	0
s_1524	triglyceride [cytoplasm]		C6H5O6R3	0
s_1526	trimethylenediamine [cytoplasm]		C3H12N2	0
s_1527	Trp-tRNA(Trp) [cytoplasm]		C26H31N7O11PR(C5H8O6PR)n	0
s_1528	Trp-tRNA(Trp) [mitochondrion]		C26H31N7O11PR(C5H8O6PR)n	0
s_1529	tryptophol [cytoplasm]		C10H11NO	0
s_1530	tryptophol [extracellular]		C10H11NO	0
s_1531	tryptophol [mitochondrion]		C10H11NO	0
s_1532	TTP [cytoplasm]		C12H16N4O10P3S	0
s_1533	Tyr-tRNA(Tyr) [cytoplasm]		RC9H10NO2	0
s_1534	Tyr-tRNA(Tyr) [mitochondrion]		RC9H10NO2	0
s_1535	ubiquinol-6 [mitochondrion]		C39H60O4	0
s_1537	ubiquinone-6 [mitochondrion]		C39H58O4	0
s_1538	UDP [cytoplasm]		C9H11N2O12P2	0
s_1539	UDP [Golgi]		C9H11N2O12P2	0
s_1540	UDP [nucleus]		C9H11N2O12P2	0
s_1541	UDP-D-galactose [cytoplasm]		C15H22N2O17P2	0
s_1542	UDP-D-galactose [Golgi]		C15H22N2O17P2	0
s_1543	UDP-D-glucose [cytoplasm]		C15H22N2O17P2	0
s_1544	UDP-N-acetyl-alpha-D-glucosamine [cytoplasm]		C17H25N3O17P2	0
s_1545	UMP [cytoplasm]		C9H11N2O9P	0
s_1546	UMP [Golgi]		C9H11N2O9P	0
s_1547	UMP [mitochondrion]		C9H11N2O9P	0
s_1548	UMP [nucleus]		C9H11N2O9P	0
s_1549	undecaprenyl diphosphate [lipid particle]		C55H92O7P2	0
s_1550	uracil [cytoplasm]		C4H4N2O2	0
s_1551	uracil [extracellular]		C4H4N2O2	0
s_1552	urea [cytoplasm]		CH4N2O	0
s_1553	urea [extracellular]		CH4N2O	0
s_1554	urea-1-carboxylic acid [cytoplasm]		C2H3N2O3	0
s_1555	ureidoglycolic acid [cytoplasm]		C3H6N2O4	0
s_1556	uridine [cytoplasm]		C9H12N2O6	0
s_1557	uridine [extracellular]		C9H12N2O6	0
s_1558	uroporphyrinogen III [cytoplasm]		C40H36N4O16	0
s_1559	UTP [cytoplasm]		C9H11N2O15P3	0
s_1560	UTP [mitochondrion]		C9H11N2O15P3	0
s_1561	Val-tRNA(Val) [cytoplasm]		C20H30N6O11PR(C5H8O6PR)n	0
s_1562	Val-tRNA(Val) [mitochondrion]		C20H30N6O11PR(C5H8O6PR)n	0
s_1563	xanthosine [cytoplasm]		C10H12N4O6	0
s_1564	xanthosine [extracellular]		C10H12N4O6	0
s_1565	xanthosine-5-phosphate [cytoplasm]		C10H11N4O9P	0
s_1566	xylitol [cytoplasm]		C5H12O5	0
s_1567	xylitol [extracellular]		C5H12O5	0
s_1568	zymosterol [cell envelope]		C27H44O	0
s_1569	zymosterol [cytoplasm]		C27H44O	0
s_1571	zymosterol [extracellular]		C27H44O	0
s_1572	zymosterol [lipid particle]		C27H44O	0
s_1576	zymosterol intermediate 1a [cytoplasm]		C28H46O2	0
s_1577	zymosterol intermediate 1b [cytoplasm]		C28H44O2	0
s_1578	zymosterol intermediate 1c [cytoplasm]		C29H46O2	0
s_1579	zymosterol intermediate 2 [cytoplasm]		C27H42O	0
s_1582	tRNA(Ala), cytoplasmic [cytoplasm]		C10H17O10PR2(C5H8O6PR)n	0
s_1583	tRNA(Arg), cytoplasmic [cytoplasm]			0
s_1584	tRNA(Arg), mitchondrial [mitochondrion]			0
s_1585	tRNA(Asn), cytoplasmic [cytoplasm]			0
s_1586	tRNA(Asn), mitchondrial [mitochondrion]			0
s_1587	tRNA(Asp), cytoplasmic [cytoplasm]			0
s_1588	tRNA(Asp), mitchondrial [mitochondrion]			0
s_1589	tRNA(Cys), cytoplasmic [cytoplasm]			0
s_1590	tRNA(Gln), cytoplasmic [cytoplasm]		C15H21N5O10PR(C5H8O6PR)n	0
s_1591	tRNA(Glu), cytoplasmic [cytoplasm]			0
s_1592	tRNA(Glu), mitchondrial [mitochondrion]			0
s_1593	tRNA(Gly), cytoplasmic [cytoplasm]		C10H17O10PR2(C5H8O6PR)n	0
s_1594	tRNA(His), cytoplasmic [cytoplasm]			0
s_1595	tRNA(His), mitchondrial [mitochondrion]			0
s_1596	tRNA(Ile), cytoplasmic [cytoplasm]			0
s_1597	tRNA(Ile), mitchondrial [mitochondrion]			0
s_1598	tRNA(Leu), cytoplasmic [cytoplasm]			0
s_1599	tRNA(Leu), mitchondrial [mitochondrion]			0
s_1600	tRNA(Lys), cytoplasmic [cytoplasm]			0
s_1601	tRNA(Lys), mitchondrial [mitochondrion]			0
s_1602	tRNA(Met), cytoplasmic [cytoplasm]			0
s_1603	tRNA(Met), mitchondrial [mitochondrion]			0
s_1604	tRNA(Phe), cytoplasmic [cytoplasm]			0
s_1605	tRNA(Phe), mitchondrial [mitochondrion]			0
s_1606	tRNA(Pro), cytoplasmic [cytoplasm]		RH	0
s_1607	tRNA(Ser), cytoplasmic [cytoplasm]		C10H17O10PR2(C5H8O6PR)n	0
s_1608	tRNA(Thr), cytoplasmic [cytoplasm]			0
s_1609	tRNA(Thr), mitchondrial [mitochondrion]			0
s_1610	tRNA(Trp), cytoplasmic [cytoplasm]			0
s_1611	tRNA(Trp), mitchondrial [mitochondrion]			0
s_1612	tRNA(Tyr), cytoplasmic [cytoplasm]			0
s_1613	tRNA(Tyr), mitchondrial [mitochondrion]			0
s_1614	tRNA(Val), cytoplasmic [cytoplasm]			0
s_1615	tRNA(Val), mitchondrial [mitochondrion]			0
s_1616	TRX1 [cytoplasm]		C6H9NO2S2R2	0
s_1617	TRX1 [mitochondrion]		C6H9NO2S2R2	0
s_1618	TRX1 [nucleus]		C6H9NO2S2R2	0
s_1619	TRX1 [peroxisome]		C6H9NO2S2R2	0
s_1620	TRX1 disulphide [cytoplasm]		C6H7NO2S2R2	0
s_1621	TRX1 disulphide [mitochondrion]		C6H7NO2S2R2	0
s_1622	TRX1 disulphide [nucleus]		C6H7NO2S2R2	0
s_1623	TRX1 disulphide [peroxisome]		C6H7NO2S2R2	0
s_2763	kynurenic acid [cytoplasm]		C10H7NO3	0
s_2764	quinaldic acid [cytoplasm]		C10H7NO2	0
s_1845	ACP1 [mitochondrion]			0
s_2766	14-demethyllanosterol [extracellular]		C29H48O	0
s_2768	ergosta-5,7,22,24(28)-tetraen-3beta-ol [extracellular]		C28H42O	0
s_2770	acetoacetyl-ACP [mitochondrion]			0
s_2771	butanoyl-ACP [mitochondrion]			0
s_2772	3-oxo-hexanoyl-ACP [mitochondrion]			0
s_2773	hexanoyl-ACP [mitochondrion]			0
s_2774	3-oxo-octanoyl-ACP [mitochondrion]			0
s_2775	3-hydroxybutanoyl-ACP [mitochondrion]			0
s_2776	3-hydroxyhexanoyl-ACP [mitochondrion]			0
s_2777	3-hydroxyoctanoyl-ACP [mitochondrion]			0
s_2778	trans-but-2-enoyl-ACP [mitochondrion]			0
s_2779	trans-hex-2-enoyl-ACP [mitochondrion]			0
s_2780	trans-oct-2-enoyl-ACP [mitochondrion]			0
s_2781	lauroyl-CoA [endoplasmic reticulum membrane]		C33H54N7O17P3S	0
s_2782	malonyl-CoA [endoplasmic reticulum membrane]		C24H33N7O19P3S	0
s_2783	H+ [endoplasmic reticulum membrane]		H	0
s_2784	carbon dioxide [endoplasmic reticulum membrane]		CO2	0
s_2785	coenzyme A [endoplasmic reticulum membrane]		C21H32N7O16P3S	0
s_2786	3-oxotetradecanoyl-CoA [endoplasmic reticulum membrane]		C35H60N7O18P3S	0
s_2787	myristoyl-CoA [endoplasmic reticulum membrane]		C35H58N7O17P3S	0
s_2788	3-oxopalmitoyl-CoA [endoplasmic reticulum membrane]		C37H60N7O18P3S	0
s_2789	palmitoyl-CoA [endoplasmic reticulum membrane]		C37H62N7O17P3S	0
s_2790	3-oxooctadecanoyl-CoA [endoplasmic reticulum membrane]		C39H68N7O18P3S	0
s_2791	stearoyl-CoA [endoplasmic reticulum membrane]		C39H66N7O17P3S	0
s_2792	3-oxoicosanoyl-CoA [endoplasmic reticulum membrane]		C41H72N7O18P3S	0
s_2793	icosanoyl-CoA [endoplasmic reticulum membrane]			0
s_2794	3-oxodocosanoyl-CoA [endoplasmic reticulum membrane]		C43H76N7O18P3S	0
s_2795	docosanoyl-CoA [endoplasmic reticulum membrane]			0
s_2796	3-oxotetracosanoyl-CoA [endoplasmic reticulum membrane]		C45H80N7O18P3S	0
s_2797	tetracosanoyl-CoA [endoplasmic reticulum membrane]		C45H82N7O17P3S	0
s_2798	3-oxohexacosanoyl-CoA [endoplasmic reticulum membrane]		C47H84N7O18P3S	0
s_2799	NADPH [endoplasmic reticulum membrane]		C21H26N7O17P3	0
s_2800	NADP(+) [endoplasmic reticulum membrane]		C21H25N7O17P3	0
s_2801	(S)-3-hydroxytetradecanoyl-CoA [endoplasmic reticulum membrane]		C35H62N7O18P3S	0
s_2802	(S)-3-hydroxypalmitoyl-CoA [endoplasmic reticulum membrane]		C37H66N7O18P3S	0
s_2803	3-hydroxyoctadecanoyl-CoA [endoplasmic reticulum membrane]		C39H70N7O18P3S	0
s_2804	3-hydroxyicosanoyl-CoA [endoplasmic reticulum membrane]		C41H74N7O18P3S	0
s_2805	3-hydroxydocosanoyl-CoA [endoplasmic reticulum membrane]		C43H78N7O18P3S	0
s_2806	3-hydroxytetracosanoyl-CoA [endoplasmic reticulum membrane]		C45H82N7O18P3S	0
s_2807	(S)-3-hydroxyhexacosanoyl-CoA [endoplasmic reticulum membrane]		C47H86N7O18P3S	0
s_2808	H2O [endoplasmic reticulum membrane]		H2O	0
s_2809	trans-tetradec-2-enoyl-CoA [endoplasmic reticulum membrane]		C35H56N7O17P3S	0
s_2810	trans-hexadec-2-enoyl-CoA [endoplasmic reticulum membrane]			0
s_2811	trans-octadec-2-enoyl-CoA [endoplasmic reticulum membrane]		C39H68N7O17P3S	0
s_2812	trans-icos-2-enoyl-CoA [endoplasmic reticulum membrane]			0
s_2813	trans-docos-2-enoyl-CoA [endoplasmic reticulum membrane]			0
s_2814	trans-tetracos-2-enoyl-CoA [endoplasmic reticulum membrane]			0
s_2815	trans-hexacos-2-enoyl-CoA [endoplasmic reticulum membrane]		C47H84N7O17P3S	0
s_2816	hexacosanoyl-CoA [endoplasmic reticulum membrane]		C47H86N7O17P3S	0
s_2817	oxygen [endoplasmic reticulum membrane]		O2	0
s_2818	NADH [endoplasmic reticulum membrane]		C21H27N7O14P2	0
s_2819	palmitoleoyl-CoA [endoplasmic reticulum membrane]		C37H60N7O17P3S	0
s_2820	NAD [endoplasmic reticulum membrane]		C21H26N7O14P2	0
s_2821	oleoyl-CoA [endoplasmic reticulum membrane]		C39H64N7O17P3S	0
s_2822	butyrate [extracellular]			0
s_2824	hexanoate [extracellular]			0
s_2826	oleate [extracellular]		C18H33O2	0
s_2828	butyrate [cytoplasm]			0
s_2829	hexanoate [cytoplasm]			0
s_2831	ATP [endoplasmic reticulum membrane]		C10H12N5O13P3	0
s_2832	laurate [endoplasmic reticulum membrane]		C12H23O2	0
s_2833	AMP [endoplasmic reticulum membrane]		C10H12N5O7P	0
s_2834	diphosphate [endoplasmic reticulum membrane]		HO7P2	0
s_2835	myristate [endoplasmic reticulum membrane]		C14H27O2	0
s_2836	palmitate [endoplasmic reticulum membrane]		C16H31O2	0
s_2837	palmitoleate [endoplasmic reticulum membrane]		C16H29O2	0
s_2838	stearate [endoplasmic reticulum membrane]		C18H35O2	0
s_2839	oleate [endoplasmic reticulum membrane]		C18H33O2	0
s_2840	ATP [lipid particle]		C10H12N5O13P3	0
s_2841	laurate [lipid particle]		C12H23O2	0
s_2842	AMP [lipid particle]		C10H12N5O7P	0
s_2843	lauroyl-CoA [lipid particle]		C33H54N7O17P3S	0
s_2844	myristate [lipid particle]		C14H27O2	0
s_2845	myristoyl-CoA [lipid particle]		C35H58N7O17P3S	0
s_2846	palmitate [lipid particle]		C16H31O2	0
s_2847	palmitoyl-CoA [lipid particle]		C37H62N7O17P3S	0
s_2848	palmitoleate [lipid particle]		C16H29O2	0
s_2849	palmitoleoyl-CoA [lipid particle]		C37H60N7O17P3S	0
s_2850	stearate [lipid particle]		C18H35O2	0
s_2851	stearoyl-CoA [lipid particle]		C39H66N7O17P3S	0
s_2852	oleate [lipid particle]		C18H33O2	0
s_2853	oleoyl-CoA [lipid particle]		C39H64N7O17P3S	0
s_2854	palmitoleoyl-CoA [peroxisome]		C37H60N7O17P3S	0
s_2855	oleate [peroxisome]		C18H33O2	0
s_2856	ATP [cell envelope]		C10H12N5O13P3	0
s_2857	coenzyme A [cell envelope]		C21H32N7O16P3S	0
s_2858	arachidate [cell envelope]			0
s_2859	AMP [cell envelope]		C10H12N5O7P	0
s_2860	diphosphate [cell envelope]		HO7P2	0
s_2861	icosanoyl-CoA [cell envelope]			0
s_2862	behenate [cell envelope]			0
s_2863	docosanoyl-CoA [cell envelope]			0
s_2864	lignoceric acid [cell envelope]		C24H47O2	0
s_2865	tetracosanoyl-CoA [cell envelope]		C45H82N7O17P3S	0
s_2866	cerotic acid [cell envelope]		C26H51O2	0
s_2867	hexacosanoyl-CoA [cell envelope]		C47H86N7O17P3S	0
s_2868	behenate [endoplasmic reticulum membrane]			0
s_2869	lignoceric acid [endoplasmic reticulum membrane]		C24H47O2	0
s_2870	cerotic acid [endoplasmic reticulum membrane]		C26H51O2	0
s_2871	behenate [lipid particle]			0
s_2872	docosanoyl-CoA [lipid particle]			0
s_2873	lignoceric acid [lipid particle]		C24H47O2	0
s_2874	tetracosanoyl-CoA [lipid particle]		C45H82N7O17P3S	0
s_2875	cerotic acid [lipid particle]		C26H51O2	0
s_2876	hexacosanoyl-CoA [lipid particle]		C47H86N7O17P3S	0
s_2877	palmitoleoyl-CoA [cytoplasm]		C37H60N7O17P3S	0
s_2878	icosanoyl-CoA [cytoplasm]			0
s_2879	icosanoyl-CoA [peroxisome]			0
s_2880	docosanoyl-CoA [cytoplasm]			0
s_2881	docosanoyl-CoA [peroxisome]			0
s_2882	butyrate [peroxisome]			0
s_2883	hexanoate [peroxisome]			0
s_2884	butanoyl-CoA [peroxisome]			0
s_2885	hexanoyl-CoA [peroxisome]			0
s_2886	trans-but-2-enoyl-CoA [peroxisome]			0
s_2887	trans-hex-2-enoyl-CoA [peroxisome]			0
s_2888	trans-oct-2-enoyl-CoA [peroxisome]			0
s_2889	trans-icos-2-enoyl-CoA [peroxisome]			0
s_2890	trans-docos-2-enoyl-CoA [peroxisome]			0
s_2891	trans-tetracos-2-enoyl-CoA [peroxisome]			0
s_2892	trans-2,cis-9-hexadecadienoyl-CoA [peroxisome]			0
s_2893	cis-tetradec-7-enoyl-CoA [peroxisome]			0
s_2894	trans-2,cis-7-tetradecadienoyl-CoA [peroxisome]			0
s_2895	cis-dodec-5-enoyl-CoA [peroxisome]			0
s_2896	trans-2,cis-5-dodecadienoyl-CoA [peroxisome]			0
s_2897	trans-2,cis-9-octadecadienoyl-CoA [peroxisome]			0
s_2898	cis-hexadec-7-enoyl-CoA [peroxisome]			0
s_2899	trans-2,cis-7-hexadecadienoyl-CoA [peroxisome]			0
s_2900	cis-tetradec-5-enoyl-CoA [peroxisome]			0
s_2901	trans-2,cis-5-tetradecadienoyl-CoA [peroxisome]			0
s_2902	(R)-3-hydroxybutanoyl-CoA [peroxisome]			0
s_2903	(R)-3-hydroxyhexanoyl-CoA [peroxisome]			0
s_2904	(R)-3-hydroxyoctanoyl-CoA [peroxisome]			0
s_2905	(R)-3-hydroxyicosanoyl-CoA [peroxisome]			0
s_2906	(R)-3-hydroxydocosanoyl-CoA [peroxisome]			0
s_2907	(R)-3-hydroxytetracosanoyl-CoA [peroxisome]			0
s_2908	(R)-3-hydroxy-cis-hexadec-9-enoyl-CoA [peroxisome]			0
s_2909	(R)-3-hydroxy-cis-tetradec-7-enoyl-CoA [peroxisome]			0
s_2910	(R)-3-hydroxy-cis-dodec-5-enoyl-CoA [peroxisome]			0
s_2911	(R)-3-hydroxy-cis-octadec-9-enoyl-CoA [peroxisome]			0
s_2912	(R)-3-hydroxy-cis-hexadec-7-enoyl-CoA [peroxisome]			0
s_2913	(R)-3-hydroxy-cis-tetradec-5-enoyl-CoA [peroxisome]			0
s_2914	acetoacetyl-CoA [peroxisome]		C25H36N7O18P3S	0
s_2915	3-oxohexanoyl-CoA [peroxisome]			0
s_2916	3-oxooctanoyl-CoA [peroxisome]			0
s_2917	3-oxoicosanoyl-CoA [peroxisome]		C41H72N7O18P3S	0
s_2918	3-oxodocosanoyl-CoA [peroxisome]		C43H76N7O18P3S	0
s_2919	3-oxotetracosanoyl-CoA [peroxisome]		C45H80N7O18P3S	0
s_2920	3-oxo-cis-hexadec-9-enoyl-CoA [peroxisome]			0
s_2921	3-oxo-cis-tetradec-7-enoyl-CoA [peroxisome]			0
s_2922	3-oxo-cis-dodec-5-enoyl-CoA [peroxisome]			0
s_2923	3-oxo-cis-octadec-9-enoyl-CoA [peroxisome]			0
s_2924	3-oxo-cis-hexadec-7-enoyl-CoA [peroxisome]			0
s_2925	3-oxo-cis-tetradec-5-enoyl-CoA [peroxisome]			0
s_2926	cis-dec-3-enoyl-CoA [peroxisome]			0
s_2927	cis-dodec-3-enoyl-CoA [peroxisome]			0
s_2928	trans-3,cis-5-dodecadienoyl-CoA [peroxisome]			0
s_2929	trans-dodec-3-enoyl-CoA [peroxisome]			0
s_2930	trans-3,cis-5-tetradecadienoyl-CoA [peroxisome]			0
s_2931	trans-tetradec-3-enoyl-CoA [peroxisome]			0
s_2932	trans-2,trans-4-dodecadienoyl-CoA [peroxisome]			0
s_2933	trans-2,trans-4-tetradecadienoyl-CoA [peroxisome]			0
s_2934	glycerol 3-phosphate [endoplasmic reticulum membrane]		C3H7O6P	0
s_2935	1-acyl-sn-glycerol 3-phosphate (16:0) [endoplasmic reticulum membrane]			0
s_2936	1-acyl-sn-glycerol 3-phosphate (16:1) [endoplasmic reticulum membrane]			0
s_2937	1-acyl-sn-glycerol 3-phosphate (18:0) [endoplasmic reticulum membrane]			0
s_2938	1-acyl-sn-glycerol 3-phosphate (18:1) [endoplasmic reticulum membrane]			0
s_2939	dihydroxyacetone phosphate [endoplasmic reticulum membrane]		C3H5O6P	0
s_2940	acylglycerone phosphate (16:0) [endoplasmic reticulum membrane]			0
s_2941	acylglycerone phosphate (16:1) [endoplasmic reticulum membrane]			0
s_2942	acylglycerone phosphate (18:0) [endoplasmic reticulum membrane]			0
s_2943	acylglycerone phosphate (18:1) [endoplasmic reticulum membrane]			0
s_2944	1-acyl-sn-glycerol 3-phosphate (16:0) [lipid particle]			0
s_2945	1-acyl-sn-glycerol 3-phosphate (16:1) [lipid particle]			0
s_2946	1-acyl-sn-glycerol 3-phosphate (18:0) [lipid particle]			0
s_2947	1-acyl-sn-glycerol 3-phosphate (18:1) [lipid particle]			0
s_2948	acylglycerone phosphate (16:0) [lipid particle]			0
s_2949	acylglycerone phosphate (16:1) [lipid particle]			0
s_2950	acylglycerone phosphate (18:0) [lipid particle]			0
s_2951	acylglycerone phosphate (18:1) [lipid particle]			0
s_2952	NADPH [lipid particle]		C21H26N7O17P3	0
s_2953	NADP(+) [lipid particle]		C21H25N7O17P3	0
s_2954	phosphatidate (1-16:0, 2-16:1) [endoplasmic reticulum membrane]			0
s_2955	phosphatidate (1-16:0, 2-18:1) [endoplasmic reticulum membrane]			0
s_2956	phosphatidate (1-16:1, 2-16:1) [endoplasmic reticulum membrane]			0
s_2957	phosphatidate (1-16:1, 2-18:1) [endoplasmic reticulum membrane]			0
s_2958	phosphatidate (1-18:0, 2-16:1) [endoplasmic reticulum membrane]			0
s_2959	phosphatidate (1-18:0, 2-18:1) [endoplasmic reticulum membrane]			0
s_2960	phosphatidate (1-18:1, 2-16:1) [endoplasmic reticulum membrane]			0
s_2961	phosphatidate (1-18:1, 2-18:1) [endoplasmic reticulum membrane]			0
s_2962	phosphatidate (1-16:0, 2-18:1) [lipid particle]			0
s_2963	phosphatidate (1-16:1, 2-18:1) [lipid particle]			0
s_2964	phosphatidate (1-18:0, 2-18:1) [lipid particle]			0
s_2965	phosphatidate (1-18:1, 2-18:1) [lipid particle]			0
s_2966	phosphate [endoplasmic reticulum membrane]		HO4P	0
s_2967	diglyceride (1-16:0, 2-16:1) [endoplasmic reticulum membrane]			0
s_2968	diglyceride (1-16:0, 2-18:1) [endoplasmic reticulum membrane]			0
s_2969	diglyceride (1-16:1, 2-16:1) [endoplasmic reticulum membrane]			0
s_2970	diglyceride (1-16:1, 2-18:1) [endoplasmic reticulum membrane]			0
s_2971	diglyceride (1-18:0, 2-16:1) [endoplasmic reticulum membrane]			0
s_2972	diglyceride (1-18:0, 2-18:1) [endoplasmic reticulum membrane]			0
s_2973	diglyceride (1-18:1, 2-16:1) [endoplasmic reticulum membrane]			0
s_2974	diglyceride (1-18:1, 2-18:1) [endoplasmic reticulum membrane]			0
s_2975	phosphatidate (1-16:0, 2-16:1) [vacuolar membrane]			0
s_2976	H2O [vacuolar membrane]		H2O	0
s_2977	phosphate [vacuolar membrane]		HO4P	0
s_2978	diglyceride (1-16:0, 2-16:1) [vacuolar membrane]			0
s_2979	phosphatidate (1-16:0, 2-18:1) [vacuolar membrane]			0
s_2980	diglyceride (1-16:0, 2-18:1) [vacuolar membrane]			0
s_2981	phosphatidate (1-16:1, 2-16:1) [vacuolar membrane]			0
s_2982	diglyceride (1-16:1, 2-16:1) [vacuolar membrane]			0
s_2983	phosphatidate (1-16:1, 2-18:1) [vacuolar membrane]			0
s_2984	diglyceride (1-16:1, 2-18:1) [vacuolar membrane]			0
s_2985	phosphatidate (1-18:0, 2-16:1) [vacuolar membrane]			0
s_2986	diglyceride (1-18:0, 2-16:1) [vacuolar membrane]			0
s_2987	phosphatidate (1-18:0, 2-18:1) [vacuolar membrane]			0
s_2988	diglyceride (1-18:0, 2-18:1) [vacuolar membrane]			0
s_2989	phosphatidate (1-18:1, 2-16:1) [vacuolar membrane]			0
s_2990	diglyceride (1-18:1, 2-16:1) [vacuolar membrane]			0
s_2991	phosphatidate (1-18:1, 2-18:1) [vacuolar membrane]			0
s_2992	diglyceride (1-18:1, 2-18:1) [vacuolar membrane]			0
s_2993	phosphatidate (1-16:0, 2-16:1) [Golgi membrane]			0
s_2994	H2O [Golgi membrane]		H2O	0
s_2995	phosphate [Golgi membrane]		HO4P	0
s_2996	diglyceride (1-16:0, 2-16:1) [Golgi membrane]			0
s_2997	phosphatidate (1-16:0, 2-18:1) [Golgi membrane]			0
s_2998	diglyceride (1-16:0, 2-18:1) [Golgi membrane]			0
s_2999	phosphatidate (1-16:1, 2-16:1) [Golgi membrane]			0
s_3000	diglyceride (1-16:1, 2-16:1) [Golgi membrane]			0
s_3001	phosphatidate (1-16:1, 2-18:1) [Golgi membrane]			0
s_3002	diglyceride (1-16:1, 2-18:1) [Golgi membrane]			0
s_3003	phosphatidate (1-18:0, 2-16:1) [Golgi membrane]			0
s_3004	diglyceride (1-18:0, 2-16:1) [Golgi membrane]			0
s_3005	phosphatidate (1-18:0, 2-18:1) [Golgi membrane]			0
s_3006	diglyceride (1-18:0, 2-18:1) [Golgi membrane]			0
s_3007	phosphatidate (1-18:1, 2-16:1) [Golgi membrane]			0
s_3008	diglyceride (1-18:1, 2-16:1) [Golgi membrane]			0
s_3009	phosphatidate (1-18:1, 2-18:1) [Golgi membrane]			0
s_3010	diglyceride (1-18:1, 2-18:1) [Golgi membrane]			0
s_3011	triglyceride (1-16:0, 2-16:1, 3-16:0) [endoplasmic reticulum membrane]			0
s_3012	triglyceride (1-16:0, 2-18:1, 3-16:0) [endoplasmic reticulum membrane]			0
s_3013	triglyceride (1-16:1, 2-16:1, 3-16:0) [endoplasmic reticulum membrane]			0
s_3014	triglyceride (1-16:1, 2-18:1, 3-16:0) [endoplasmic reticulum membrane]			0
s_3015	triglyceride (1-18:0, 2-16:1, 3-16:0) [endoplasmic reticulum membrane]			0
s_3016	triglyceride (1-18:0, 2-18:1, 3-16:0) [endoplasmic reticulum membrane]			0
s_3017	triglyceride (1-18:1, 2-16:1, 3-16:0) [endoplasmic reticulum membrane]			0
s_3018	triglyceride (1-18:1, 2-18:1, 3-16:0) [endoplasmic reticulum membrane]			0
s_3019	triglyceride (1-16:0, 2-16:1, 3-16:1) [endoplasmic reticulum membrane]			0
s_3020	triglyceride (1-16:0, 2-18:1, 3-16:1) [endoplasmic reticulum membrane]			0
s_3021	triglyceride (1-16:1, 2-16:1, 3-16:1) [endoplasmic reticulum membrane]			0
s_3022	triglyceride (1-16:1, 2-18:1, 3-16:1) [endoplasmic reticulum membrane]			0
s_3023	triglyceride (1-18:0, 2-16:1, 3-16:1) [endoplasmic reticulum membrane]			0
s_3024	triglyceride (1-18:0, 2-18:1, 3-16:1) [endoplasmic reticulum membrane]			0
s_3025	triglyceride (1-18:1, 2-16:1, 3-16:1) [endoplasmic reticulum membrane]			0
s_3026	triglyceride (1-18:1, 2-18:1, 3-16:1) [endoplasmic reticulum membrane]			0
s_3027	triglyceride (1-16:0, 2-16:1, 3-18:0) [endoplasmic reticulum membrane]			0
s_3028	triglyceride (1-16:0, 2-18:1, 3-18:0) [endoplasmic reticulum membrane]			0
s_3029	triglyceride (1-16:1, 2-16:1, 3-18:0) [endoplasmic reticulum membrane]			0
s_3030	triglyceride (1-16:1, 2-18:1, 3-18:0) [endoplasmic reticulum membrane]			0
s_3031	triglyceride (1-18:0, 2-16:1, 3-18:0) [endoplasmic reticulum membrane]			0
s_3032	triglyceride (1-18:0, 2-18:1, 3-18:0) [endoplasmic reticulum membrane]			0
s_3033	triglyceride (1-18:1, 2-16:1, 3-18:0) [endoplasmic reticulum membrane]			0
s_3034	triglyceride (1-18:1, 2-18:1, 3-18:0) [endoplasmic reticulum membrane]			0
s_3035	triglyceride (1-16:0, 2-16:1, 3-18:1) [endoplasmic reticulum membrane]			0
s_3036	triglyceride (1-16:0, 2-18:1, 3-18:1) [endoplasmic reticulum membrane]			0
s_3037	triglyceride (1-16:1, 2-16:1, 3-18:1) [endoplasmic reticulum membrane]			0
s_3038	triglyceride (1-16:1, 2-18:1, 3-18:1) [endoplasmic reticulum membrane]			0
s_3039	triglyceride (1-18:0, 2-16:1, 3-18:1) [endoplasmic reticulum membrane]			0
s_3040	triglyceride (1-18:0, 2-18:1, 3-18:1) [endoplasmic reticulum membrane]			0
s_3041	triglyceride (1-18:1, 2-16:1, 3-18:1) [endoplasmic reticulum membrane]			0
s_3042	triglyceride (1-18:1, 2-18:1, 3-18:1) [endoplasmic reticulum membrane]			0
s_3043	diglyceride (1-16:0, 2-16:1) [lipid particle]			0
s_3044	triglyceride (1-16:0, 2-16:1, 3-16:0) [lipid particle]			0
s_3045	diglyceride (1-16:0, 2-18:1) [lipid particle]			0
s_3046	triglyceride (1-16:0, 2-18:1, 3-16:0) [lipid particle]			0
s_3047	diglyceride (1-16:1, 2-16:1) [lipid particle]			0
s_3048	triglyceride (1-16:1, 2-16:1, 3-16:0) [lipid particle]			0
s_3049	diglyceride (1-16:1, 2-18:1) [lipid particle]			0
s_3050	triglyceride (1-16:1, 2-18:1, 3-16:0) [lipid particle]			0
s_3051	diglyceride (1-18:0, 2-16:1) [lipid particle]			0
s_3052	triglyceride (1-18:0, 2-16:1, 3-16:0) [lipid particle]			0
s_3053	diglyceride (1-18:0, 2-18:1) [lipid particle]			0
s_3054	triglyceride (1-18:0, 2-18:1, 3-16:0) [lipid particle]			0
s_3055	diglyceride (1-18:1, 2-16:1) [lipid particle]			0
s_3056	triglyceride (1-18:1, 2-16:1, 3-16:0) [lipid particle]			0
s_3057	diglyceride (1-18:1, 2-18:1) [lipid particle]			0
s_3058	triglyceride (1-18:1, 2-18:1, 3-16:0) [lipid particle]			0
s_3059	triglyceride (1-16:0, 2-16:1, 3-16:1) [lipid particle]			0
s_3060	triglyceride (1-16:0, 2-18:1, 3-16:1) [lipid particle]			0
s_3061	triglyceride (1-16:1, 2-16:1, 3-16:1) [lipid particle]			0
s_3062	triglyceride (1-16:1, 2-18:1, 3-16:1) [lipid particle]			0
s_3063	triglyceride (1-18:0, 2-16:1, 3-16:1) [lipid particle]			0
s_3064	triglyceride (1-18:0, 2-18:1, 3-16:1) [lipid particle]			0
s_3065	triglyceride (1-18:1, 2-16:1, 3-16:1) [lipid particle]			0
s_3066	triglyceride (1-18:1, 2-18:1, 3-16:1) [lipid particle]			0
s_3067	triglyceride (1-16:0, 2-16:1, 3-18:0) [lipid particle]			0
s_3068	triglyceride (1-16:0, 2-18:1, 3-18:0) [lipid particle]			0
s_3069	triglyceride (1-16:1, 2-16:1, 3-18:0) [lipid particle]			0
s_3070	triglyceride (1-16:1, 2-18:1, 3-18:0) [lipid particle]			0
s_3071	triglyceride (1-18:0, 2-16:1, 3-18:0) [lipid particle]			0
s_3072	triglyceride (1-18:0, 2-18:1, 3-18:0) [lipid particle]			0
s_3073	triglyceride (1-18:1, 2-16:1, 3-18:0) [lipid particle]			0
s_3074	triglyceride (1-18:1, 2-18:1, 3-18:0) [lipid particle]			0
s_3075	triglyceride (1-16:0, 2-16:1, 3-18:1) [lipid particle]			0
s_3076	triglyceride (1-16:0, 2-18:1, 3-18:1) [lipid particle]			0
s_3077	triglyceride (1-16:1, 2-16:1, 3-18:1) [lipid particle]			0
s_3078	triglyceride (1-16:1, 2-18:1, 3-18:1) [lipid particle]			0
s_3079	triglyceride (1-18:0, 2-16:1, 3-18:1) [lipid particle]			0
s_3080	triglyceride (1-18:0, 2-18:1, 3-18:1) [lipid particle]			0
s_3081	triglyceride (1-18:1, 2-16:1, 3-18:1) [lipid particle]			0
s_3082	triglyceride (1-18:1, 2-18:1, 3-18:1) [lipid particle]			0
s_3083	CTP [endoplasmic reticulum membrane]		C9H12N3O14P3	0
s_3084	CDP-diacylglycerol (1-16:0, 2-16:1) [endoplasmic reticulum membrane]			0
s_3085	CDP-diacylglycerol (1-16:1, 2-16:1) [endoplasmic reticulum membrane]			0
s_3086	CDP-diacylglycerol (1-18:0, 2-16:1) [endoplasmic reticulum membrane]			0
s_3087	CDP-diacylglycerol (1-18:1, 2-16:1) [endoplasmic reticulum membrane]			0
s_3088	CDP-diacylglycerol (1-16:0, 2-18:1) [endoplasmic reticulum membrane]			0
s_3089	CDP-diacylglycerol (1-16:1, 2-18:1) [endoplasmic reticulum membrane]			0
s_3090	CDP-diacylglycerol (1-18:0, 2-18:1) [endoplasmic reticulum membrane]			0
s_3091	CDP-diacylglycerol (1-18:1, 2-18:1) [endoplasmic reticulum membrane]			0
s_3092	phosphatidate (1-16:0, 2-16:1) [mitochondrial membrane]			0
s_3093	CTP [mitochondrial membrane]		C9H12N3O14P3	0
s_3094	H+ [mitochondrial membrane]		H	0
s_3095	diphosphate [mitochondrial membrane]		HO7P2	0
s_3096	CDP-diacylglycerol (1-16:0, 2-16:1) [mitochondrial membrane]			0
s_3097	phosphatidate (1-16:1, 2-16:1) [mitochondrial membrane]			0
s_3098	CDP-diacylglycerol (1-16:1, 2-16:1) [mitochondrial membrane]			0
s_3099	phosphatidate (1-18:0, 2-16:1) [mitochondrial membrane]			0
s_3100	CDP-diacylglycerol (1-18:0, 2-16:1) [mitochondrial membrane]			0
s_3101	phosphatidate (1-18:1, 2-16:1) [mitochondrial membrane]			0
s_3102	CDP-diacylglycerol (1-18:1, 2-16:1) [mitochondrial membrane]			0
s_3103	phosphatidate (1-16:0, 2-18:1) [mitochondrial membrane]			0
s_3104	CDP-diacylglycerol (1-16:0, 2-18:1) [mitochondrial membrane]			0
s_3105	phosphatidate (1-16:1, 2-18:1) [mitochondrial membrane]			0
s_3106	CDP-diacylglycerol (1-16:1, 2-18:1) [mitochondrial membrane]			0
s_3107	L-serine [endoplasmic reticulum membrane]		C3H7NO3	0
s_3108	CMP [endoplasmic reticulum membrane]		C9H12N3O8P	0
s_3109	phosphatidyl-L-serine (1-16:0, 2-16:1) [endoplasmic reticulum membrane]			0
s_3110	phosphatidyl-L-serine (1-16:1, 2-16:1) [endoplasmic reticulum membrane]			0
s_3111	phosphatidyl-L-serine (1-18:0, 2-16:1) [endoplasmic reticulum membrane]			0
s_3112	phosphatidyl-L-serine (1-18:1, 2-16:1) [endoplasmic reticulum membrane]			0
s_3113	phosphatidyl-L-serine (1-16:0, 2-18:1) [endoplasmic reticulum membrane]			0
s_3114	phosphatidyl-L-serine (1-16:1, 2-18:1) [endoplasmic reticulum membrane]			0
s_3115	phosphatidyl-L-serine (1-18:0, 2-18:1) [endoplasmic reticulum membrane]			0
s_3116	phosphatidyl-L-serine (1-18:1, 2-18:1) [endoplasmic reticulum membrane]			0
s_3117	myo-inositol [endoplasmic reticulum membrane]		C6H12O6	0
s_3118	1-phosphatidyl-1D-myo-inositol (1-16:0, 2-16:1) [endoplasmic reticulum membrane]			0
s_3119	1-phosphatidyl-1D-myo-inositol (1-16:1, 2-16:1) [endoplasmic reticulum membrane]			0
s_3120	1-phosphatidyl-1D-myo-inositol (1-18:0, 2-16:1) [endoplasmic reticulum membrane]			0
s_3121	1-phosphatidyl-1D-myo-inositol (1-18:1, 2-16:1) [endoplasmic reticulum membrane]			0
s_3122	1-phosphatidyl-1D-myo-inositol (1-16:0, 2-18:1) [endoplasmic reticulum membrane]			0
s_3123	1-phosphatidyl-1D-myo-inositol (1-16:1, 2-18:1) [endoplasmic reticulum membrane]			0
s_3124	1-phosphatidyl-1D-myo-inositol (1-18:0, 2-18:1) [endoplasmic reticulum membrane]			0
s_3125	1-phosphatidyl-1D-myo-inositol (1-18:1, 2-18:1) [endoplasmic reticulum membrane]			0
s_3126	sn-2-acyl-1-lysophosphatidylinositol (16:1) [endoplasmic reticulum membrane]			0
s_3127	sn-2-acyl-1-lysophosphatidylinositol (18:1) [endoplasmic reticulum membrane]			0
s_3128	phosphatidyl-L-serine (1-16:0, 2-16:1) [mitochondrial membrane]			0
s_3129	carbon dioxide [mitochondrial membrane]		CO2	0
s_3130	phosphatidylethanolamine (1-16:0, 2-16:1) [mitochondrial membrane]			0
s_3131	phosphatidyl-L-serine (1-16:1, 2-16:1) [mitochondrial membrane]			0
s_3132	phosphatidylethanolamine (1-16:1, 2-16:1) [mitochondrial membrane]			0
s_3133	phosphatidyl-L-serine (1-18:0, 2-16:1) [mitochondrial membrane]			0
s_3134	phosphatidylethanolamine (1-18:0, 2-16:1) [mitochondrial membrane]			0
s_3135	phosphatidyl-L-serine (1-18:1, 2-16:1) [mitochondrial membrane]			0
s_3136	phosphatidylethanolamine (1-18:1, 2-16:1) [mitochondrial membrane]			0
s_3137	phosphatidyl-L-serine (1-16:0, 2-18:1) [mitochondrial membrane]			0
s_3138	phosphatidylethanolamine (1-16:0, 2-18:1) [mitochondrial membrane]			0
s_3139	phosphatidyl-L-serine (1-16:1, 2-18:1) [mitochondrial membrane]			0
s_3140	phosphatidylethanolamine (1-16:1, 2-18:1) [mitochondrial membrane]			0
s_3141	phosphatidyl-L-serine (1-18:0, 2-18:1) [mitochondrial membrane]			0
s_3142	phosphatidylethanolamine (1-18:0, 2-18:1) [mitochondrial membrane]			0
s_3143	phosphatidyl-L-serine (1-18:1, 2-18:1) [mitochondrial membrane]			0
s_3144	phosphatidylethanolamine (1-18:1, 2-18:1) [mitochondrial membrane]			0
s_3145	phosphatidyl-L-serine (1-16:0, 2-16:1) [Golgi membrane]			0
s_3146	H+ [Golgi membrane]		H	0
s_3147	carbon dioxide [Golgi membrane]		CO2	0
s_3148	phosphatidylethanolamine (1-16:0, 2-16:1) [Golgi membrane]			0
s_3149	phosphatidyl-L-serine (1-16:1, 2-16:1) [Golgi membrane]			0
s_3150	phosphatidylethanolamine (1-16:1, 2-16:1) [Golgi membrane]			0
s_3151	phosphatidyl-L-serine (1-18:0, 2-16:1) [Golgi membrane]			0
s_3152	phosphatidylethanolamine (1-18:0, 2-16:1) [Golgi membrane]			0
s_3153	phosphatidyl-L-serine (1-18:1, 2-16:1) [Golgi membrane]			0
s_3154	phosphatidylethanolamine (1-18:1, 2-16:1) [Golgi membrane]			0
s_3155	phosphatidyl-L-serine (1-16:0, 2-18:1) [Golgi membrane]			0
s_3156	phosphatidylethanolamine (1-16:0, 2-18:1) [Golgi membrane]			0
s_3157	phosphatidyl-L-serine (1-16:1, 2-18:1) [Golgi membrane]			0
s_3158	phosphatidylethanolamine (1-16:1, 2-18:1) [Golgi membrane]			0
s_3159	phosphatidyl-L-serine (1-18:0, 2-18:1) [Golgi membrane]			0
s_3160	phosphatidylethanolamine (1-18:0, 2-18:1) [Golgi membrane]			0
s_3161	phosphatidyl-L-serine (1-18:1, 2-18:1) [Golgi membrane]			0
s_3162	phosphatidylethanolamine (1-18:1, 2-18:1) [Golgi membrane]			0
s_3163	phosphatidyl-L-serine (1-16:0, 2-16:1) [vacuolar membrane]			0
s_3164	H+ [vacuolar membrane]		H	0
s_3165	carbon dioxide [vacuolar membrane]		CO2	0
s_3166	phosphatidylethanolamine (1-16:0, 2-16:1) [vacuolar membrane]			0
s_3167	phosphatidyl-L-serine (1-16:1, 2-16:1) [vacuolar membrane]			0
s_3168	phosphatidylethanolamine (1-16:1, 2-16:1) [vacuolar membrane]			0
s_3169	phosphatidyl-L-serine (1-18:0, 2-16:1) [vacuolar membrane]			0
s_3170	phosphatidylethanolamine (1-18:0, 2-16:1) [vacuolar membrane]			0
s_3171	phosphatidyl-L-serine (1-18:1, 2-16:1) [vacuolar membrane]			0
s_3172	phosphatidylethanolamine (1-18:1, 2-16:1) [vacuolar membrane]			0
s_3173	phosphatidyl-L-serine (1-16:0, 2-18:1) [vacuolar membrane]			0
s_3174	phosphatidylethanolamine (1-16:0, 2-18:1) [vacuolar membrane]			0
s_3175	phosphatidyl-L-serine (1-16:1, 2-18:1) [vacuolar membrane]			0
s_3176	phosphatidylethanolamine (1-16:1, 2-18:1) [vacuolar membrane]			0
s_3177	phosphatidyl-L-serine (1-18:0, 2-18:1) [vacuolar membrane]			0
s_3178	phosphatidylethanolamine (1-18:0, 2-18:1) [vacuolar membrane]			0
s_3179	phosphatidyl-L-serine (1-18:1, 2-18:1) [vacuolar membrane]			0
s_3180	phosphatidylethanolamine (1-18:1, 2-18:1) [vacuolar membrane]			0
s_3181	phosphatidylethanolamine (1-16:0, 2-16:1) [endoplasmic reticulum membrane]			0
s_3182	S-adenosyl-L-methionine [endoplasmic reticulum membrane]		C15H23N6O5S	0
s_3183	S-adenosyl-L-homocysteine [endoplasmic reticulum membrane]		C14H20N6O5S	0
s_3184	phosphatidyl-N-methylethanolamine (1-16:0, 2-16:1) [endoplasmic reticulum membrane]			0
s_3185	phosphatidylethanolamine (1-16:1, 2-16:1) [endoplasmic reticulum membrane]			0
s_3186	phosphatidyl-N-methylethanolamine (1-16:1, 2-16:1) [endoplasmic reticulum membrane]			0
s_3187	phosphatidylethanolamine (1-18:0, 2-16:1) [endoplasmic reticulum membrane]			0
s_3188	phosphatidyl-N-methylethanolamine (1-18:0, 2-16:1) [endoplasmic reticulum membrane]			0
s_3189	phosphatidylethanolamine (1-18:1, 2-16:1) [endoplasmic reticulum membrane]			0
s_3190	phosphatidyl-N-methylethanolamine (1-18:1, 2-16:1) [endoplasmic reticulum membrane]			0
s_3191	phosphatidylethanolamine (1-16:0, 2-18:1) [endoplasmic reticulum membrane]			0
s_3192	phosphatidyl-N-methylethanolamine (1-16:0, 2-18:1) [endoplasmic reticulum membrane]			0
s_3193	phosphatidylethanolamine (1-16:1, 2-18:1) [endoplasmic reticulum membrane]			0
s_3194	phosphatidyl-N-methylethanolamine (1-16:1, 2-18:1) [endoplasmic reticulum membrane]			0
s_3195	phosphatidylethanolamine (1-18:0, 2-18:1) [endoplasmic reticulum membrane]			0
s_3196	phosphatidyl-N-methylethanolamine (1-18:0, 2-18:1) [endoplasmic reticulum membrane]			0
s_3197	phosphatidylethanolamine (1-18:1, 2-18:1) [endoplasmic reticulum membrane]			0
s_3198	phosphatidyl-N-methylethanolamine (1-18:1, 2-18:1) [endoplasmic reticulum membrane]			0
s_3199	phosphatidyl-N,N-dimethylethanolamine (1-16:0, 2-16:1) [endoplasmic reticulum membrane]			0
s_3200	phosphatidyl-N,N-dimethylethanolamine (1-16:1, 2-16:1) [endoplasmic reticulum membrane]			0
s_3201	phosphatidyl-N,N-dimethylethanolamine (1-18:0, 2-16:1) [endoplasmic reticulum membrane]			0
s_3202	phosphatidyl-N,N-dimethylethanolamine (1-18:1, 2-16:1) [endoplasmic reticulum membrane]			0
s_3203	phosphatidyl-N,N-dimethylethanolamine (1-16:0, 2-18:1) [endoplasmic reticulum membrane]			0
s_3204	phosphatidyl-N,N-dimethylethanolamine (1-16:1, 2-18:1) [endoplasmic reticulum membrane]			0
s_3205	phosphatidyl-N,N-dimethylethanolamine (1-18:0, 2-18:1) [endoplasmic reticulum membrane]			0
s_3206	phosphatidyl-N,N-dimethylethanolamine (1-18:1, 2-18:1) [endoplasmic reticulum membrane]			0
s_3207	phosphatidylcholine (1-16:0, 2-16:1) [endoplasmic reticulum membrane]			0
s_3208	phosphatidylcholine (1-16:1, 2-16:1) [endoplasmic reticulum membrane]			0
s_3209	phosphatidylcholine (1-18:0, 2-16:1) [endoplasmic reticulum membrane]			0
s_3210	phosphatidylcholine (1-18:1, 2-16:1) [endoplasmic reticulum membrane]			0
s_3211	phosphatidylcholine (1-16:0, 2-18:1) [endoplasmic reticulum membrane]			0
s_3212	phosphatidylcholine (1-16:1, 2-18:1) [endoplasmic reticulum membrane]			0
s_3213	phosphatidylcholine (1-18:0, 2-18:1) [endoplasmic reticulum membrane]			0
s_3214	phosphatidylcholine (1-18:1, 2-18:1) [endoplasmic reticulum membrane]			0
s_3215	CDP [endoplasmic reticulum membrane]		C9H12N3O11P2	0
s_3216	CDP-ethanolamine [endoplasmic reticulum membrane]		C11H19N4O11P2	0
s_3217	CDP-choline [endoplasmic reticulum membrane]		C14H26N4O11P2	0
s_3218	glycerol 3-phosphate [mitochondrial membrane]		C3H7O6P	0
s_3219	CMP [mitochondrial membrane]		C9H12N3O8P	0
s_3220	3-(3-sn-phosphatidyl)-sn-glycerol 1-phosphate (1-16:0, 2-16:1) [mitochondrial membrane]			0
s_3221	3-(3-sn-phosphatidyl)-sn-glycerol 1-phosphate (1-16:1, 2-16:1) [mitochondrial membrane]			0
s_3222	3-(3-sn-phosphatidyl)-sn-glycerol 1-phosphate (1-18:0, 2-16:1) [mitochondrial membrane]			0
s_3223	3-(3-sn-phosphatidyl)-sn-glycerol 1-phosphate (1-18:1, 2-16:1) [mitochondrial membrane]			0
s_3224	3-(3-sn-phosphatidyl)-sn-glycerol 1-phosphate (1-16:0, 2-18:1) [mitochondrial membrane]			0
s_3225	3-(3-sn-phosphatidyl)-sn-glycerol 1-phosphate (1-16:1, 2-18:1) [mitochondrial membrane]			0
s_3226	H2O [mitochondrial membrane]		H2O	0
s_3227	phosphatidylglycerol (1-16:0, 2-16:1) [mitochondrial membrane]			0
s_3228	phosphate [mitochondrial membrane]		HO4P	0
s_3229	phosphatidylglycerol (1-16:1, 2-16:1) [mitochondrial membrane]			0
s_3230	phosphatidylglycerol (1-18:0, 2-16:1) [mitochondrial membrane]			0
s_3231	phosphatidylglycerol (1-18:1, 2-16:1) [mitochondrial membrane]			0
s_3232	phosphatidylglycerol (1-16:0, 2-18:1) [mitochondrial membrane]			0
s_3233	phosphatidylglycerol (1-16:1, 2-18:1) [mitochondrial membrane]			0
s_3234	cardiolipin (1-16:0, 2-16:1, 3-16:0, 4-16:1) [mitochondrial membrane]			0
s_3235	cardiolipin (1-16:0, 2-16:1, 3-16:1, 4-16:1) [mitochondrial membrane]			0
s_3236	cardiolipin (1-16:0, 2-16:1, 3-18:0, 4-16:1) [mitochondrial membrane]			0
s_3237	cardiolipin (1-16:0, 2-16:1, 3-18:1, 4-16:1) [mitochondrial membrane]			0
s_3238	cardiolipin (1-16:0, 2-16:1, 3-16:0, 4-18:1) [mitochondrial membrane]			0
s_3239	cardiolipin (1-16:0, 2-16:1, 3-16:1, 4-18:1) [mitochondrial membrane]			0
s_3240	cardiolipin (1-16:1, 2-16:1, 3-16:0, 4-16:1) [mitochondrial membrane]			0
s_3241	cardiolipin (1-16:1, 2-16:1, 3-16:1, 4-16:1) [mitochondrial membrane]			0
s_3242	cardiolipin (1-16:1, 2-16:1, 3-18:0, 4-16:1) [mitochondrial membrane]			0
s_3243	cardiolipin (1-16:1, 2-16:1, 3-18:1, 4-16:1) [mitochondrial membrane]			0
s_3244	cardiolipin (1-16:1, 2-16:1, 3-16:0, 4-18:1) [mitochondrial membrane]			0
s_3245	cardiolipin (1-16:1, 2-16:1, 3-16:1, 4-18:1) [mitochondrial membrane]			0
s_3246	cardiolipin (1-18:0, 2-16:1, 3-16:0, 4-16:1) [mitochondrial membrane]			0
s_3247	cardiolipin (1-18:0, 2-16:1, 3-16:1, 4-16:1) [mitochondrial membrane]			0
s_3248	cardiolipin (1-18:0, 2-16:1, 3-18:0, 4-16:1) [mitochondrial membrane]			0
s_3249	cardiolipin (1-18:0, 2-16:1, 3-18:1, 4-16:1) [mitochondrial membrane]			0
s_3250	cardiolipin (1-18:0, 2-16:1, 3-16:0, 4-18:1) [mitochondrial membrane]			0
s_3251	cardiolipin (1-18:0, 2-16:1, 3-16:1, 4-18:1) [mitochondrial membrane]			0
s_3252	cardiolipin (1-18:1, 2-16:1, 3-16:0, 4-16:1) [mitochondrial membrane]			0
s_3253	cardiolipin (1-18:1, 2-16:1, 3-16:1, 4-16:1) [mitochondrial membrane]			0
s_3254	cardiolipin (1-18:1, 2-16:1, 3-18:0, 4-16:1) [mitochondrial membrane]			0
s_3255	cardiolipin (1-18:1, 2-16:1, 3-18:1, 4-16:1) [mitochondrial membrane]			0
s_3256	cardiolipin (1-18:1, 2-16:1, 3-16:0, 4-18:1) [mitochondrial membrane]			0
s_3257	cardiolipin (1-18:1, 2-16:1, 3-16:1, 4-18:1) [mitochondrial membrane]			0
s_3258	cardiolipin (1-16:0, 2-18:1, 3-16:0, 4-16:1) [mitochondrial membrane]			0
s_3259	cardiolipin (1-16:0, 2-18:1, 3-16:1, 4-16:1) [mitochondrial membrane]			0
s_3260	cardiolipin (1-16:0, 2-18:1, 3-18:0, 4-16:1) [mitochondrial membrane]			0
s_3261	cardiolipin (1-16:0, 2-18:1, 3-18:1, 4-16:1) [mitochondrial membrane]			0
s_3262	cardiolipin (1-16:0, 2-18:1, 3-16:0, 4-18:1) [mitochondrial membrane]			0
s_3263	cardiolipin (1-16:0, 2-18:1, 3-16:1, 4-18:1) [mitochondrial membrane]			0
s_3264	cardiolipin (1-16:1, 2-18:1, 3-16:0, 4-16:1) [mitochondrial membrane]			0
s_3265	cardiolipin (1-16:1, 2-18:1, 3-16:1, 4-16:1) [mitochondrial membrane]			0
s_3266	cardiolipin (1-16:1, 2-18:1, 3-18:0, 4-16:1) [mitochondrial membrane]			0
s_3267	cardiolipin (1-16:1, 2-18:1, 3-18:1, 4-16:1) [mitochondrial membrane]			0
s_3268	cardiolipin (1-16:1, 2-18:1, 3-16:0, 4-18:1) [mitochondrial membrane]			0
s_3269	cardiolipin (1-16:1, 2-18:1, 3-16:1, 4-18:1) [mitochondrial membrane]			0
s_3270	monolysocardiolipin (2-16:1, 3-16:0, 4-16:1) [mitochondrial membrane]			0
s_3271	palmitate [mitochondrial membrane]		C16H31O2	0
s_3272	monolysocardiolipin (2-16:1, 3-16:1, 4-16:1) [mitochondrial membrane]			0
s_3273	monolysocardiolipin (2-16:1, 3-18:0, 4-16:1) [mitochondrial membrane]			0
s_3274	monolysocardiolipin (2-16:1, 3-18:1, 4-16:1) [mitochondrial membrane]			0
s_3275	monolysocardiolipin (2-16:1, 3-16:0, 4-18:1) [mitochondrial membrane]			0
s_3276	monolysocardiolipin (2-16:1, 3-16:1, 4-18:1) [mitochondrial membrane]			0
s_3277	stearate [mitochondrial membrane]		C18H35O2	0
s_3278	monolysocardiolipin (2-18:1, 3-16:0, 4-16:1) [mitochondrial membrane]			0
s_3279	monolysocardiolipin (2-18:1, 3-16:1, 4-16:1) [mitochondrial membrane]			0
s_3280	monolysocardiolipin (2-18:1, 3-18:0, 4-16:1) [mitochondrial membrane]			0
s_3281	monolysocardiolipin (2-18:1, 3-18:1, 4-16:1) [mitochondrial membrane]			0
s_3282	monolysocardiolipin (2-18:1, 3-16:0, 4-18:1) [mitochondrial membrane]			0
s_3283	monolysocardiolipin (2-18:1, 3-16:1, 4-18:1) [mitochondrial membrane]			0
s_3284	monolysocardiolipin (1-16:0, 2-16:1, 4-16:1) [mitochondrial membrane]			0
s_3285	monolysocardiolipin (1-16:0, 2-16:1, 4-18:1) [mitochondrial membrane]			0
s_3286	monolysocardiolipin (1-16:1, 2-16:1, 4-16:1) [mitochondrial membrane]			0
s_3287	monolysocardiolipin (1-16:1, 2-16:1, 4-18:1) [mitochondrial membrane]			0
s_3288	monolysocardiolipin (1-18:0, 2-16:1, 4-16:1) [mitochondrial membrane]			0
s_3289	monolysocardiolipin (1-18:0, 2-16:1, 4-18:1) [mitochondrial membrane]			0
s_3290	monolysocardiolipin (1-18:1, 2-16:1, 4-16:1) [mitochondrial membrane]			0
s_3291	monolysocardiolipin (1-18:1, 2-16:1, 4-18:1) [mitochondrial membrane]			0
s_3292	monolysocardiolipin (1-16:0, 2-18:1, 4-16:1) [mitochondrial membrane]			0
s_3293	monolysocardiolipin (1-16:0, 2-18:1, 4-18:1) [mitochondrial membrane]			0
s_3294	monolysocardiolipin (1-16:1, 2-18:1, 4-16:1) [mitochondrial membrane]			0
s_3295	monolysocardiolipin (1-16:1, 2-18:1, 4-18:1) [mitochondrial membrane]			0
s_3296	phosphatidylcholine (1-16:0, 2-16:1) [mitochondrial membrane]			0
s_3297	1-acylglycerophosphocholine (16:0) [mitochondrial membrane]			0
s_3298	phosphatidylcholine (1-16:1, 2-16:1) [mitochondrial membrane]			0
s_3299	1-acylglycerophosphocholine (16:1) [mitochondrial membrane]			0
s_3300	phosphatidylcholine (1-18:0, 2-16:1) [mitochondrial membrane]			0
s_3301	1-acylglycerophosphocholine (18:0) [mitochondrial membrane]			0
s_3302	phosphatidylcholine (1-18:1, 2-16:1) [mitochondrial membrane]			0
s_3303	1-acylglycerophosphocholine (18:1) [mitochondrial membrane]			0
s_3304	phosphatidylcholine (1-16:0, 2-18:1) [mitochondrial membrane]			0
s_3305	phosphatidylcholine (1-16:1, 2-18:1) [mitochondrial membrane]			0
s_3306	phosphatidylcholine (1-18:0, 2-18:1) [mitochondrial membrane]			0
s_3307	phosphatidylcholine (1-18:1, 2-18:1) [mitochondrial membrane]			0
s_3308	cardiolipin (1-18:1, 2-18:1, 3-16:0, 4-16:1) [mitochondrial membrane]			0
s_3309	cardiolipin (1-18:1, 2-18:1, 3-16:1, 4-16:1) [mitochondrial membrane]			0
s_3310	cardiolipin (1-18:1, 2-18:1, 3-18:0, 4-16:1) [mitochondrial membrane]			0
s_3311	cardiolipin (1-18:1, 2-18:1, 3-18:1, 4-16:1) [mitochondrial membrane]			0
s_3312	cardiolipin (1-18:1, 2-18:1, 3-16:0, 4-18:1) [mitochondrial membrane]			0
s_3313	cardiolipin (1-18:1, 2-18:1, 3-16:1, 4-18:1) [mitochondrial membrane]			0
s_3314	cardiolipin (1-16:0, 2-16:1, 3-18:1, 4-18:1) [mitochondrial membrane]			0
s_3315	cardiolipin (1-16:1, 2-16:1, 3-18:1, 4-18:1) [mitochondrial membrane]			0
s_3316	cardiolipin (1-18:0, 2-16:1, 3-18:1, 4-18:1) [mitochondrial membrane]			0
s_3317	cardiolipin (1-18:1, 2-16:1, 3-18:1, 4-18:1) [mitochondrial membrane]			0
s_3318	cardiolipin (1-16:0, 2-18:1, 3-18:1, 4-18:1) [mitochondrial membrane]			0
s_3319	cardiolipin (1-16:1, 2-18:1, 3-18:1, 4-18:1) [mitochondrial membrane]			0
s_3320	palmitoleoyl-CoA [mitochondrial membrane]		C37H60N7O17P3S	0
s_3321	coenzyme A [mitochondrial membrane]		C21H32N7O16P3S	0
s_3322	oleoyl-CoA [mitochondrial membrane]		C39H64N7O17P3S	0
s_3323	1-phosphatidyl-1D-myo-inositol (1-16:0, 2-16:1) [cell envelope]			0
s_3324	ADP [cell envelope]		C10H12N5O10P2	0
s_3325	1-phosphatidyl-1D-myo-inositol 4-phosphate (1-16:0, 2-16:1) [cell envelope]			0
s_3326	1-phosphatidyl-1D-myo-inositol (1-16:1, 2-16:1) [cell envelope]			0
s_3327	1-phosphatidyl-1D-myo-inositol 4-phosphate (1-16:1, 2-16:1) [cell envelope]			0
s_3328	1-phosphatidyl-1D-myo-inositol (1-18:0, 2-16:1) [cell envelope]			0
s_3329	1-phosphatidyl-1D-myo-inositol 4-phosphate (1-18:0, 2-16:1) [cell envelope]			0
s_3330	1-phosphatidyl-1D-myo-inositol (1-18:1, 2-16:1) [cell envelope]			0
s_3331	1-phosphatidyl-1D-myo-inositol 4-phosphate (1-18:1, 2-16:1) [cell envelope]			0
s_3332	1-phosphatidyl-1D-myo-inositol (1-16:0, 2-18:1) [cell envelope]			0
s_3333	1-phosphatidyl-1D-myo-inositol 4-phosphate (1-16:0, 2-18:1) [cell envelope]			0
s_3334	1-phosphatidyl-1D-myo-inositol (1-16:1, 2-18:1) [cell envelope]			0
s_3335	1-phosphatidyl-1D-myo-inositol 4-phosphate (1-16:1, 2-18:1) [cell envelope]			0
s_3336	1-phosphatidyl-1D-myo-inositol (1-18:0, 2-18:1) [cell envelope]			0
s_3337	1-phosphatidyl-1D-myo-inositol 4-phosphate (1-18:0, 2-18:1) [cell envelope]			0
s_3338	1-phosphatidyl-1D-myo-inositol (1-18:1, 2-18:1) [cell envelope]			0
s_3339	1-phosphatidyl-1D-myo-inositol 4-phosphate (1-18:1, 2-18:1) [cell envelope]			0
s_3340	1-phosphatidyl-1D-myo-inositol (1-16:0, 2-16:1) [vacuolar membrane]			0
s_3341	ATP [vacuolar membrane]		C10H12N5O13P3	0
s_3342	ADP [vacuolar membrane]		C10H12N5O10P2	0
s_3343	1-phosphatidyl-1D-myo-inositol 4-phosphate (1-16:0, 2-16:1) [vacuolar membrane]			0
s_3344	1-phosphatidyl-1D-myo-inositol (1-16:1, 2-16:1) [vacuolar membrane]			0
s_3345	1-phosphatidyl-1D-myo-inositol 4-phosphate (1-16:1, 2-16:1) [vacuolar membrane]			0
s_3346	1-phosphatidyl-1D-myo-inositol (1-18:0, 2-16:1) [vacuolar membrane]			0
s_3347	1-phosphatidyl-1D-myo-inositol 4-phosphate (1-18:0, 2-16:1) [vacuolar membrane]			0
s_3348	1-phosphatidyl-1D-myo-inositol (1-18:1, 2-16:1) [vacuolar membrane]			0
s_3349	1-phosphatidyl-1D-myo-inositol 4-phosphate (1-18:1, 2-16:1) [vacuolar membrane]			0
s_3350	1-phosphatidyl-1D-myo-inositol (1-16:0, 2-18:1) [vacuolar membrane]			0
s_3351	1-phosphatidyl-1D-myo-inositol 4-phosphate (1-16:0, 2-18:1) [vacuolar membrane]			0
s_3352	1-phosphatidyl-1D-myo-inositol (1-16:1, 2-18:1) [vacuolar membrane]			0
s_3353	1-phosphatidyl-1D-myo-inositol 4-phosphate (1-16:1, 2-18:1) [vacuolar membrane]			0
s_3354	1-phosphatidyl-1D-myo-inositol (1-18:0, 2-18:1) [vacuolar membrane]			0
s_3355	1-phosphatidyl-1D-myo-inositol 4-phosphate (1-18:0, 2-18:1) [vacuolar membrane]			0
s_3356	1-phosphatidyl-1D-myo-inositol (1-18:1, 2-18:1) [vacuolar membrane]			0
s_3357	1-phosphatidyl-1D-myo-inositol 4-phosphate (1-18:1, 2-18:1) [vacuolar membrane]			0
s_3358	1-phosphatidyl-1D-myo-inositol (1-16:0, 2-16:1) [Golgi membrane]			0
s_3359	ATP [Golgi membrane]		C10H12N5O13P3	0
s_3360	ADP [Golgi membrane]		C10H12N5O10P2	0
s_3361	1-phosphatidyl-1D-myo-inositol 4-phosphate (1-16:0, 2-16:1) [Golgi membrane]			0
s_3362	1-phosphatidyl-1D-myo-inositol (1-16:1, 2-16:1) [Golgi membrane]			0
s_3363	1-phosphatidyl-1D-myo-inositol 4-phosphate (1-16:1, 2-16:1) [Golgi membrane]			0
s_3364	1-phosphatidyl-1D-myo-inositol (1-18:0, 2-16:1) [Golgi membrane]			0
s_3365	1-phosphatidyl-1D-myo-inositol 4-phosphate (1-18:0, 2-16:1) [Golgi membrane]			0
s_3366	1-phosphatidyl-1D-myo-inositol (1-18:1, 2-16:1) [Golgi membrane]			0
s_3367	1-phosphatidyl-1D-myo-inositol 4-phosphate (1-18:1, 2-16:1) [Golgi membrane]			0
s_3368	1-phosphatidyl-1D-myo-inositol (1-16:0, 2-18:1) [Golgi membrane]			0
s_3369	1-phosphatidyl-1D-myo-inositol 4-phosphate (1-16:0, 2-18:1) [Golgi membrane]			0
s_3370	1-phosphatidyl-1D-myo-inositol (1-16:1, 2-18:1) [Golgi membrane]			0
s_3371	1-phosphatidyl-1D-myo-inositol 4-phosphate (1-16:1, 2-18:1) [Golgi membrane]			0
s_3372	1-phosphatidyl-1D-myo-inositol (1-18:0, 2-18:1) [Golgi membrane]			0
s_3373	1-phosphatidyl-1D-myo-inositol 4-phosphate (1-18:0, 2-18:1) [Golgi membrane]			0
s_3374	1-phosphatidyl-1D-myo-inositol (1-18:1, 2-18:1) [Golgi membrane]			0
s_3375	1-phosphatidyl-1D-myo-inositol 4-phosphate (1-18:1, 2-18:1) [Golgi membrane]			0
s_3376	1-phosphatidyl-1D-myo-inositol (1-16:0, 2-16:1) [nucleus]			0
s_3377	1-phosphatidyl-1D-myo-inositol 4-phosphate (1-16:0, 2-16:1) [nucleus]			0
s_3378	1-phosphatidyl-1D-myo-inositol (1-16:1, 2-16:1) [nucleus]			0
s_3379	1-phosphatidyl-1D-myo-inositol 4-phosphate (1-16:1, 2-16:1) [nucleus]			0
s_3380	1-phosphatidyl-1D-myo-inositol (1-18:0, 2-16:1) [nucleus]			0
s_3381	1-phosphatidyl-1D-myo-inositol 4-phosphate (1-18:0, 2-16:1) [nucleus]			0
s_3382	1-phosphatidyl-1D-myo-inositol (1-18:1, 2-16:1) [nucleus]			0
s_3383	1-phosphatidyl-1D-myo-inositol 4-phosphate (1-18:1, 2-16:1) [nucleus]			0
s_3384	1-phosphatidyl-1D-myo-inositol (1-16:0, 2-18:1) [nucleus]			0
s_3385	1-phosphatidyl-1D-myo-inositol 4-phosphate (1-16:0, 2-18:1) [nucleus]			0
s_3386	1-phosphatidyl-1D-myo-inositol (1-16:1, 2-18:1) [nucleus]			0
s_3387	1-phosphatidyl-1D-myo-inositol 4-phosphate (1-16:1, 2-18:1) [nucleus]			0
s_3388	1-phosphatidyl-1D-myo-inositol (1-18:0, 2-18:1) [nucleus]			0
s_3389	1-phosphatidyl-1D-myo-inositol 4-phosphate (1-18:0, 2-18:1) [nucleus]			0
s_3390	1-phosphatidyl-1D-myo-inositol (1-18:1, 2-18:1) [nucleus]			0
s_3391	1-phosphatidyl-1D-myo-inositol 4-phosphate (1-18:1, 2-18:1) [nucleus]			0
s_3392	1-phosphatidyl-1D-myo-inositol 3-phosphate (1-16:0, 2-16:1) [vacuolar membrane]			0
s_3393	1-phosphatidyl-1D-myo-inositol 3-phosphate (1-16:1, 2-16:1) [vacuolar membrane]			0
s_3394	1-phosphatidyl-1D-myo-inositol 3-phosphate (1-18:0, 2-16:1) [vacuolar membrane]			0
s_3395	1-phosphatidyl-1D-myo-inositol 3-phosphate (1-18:1, 2-16:1) [vacuolar membrane]			0
s_3396	1-phosphatidyl-1D-myo-inositol 3-phosphate (1-16:0, 2-18:1) [vacuolar membrane]			0
s_3397	1-phosphatidyl-1D-myo-inositol 3-phosphate (1-16:1, 2-18:1) [vacuolar membrane]			0
s_3398	1-phosphatidyl-1D-myo-inositol 3-phosphate (1-18:0, 2-18:1) [vacuolar membrane]			0
s_3399	1-phosphatidyl-1D-myo-inositol 3-phosphate (1-18:1, 2-18:1) [vacuolar membrane]			0
s_3400	1-phosphatidyl-1D-myo-inositol 4,5-bisphosphate (1-16:0, 2-16:1) [nucleus]			0
s_3401	1-phosphatidyl-1D-myo-inositol 4,5-bisphosphate (1-16:1, 2-16:1) [nucleus]			0
s_3402	1-phosphatidyl-1D-myo-inositol 4,5-bisphosphate (1-18:0, 2-16:1) [nucleus]			0
s_3403	1-phosphatidyl-1D-myo-inositol 4,5-bisphosphate (1-18:1, 2-16:1) [nucleus]			0
s_3404	1-phosphatidyl-1D-myo-inositol 4,5-bisphosphate (1-16:0, 2-18:1) [nucleus]			0
s_3405	1-phosphatidyl-1D-myo-inositol 4,5-bisphosphate (1-16:1, 2-18:1) [nucleus]			0
s_3406	1-phosphatidyl-1D-myo-inositol 4,5-bisphosphate (1-18:0, 2-18:1) [nucleus]			0
s_3407	1-phosphatidyl-1D-myo-inositol 4,5-bisphosphate (1-18:1, 2-18:1) [nucleus]			0
s_3408	1-phosphatidyl-1D-myo-inositol 4,5-bisphosphate (1-16:0, 2-16:1) [cell envelope]			0
s_3409	1-phosphatidyl-1D-myo-inositol 4,5-bisphosphate (1-16:1, 2-16:1) [cell envelope]			0
s_3410	1-phosphatidyl-1D-myo-inositol 4,5-bisphosphate (1-18:0, 2-16:1) [cell envelope]			0
s_3411	1-phosphatidyl-1D-myo-inositol 4,5-bisphosphate (1-18:1, 2-16:1) [cell envelope]			0
s_3412	1-phosphatidyl-1D-myo-inositol 4,5-bisphosphate (1-16:0, 2-18:1) [cell envelope]			0
s_3413	1-phosphatidyl-1D-myo-inositol 4,5-bisphosphate (1-16:1, 2-18:1) [cell envelope]			0
s_3414	1-phosphatidyl-1D-myo-inositol 4,5-bisphosphate (1-18:0, 2-18:1) [cell envelope]			0
s_3415	1-phosphatidyl-1D-myo-inositol 4,5-bisphosphate (1-18:1, 2-18:1) [cell envelope]			0
s_3416	1-phosphatidyl-1D-myo-inositol 3,5-bisphosphate (1-16:0, 2-16:1) [vacuolar membrane]			0
s_3417	1-phosphatidyl-1D-myo-inositol 3,5-bisphosphate (1-16:1, 2-16:1) [vacuolar membrane]			0
s_3418	1-phosphatidyl-1D-myo-inositol 3,5-bisphosphate (1-18:0, 2-16:1) [vacuolar membrane]			0
s_3419	1-phosphatidyl-1D-myo-inositol 3,5-bisphosphate (1-18:1, 2-16:1) [vacuolar membrane]			0
s_3420	1-phosphatidyl-1D-myo-inositol 3,5-bisphosphate (1-16:0, 2-18:1) [vacuolar membrane]			0
s_3421	1-phosphatidyl-1D-myo-inositol 3,5-bisphosphate (1-16:1, 2-18:1) [vacuolar membrane]			0
s_3422	1-phosphatidyl-1D-myo-inositol 3,5-bisphosphate (1-18:0, 2-18:1) [vacuolar membrane]			0
s_3423	1-phosphatidyl-1D-myo-inositol 3,5-bisphosphate (1-18:1, 2-18:1) [vacuolar membrane]			0
s_3424	1-acylglycerophosphoethanolamine (16:0) [endoplasmic reticulum membrane]			0
s_3425	1-acylglycerophosphoethanolamine (16:1) [endoplasmic reticulum membrane]			0
s_3426	1-acylglycerophosphoethanolamine (18:0) [endoplasmic reticulum membrane]			0
s_3427	1-acylglycerophosphoethanolamine (18:1) [endoplasmic reticulum membrane]			0
s_3428	1-acylglycerophosphocholine (16:0) [endoplasmic reticulum membrane]			0
s_3429	1-acylglycerophosphocholine (16:1) [endoplasmic reticulum membrane]			0
s_3430	1-acylglycerophosphocholine (18:0) [endoplasmic reticulum membrane]			0
s_3431	1-acylglycerophosphocholine (18:1) [endoplasmic reticulum membrane]			0
s_3432	episterol [endoplasmic reticulum membrane]		C28H46O	0
s_3433	episteryl oleate [endoplasmic reticulum membrane]		C46H78O2	0
s_3434	episteryl palmitoleate [endoplasmic reticulum membrane]		C44H74O2	0
s_3435	fecosterol [endoplasmic reticulum membrane]		C28H46O	0
s_3436	fecosteryl oleate [endoplasmic reticulum membrane]		C46H78O2	0
s_3437	fecosteryl palmitoleate [endoplasmic reticulum membrane]		C44H74O2	0
s_3438	lanosterol [endoplasmic reticulum membrane]		C30H50O	0
s_3439	lanosteryl oleate [endoplasmic reticulum membrane]		C48H82O2	0
s_3440	lanosteryl palmitoleate [endoplasmic reticulum membrane]		C46H78O2	0
s_3441	ergosterol [endoplasmic reticulum membrane]		C28H44O	0
s_3442	ergosteryl oleate [endoplasmic reticulum membrane]		C46H76O2	0
s_3443	ergosteryl palmitoleate [endoplasmic reticulum membrane]		C44H72O2	0
s_3444	zymosterol [endoplasmic reticulum membrane]		C27H44O	0
s_3445	zymosteryl oleate [endoplasmic reticulum membrane]		C45H76O2	0
s_3446	zymosteryl palmitoleate [endoplasmic reticulum membrane]		C43H72O2	0
s_3447	sn-glycero-3-phosphocholine [endoplasmic reticulum membrane]		C8H21NO6P	0
s_3448	phosphatidylcholine (1-16:0, 2-16:1) [cell envelope]			0
s_3449	H2O [cell envelope]		H2O	0
s_3450	1-acylglycerophosphocholine (16:0) [cell envelope]			0
s_3451	palmitoleate [cell envelope]		C16H29O2	0
s_3452	phosphatidylcholine (1-16:1, 2-16:1) [cell envelope]			0
s_3453	1-acylglycerophosphocholine (16:1) [cell envelope]			0
s_3454	phosphatidylcholine (1-18:0, 2-16:1) [cell envelope]			0
s_3455	1-acylglycerophosphocholine (18:0) [cell envelope]			0
s_3456	phosphatidylcholine (1-18:1, 2-16:1) [cell envelope]			0
s_3457	1-acylglycerophosphocholine (18:1) [cell envelope]			0
s_3458	phosphatidylcholine (1-16:0, 2-18:1) [cell envelope]			0
s_3459	oleate [cell envelope]		C18H33O2	0
s_3460	phosphatidylcholine (1-16:1, 2-18:1) [cell envelope]			0
s_3461	phosphatidylcholine (1-18:0, 2-18:1) [cell envelope]			0
s_3462	phosphatidylcholine (1-18:1, 2-18:1) [cell envelope]			0
s_3463	palmitate [cell envelope]		C16H31O2	0
s_3464	stearate [cell envelope]		C18H35O2	0
s_3465	phosphatidylethanolamine (1-16:0, 2-16:1) [cell envelope]			0
s_3466	1-acylglycerophosphoethanolamine (16:0) [cell envelope]			0
s_3467	phosphatidylethanolamine (1-16:1, 2-16:1) [cell envelope]			0
s_3468	1-acylglycerophosphoethanolamine (16:1) [cell envelope]			0
s_3469	phosphatidylethanolamine (1-18:0, 2-16:1) [cell envelope]			0
s_3470	1-acylglycerophosphoethanolamine (18:0) [cell envelope]			0
s_3471	phosphatidylethanolamine (1-18:1, 2-16:1) [cell envelope]			0
s_3472	1-acylglycerophosphoethanolamine (18:1) [cell envelope]			0
s_3473	phosphatidylethanolamine (1-16:0, 2-18:1) [cell envelope]			0
s_3474	phosphatidylethanolamine (1-16:1, 2-18:1) [cell envelope]			0
s_3475	phosphatidylethanolamine (1-18:0, 2-18:1) [cell envelope]			0
s_3476	phosphatidylethanolamine (1-18:1, 2-18:1) [cell envelope]			0
s_3477	sn-glycero-3-phosphoethanolamine [cell envelope]			0
s_3478	phosphatidyl-L-serine (1-16:0, 2-16:1) [cell envelope]			0
s_3479	1-acylglycerophosphoserine (16:0) [cell envelope]			0
s_3480	phosphatidyl-L-serine (1-16:1, 2-16:1) [cell envelope]			0
s_3481	1-acylglycerophosphoserine (16:1) [cell envelope]			0
s_3482	phosphatidyl-L-serine (1-18:0, 2-16:1) [cell envelope]			0
s_3483	1-acylglycerophosphoserine (18:0) [cell envelope]			0
s_3484	phosphatidyl-L-serine (1-18:1, 2-16:1) [cell envelope]			0
s_3485	1-acylglycerophosphoserine (18:1) [cell envelope]			0
s_3486	phosphatidyl-L-serine (1-16:0, 2-18:1) [cell envelope]			0
s_3487	phosphatidyl-L-serine (1-16:1, 2-18:1) [cell envelope]			0
s_3488	phosphatidyl-L-serine (1-18:0, 2-18:1) [cell envelope]			0
s_3489	phosphatidyl-L-serine (1-18:1, 2-18:1) [cell envelope]			0
s_3490	sn-glycero-3-phosphoserine [cell envelope]			0
s_3491	1-acylglycerophosphoinositol (16:0) [cell envelope]			0
s_3492	1-acylglycerophosphoinositol (16:1) [cell envelope]			0
s_3493	1-acylglycerophosphoinositol (18:0) [cell envelope]			0
s_3494	1-acylglycerophosphoinositol (18:1) [cell envelope]			0
s_3495	1-(sn-glycero-3-phospho)-1D-myo-inositol [cell envelope]		C9H18O11P	0
[truncated: 224 more rows]
